# Supplementary material for: Transcriptomic alterations in the sweet orange vasculature correlate with growth repression induced by a variant of citrus tristeza virus
Source: Front Microbiol. 2023 Apr 17;14:1162613. doi: 10.3389/fmicb.2023.1162613 (PMC10150063; doi:10.3389/fmicb.2023.1162613)
Supplement: Supplementary file 2 [file Table_1.XLSX]

## Sheet: S9
Supplementary Table S2. DEGs identified in T36- and T68-1-infected Citrus sinensis trees.
Gene ID	T36		T68	T68	Gene description
	Log2FC	P-adj	Log2FC	P-adj
Papain Like Cysteine Proteases
Cs2g27790			5.11071	1.87e-09	SAG12 Family PLCP
Cs2g27810			5.84866	1.69e-05	SAG12 Family PLCP
Cs2g27820			7.85076	3.08e-06	SAG12 Family PLCP
Cs2g27860			7.32524	2.05e-09	SAG12 Family PLCP
orange1.1t02111			6.22744	0.0340691	SAG12 Family PLCP
orange1.1t05099			6.48559	6.68e-05	SAG12 Family PLCP
Cell Wall Modifying Enzymes
Cs2g23970			2.60887	0.0100164	Pectate Lyase
Cs3g15740			-1.27887	0.000180168	Vein Patterning (VEP1) protein
Cs4g15560			2.03735	0.000661063	Pectinesterase
Cs5g09230			1.00464	0.0369325	Multicopper Oxidase
Cs5g20320			1.65209	0.00940995	Endoglucanase
Cs5g24610			-1.35884	0.000515022	Pirin-like protein
Cs6g06920			-3.15919	0.0104844	Laccase
Cs7g31620			-1.9493	0.000173899	Laccase
Cs9g01630			1.67185	0.0470526	Polygalacturonase
Cs9g08750			-1.44349	0.000128008	Cellulose Synthase-like G2 protein
Transcription factors
Cs1g09640			1.71324	0.00383423	NAC Transcription Factor
Cs6g14240			5.48145	0.00249672	NAC Transcription Factor
orange1.1t00587	1.49	0.01	2.2	2.41e-10	NAC Transcription Factor
orange1.1t00588	6.5	0.0097	7.76	3.12e-06	NAC Transcription Factor
orange1.1t00590	5.22	0.0091	6.79	1.41e-06	NAC Transcription Factor
orange1.1t00591	6.68	0.0005	7.78	1.54e-06	NAC Transcription Factor
Cs1g03880			2.1573	0.0374119	WRKY Trasncription Factor
orange1.1t02759	-1.80636	0.00864364			WRKY Trasncription Factor
Cs2g07180			-1.13951	0.0031372	Basic Helix-Loop-Helix (bHLH)-like Transcription Factor
Cs2g22610			2.5188	0.000259857	Myb-like Transcription Factor
Cs4g14080	-1.12039	0.00037241			GATA Transcription Factor
Cs5g16360			-2.20795	0.0176044	Two-component response regulator APRR5-like
Cs8g17520			-1.21206	5.67e-06	Two-component response regulator APRR5-like
orange1.1t00571			-1.44395	0.040649	Two-component response regulator APRR5-like
orange1.1t00572			-1.57334	0.0119424	Two-component response regulator APRR5-like
Cs2g15500			1.34924	0.00094163	LIGHT-DEPENDENT SHORT HYPOCOTYLS 10
Cs6g18700			1.6102	0.0230878	Lateral organ boundaries LOB domain-containing protein
Transporter
Cs3g10680	1.86	0.007	2.23	8.2e-06	Calcium transporting ATPase
Cs3g18650			1.20135	0.000240863	Sulfate Transporter
Cs6g05320			2.46652	0.0470526	JAT4-like G family ABC-2 transporter
Cs6g15290	-1.37454	0.0131264			ABC transporter G family member 39
Cs9g18100			-1.00923	0.0233654	Cyclic nucleotide-gated ion channel 1 (CNGC1)
Cs2g27760			-1.20277	0.0097026	Phosphoenolpyruvate/phosphate translocator 2
Cs7g30060	-1.00567	0.0327332			Adenine/guanine permease AZG1
Metabolic Processes
Cs9g18120	-1.44068	0.0194404	-1.41263	1.6e-06	Pyruvate Kinase
Cs2g16880	-1.82686	0.0246175			Phosphoglucomutase
Cs1g01700	2.02	2.09e-09	1.87	6.09e-07	Myo-inositol-1-phosphate synthase
Cs1g16030	-3.36	0.0007	-2.32	0.0376	Myo-inositol oxygenase
Cs7g30910			1.25724	0.000459433	Ribonucleotide reductase small chain
Cs3g24680			1.03272	3.86e-05	Deoxyuridine 5'-triphosphate nucleotidohydrolase (dUTPase)
Cs5g23540	2.30425	0.0246175			(-)-germacrene D synthase
Cs5g31210			-2.09364	0.0287926	Ent-copalyl diphosphate synthase
Secondary metabolism
Cs5g16310			1.50304	0.0231385	2-oxoglutarate (2OG) and Fe(II)-dependent oxygenase
Cs5g31210			-2.09364	0.0287926	Terpene Synthase
Cs7g08110			1.48296	0.000462452	UDP-glucosyl transferase 74B1
orange1.1t01983			-2.01176	1.57e-05	UDP-glucosyl transferase 73C3
Cs3g04670	-1.59971	2.98e-05	-1.71779	3.08e-06	homogentisatephytyl transferase1
Cs3g09120	-1.16799	0.0361272	-1.5159	9.6e-06	Cytochrome P450
Cs4g09040	-5.12841	0.0255239	-6.03469	0.00479018	Cytochrome P450
Cs5g01500			1.90298	0.00342562	Cytochrome P450
Cs5g09880	-1.00203	0.000585194	-1.27597	5.49e-09	Cytochrome P450
Cs5g25900			1.94476	0.0163262	Cytochrome P450
Cs5g25920			2.43046	2.65e-07	Cytochrome P450
Cs6g15610	-1.443	0.000528112	-1.24987	0.0287926	Cytochrome P450
orange1.1t02944	-3.26137	0.0305914	-3.26869	0.0224477	Cytochrome P450
orange1.1t03164	-2.0708	0.0194404	-2.26972	0.00271435	Cytochrome P450
Resistance-gene related
Cs1g22350			1.74	0.0432	TIR-NBS-LRR-TM
orange1.1t04913			1.52	0.0095	TIR-NBS-LRR-TM
orange1.1t01840			1.5	0.005	TIR-NBS-LRR-TM
orange1.1t01844			1.3	0.0007	TIR-NBS-LRR-TM
Cs5g20360			1.3	0.0134	TIR-NBS-LRR-TM
orange1.1t04750			1.19	3.97e-05	TIR-NBS-LRR-TM
orange1.1t04573			1.17	0.0119	TIR-NBS-LRR-TM
orange1.1t03694			-2.2423	0.0154072	TIR-NBS-LRR-TM
Cs1g14770			5.66	0.0478	Receptor-like Protein
Cs3g06270			3.56	0.0105	Receptor-like Protein
Cs9g12040			2.8	0.0418	Receptor-like Protein
orange1.1t04439			2.79	0.0002	Receptor-like Protein
Cs4g10640			2.49	0.0406	Receptor-like Protein
Cs6g12330			2.48	0.0007	Receptor-like Protein
Cs9g12240			2.27	0.0002	Receptor-like Protein
Cs3g06220			2.26	0.04	Receptor-like Protein
Cs5g20370			2.08	0.0002	Receptor-like Protein
orange1.1t03142			1.66	0.0375	Receptor-like Protein
Cs6g12310			1.48	0.0267	Receptor-like Protein
Cs1g22410			1.2	0.0272	Receptor-like Protein
Cs4g13010	-1.03937	0.0069896			Receptor-like Protein
Cs2g29920			5.38	0.0362	Receptor-like Kinase
Cs1g14280			4.7	0.0024	Receptor-like Kinase
Cs9g03360			2.84	0.0376	Receptor-like Kinase
Cs7g14240			2.53	0.0183	Receptor-like Kinase
Cs7g24650			2.15	0.0001	Receptor-like Kinase
Cs1g09190			2.13	1.2e-05	Receptor-like Kinase
Cs2g31130			1.87	0.021	Receptor-like Kinase
orange1.1t03079			1.72	0.0027	Receptor-like Kinase
orange1.1t04419			1.71	0.0221	Receptor-like Kinase
Cs2g12140			1.33	0.0038	Receptor-like Kinase
orange1.1t04443			3.05	0.0002	NBS-LRR-TM
orange1.1t03411			4.25	0.0027	TM-Kinase
Cs9g15620			2.18	0.0201	TM-Kinase
Cs2g23540			2	0.0283	TM-Kinase
Cs2g22370			1.33	0.0004	TM-Kinase
Cs4g01450	1.11829	0.000737932	1.02	0.0003	TM-Kinase
Cs2g07460	-1.16274	0.000483986			Cysteine-rich receptor-like kinase
orange1.1t02662	-1.39353	0.0129939			Mitogen-activated protein kinase kinase
orange1.1t03802			2.86308	0.00455658	Enhanced Disease Susceptibility 1 (EDS1)-like protein
Cs4g05910			1.33708	0.0282078	Ankyrin-Repeat Transmembrane Protein BDA1-like
Stress response
Cs4g05880			2.46272	0.0460462	Heat Shock Protein 20
Cs8g19520			1.52434	4.56e-06	Heat Shock Protein 20
Cs8g19540			1.52301	0.00414071	Heat Shock Protein 20
Cs7g29020			1.88748	5.07e-05	Heat Shock Protein 70
Cs9g19220			1.51562	1.94e-06	Heat Shock Protein 90
Cs2g26590			1.33357	0.00163715	DnaJ 19-like protein
Cs2g26610			1.80947	0.00128495	DnaJ 19-like protein
Cs3g14930			-1.92236	1.3e-09	DnaJ 6-like protein
Cs3g26220	-1.3547	0.0140689			DnaJ 11-like protein
Cs4g02970	1.20379	0.0130965	2.08741	1.06e-09	Pathogenesis-related 1
Cs4g02980			3.21117	6.66e-05	Pathogenesis-related 1
Cs3g27500			2.22789	0.0369978	Pathogenesis-related 2
orange1.1t03024			2.05371	0.0027562	Pathogenesis-related 5
Cs9g14710			3.06098	0.00097362	Acidic Endochitinase
Cs2g21730	6.2067	0.0175129	6.18902	0.00498869	PRP31-like protein
orange1.1t01663	-2.16623	0.0334715	-2.40145	0.000329312	Universal Stress Protein (USP) domain-containing protein
Cs1g08610			5.60231	0.0097026	Glutathione S-transferase
Cs8g16150			4.7397	0.0097026	Kiwellin
Cs4g02670			5.31866	2e-06	EG45-like domain containing protein
Cs7g20430			2.53935	0.0139784	Germin-like protein (GLP)
Cs5g18300			3.03348	0.000402442	Constitutive disease resistance (CDR1)-like atypical aspartic protease
Cs7g15810			1.57507	0.000259857	Constitutive disease resistance (CDR1)-like atypical aspartic protease
Cs7g08690			3.72743	5.07e-05	Poly [ADP-ribose] polymerase (PARP)
Cs6g09150			-1.31283	5.07e-05	Ferritin
Cs5g32560			-2.97933	0.0366949	Glutaredoxin
Cs5g32580			-3.19715	0.0168316	Glutaredoxin
Cs2g07600			-3.27267	0.00201336	Thiamine thiazole synthase 2
Cs8g03890			-1.05394	0.00223928	Serine Carboxypeptidase
Cs3g09720	2.19839	0.0129939	3.17278	1.24e-06	Alternative oxidase (AOX)
Cs1g17210	-1.13219	0.0449223			Tify 10A
Cs6g11900	-1.35192	6.36e-05	-1.55439	0.00271435	RNA-binding protein CP29B
Cs7g19320	-1.32129	0.0029765	-1.20703	0.00313923	Respiratory burst oxidase homolog protein C
orange1.1t02003	-1.13357	0.0293826			Protein EXORDIUM-like 2
Virus Trafficking
Cs9g10760			2.01158	0.00186439	Phloem Protein 2
Cs9g10790	5.39659	0.0361272	6.08515	0.00201336	Phloem Protein 2
Cs9g10910			2.50447	9.6e-06	Phloem Protein 2
orange1.1t03212	3.39777	0.0470359	3.76348	0.00453346	Phloem Protein 2
Cs7g13460			2.07638	0.0246176	GL2-expression modulator (GEM)
Cs8g17220			-1.11373	0.0181506	Tetraspanin 3
Cs1g14580	-1.24909	0.00864364			Coatomer protein (COP) subunit-like protein
Virus Interacting
Cs9g07210			3.17705	0.000578079	60S ribosomal protein L19 (RPL19)
Cs2g12480			1.05155	0.0181491	High Mobility Group-box (HMGB) protein
orange1.1t00062	-1.91	1.63e-06	-1.67	0.0097	Peptidyl-prolyl cis-trans isomerase FKBP 17-2
Anti-viral Response
Cs5g12970	3.72414	0.00807476	4.10196	4.76e-05	RNA dependent RNA polymerases (RdRp)
Cs5g14110			1.78965	0.0471006	RNA dependent RNA polymerases (RdRp)
orange1.1t04733	4.01709	0.00316721	4.51155	1.46e-08	RNA dependent RNA polymerases (RdRp)
Cs6g07220			-5.13011	0.0119424	Lipid transfer protein (LTP)
Cs8g05580			-3.28663	0.0271729	Carboxylesterase
orange1.1t04625			-2.98523	0.0271679	Carboxylesterase
Cs3g14190			1.32529	0.0229653	Histone 2A
Cs5g32200			1.67333	0.000665827	Histone 2A
Cs8g18050			1.40093	0.0163035	Histone 2A
Cs1g20090			1.51843	0.00341105	Histone 3
orange1.1t03156			1.13858	0.0361707	Histone 3
Protein
Cs5g06590	-1.75599	8.6e-08	-2.13386	4.9e-23	BTB/POZ and TAZ domain-containing protein 1
Cs5g03420	-1.03125	0.0133995			BTB/POZ domain-containing protein
orange1.1t00417			1.46204	0.0142132	Zinc finger, RING-H2-type
Cs2g07080	-1.41539	0.000273241	-1.27291	0.0112964	Zinc finger, B-box type
Cs9g15500			1.65998	0.0448359	Ankyrin-repeat protein
Cs9g15800			-1.62811	0.00163715	Ankyrin repeat-containing protein NPR4
Cs7g08470			1.11832	0.0354622	U-box domain-containing protein 19
Cs2g06115			-1.02272	5.34e-07	E3 Ubiquitin Ligase
Cs4g08270			-1.12349	0.02359	E3 Ubiquitin Ligase
Cs8g15610			-1.85137	0.00651754	E3 Ubiquitin Ligase
Cs7g12310	-1.6223	0.00502384	-1.55422	0.0164966	Chaperonin 60 subunit beta 4
Miscellaneous
Cs2g14490	-3.59	3.51e-21	-4.6	4.95e-15	Light regulated Lir1
Cs2g05170	-2.72	2.48e-10	-1.7	0.0018	Ionotropic glutamate receptor
Cs3g26310			1.47535	0.0476049	Kinesin-like protein
Cs4g13210			1.30131	0.0213587	Meiotic nuclear division protein 1 homolog
Cs5g06160			1.12	0.0324	Pachytene checkpoint protein 2 homolog
Cs6g20470			2.42346	0.0445922	AAA-ATPase
Cs8g07330			2.26344	5.83e-05	AAA-ATPase
orange1.1t03269			1.62167	0.0273051	Cyclin B3-1
Cs5g33130			1.34338	3.34e-05	DExH-box RNA helicase
Cs5g29180			2.00301	0.0405756	Vegetative storage protein/acid phosphatase
Cs5g17080			3.14419	0.0102059	RNAse H domain-containing protein
Cs2g10150			2.8708	0.0370577	Berberine bridge enzyme-like oxidase
Cs1g22360			1.12084	0.00126664	Splicing factor 3B subunit 4
Cs9g16860			-1.00537	1.2e-05	Serine/arginine-rich splicing factor RS40
Cs2g11140			-2.14987	0.0141805	Pentatricopeptide repeat 66-like protein
Cs8g07640			-1.11217	1.22e-05	tRNA-dihydrouridine(47) synthase
Cs5g10160			-2.50801	0.00163715	(R)-mandelonitrile lyase-like protein
Cs2g17510			-1.3591	0.0494527	Adagio protein 3
Cs2g05690			-1.00414	0.0133599	Dormancy-associated protein homolog 1
Cs3g17750	1.01911	0.00911335	1.12115	0.019574	Putative clathrin assembly protein
Cs2g14810	-1.53254	0.00434962	-1.89335	0.0380597	ATP-dependent DNA helicase
Cs1g12420	-1.51311	0.0175532	-1.51524	0.0152701	Post-illumination chlorophyll fluorescence increase protein
Cs4g02080	-1.33172	0.000567503	-1.54384	5.07e-05	DNA-directed RNA polymerase
Cs4g06210	-1.27366	0.0361272			YlmG homolog protein 2
Cs5g34390	-1.92458	5.6e-05	-2.46939	5.22e-11	CCG-binding protein 1
Cs7g11040			-1.23818	0.00479018	LAZY 1
Cs7g19710	-1.07348	0.0173921			Magnesium protoporphyrin IX methyltransferase
orange1.1t00329	-1.19333	0.0129273			(+)-neomenthol dehydrogenase
orange1.1t03576			-1.29927	0.000639963	Protein SRG1
Cs1g06970			1.26219	0.0361707	nuclear/nucleolar GTPase 2
Cs2g01380			2.96399	0.0241781	heavy metal-associated isoprenylated plant protein 47
Cs7g20100			1.63505	0.0370577	BED-type domain-containing protein
Uncharacterized
Cs5g35150			6.25363	0.00154327	Uncharacterized
Cs2g30890			5.30887	0.00189877	Uncharacterized
Cs7g29190			5.11373	0.0450659	Uncharacterized
Cs5g07710			4.12151	0.00116566	Uncharacterized
orange1.1t01448			3.85643	0.0248594	Uncharacterized
Cs5g25890			3.71125	5.51e-10	Uncharacterized
Cs7g09960			3.47087	0.0241974	Uncharacterized
orange1.1t01447			3.40322	0.00139508	Uncharacterized
Cs4g17240			3.26978	0.000359683	Uncharacterized
orange1.1t05414			3.19774	3e-07	Uncharacterized
orange1.1t05171			3.17843	1.12e-11	Uncharacterized
Cs5g17430			-6.86012	0.00271435	Uncharacterized
Cs6g03090			-3.23747	0.010441	Uncharacterized
Cs1g09600	1.88245	0.0245879	2.11142	3.08e-06	Uncharacterized
Cs2g01830	1.23347	2.52e-07	1.67224	2.62e-17	Uncharacterized
Cs2g02180	1.21359	0.0361272			Uncharacterized
Cs2g11940	-2.09738	0.0361272			Uncharacterized
Cs1g19990			-1.16436	0.0097026	Uncharacterized
Cs4g01125			-2.5578	0.0249022	Uncharacterized
Cs5g19520	-1.63334	0.000487063	-1.93476	0.00353428	Uncharacterized
Cs5g34800	-1.69149	1.84e-09			Uncharacterized
Cs6g03090	-3.23466	0.0129273			Uncharacterized
Cs7g03420			-1.17753	0.00587496	Uncharacterized
Cs8g11656	-1.10526	0.00679548			Uncharacterized
Cs9g15830	-1.26042	0.00707254			Uncharacterized
orange1.1t01751	-1.09816	1.91e-06			Uncharacterized
Cs8g15070			-1.14285	9.47e-05	Uncharacterized
Cs8g16025			-1.26331	0.0103188	Uncharacterized
Cs1g01610			1.19939	0.0454338	Uncharacterized
Cs1g09665			1.56391	0.000515022	Uncharacterized
Cs1g09635			2.03658	5.07e-05	Uncharacterized
Cs1g08190			1.7663	7.14e-06	Uncharacterized
Cs1g09575			2.39907	1.37e-08	Uncharacterized
Cs3g18750			2.41473	0.00183892	Uncharacterized
Cs4g17230			1.71011	0.00648418	Uncharacterized
Cs5g04670			1.16808	0.0104844	Uncharacterized
Cs5g10790			2.67986	0.0186002	Uncharacterized
Cs5g12300			2.80344	0.0323606	Uncharacterized
Cs5g25910			1.85268	0.0443451	Uncharacterized
Cs5g25940			1.90575	0.0361707	Uncharacterized
Cs5g25990			1.12376	5.67e-06	Uncharacterized
Cs5g26010			1.54391	0.000515022	Uncharacterized
Cs5g26030			2.02918	6.87e-08	Uncharacterized
Cs5g26040			1.24953	0.00954344	Uncharacterized
Cs6g19340			1.03046	0.0112964	Uncharacterized
Cs6g06650			1.80969	0.0126992	Uncharacterized
Cs7g05810			1.16313	0.022043	Uncharacterized
Cs7g20030			1.14824	0.000301719	Uncharacterized
Cs7g28540			1.20901	0.0473015	Uncharacterized
Cs7g29030			1.5489	0.0432024	Uncharacterized
Cs7g29730			1.45016	0.0473981	Uncharacterized
Cs7g31310			1.6232	0.0489988	Uncharacterized
Cs9g15540			1.53633	0.0125383	Uncharacterized
orange1.1t02092			1.17128	0.00223471	Uncharacterized
orange1.1t03172			1.32127	0.00809545	Uncharacterized
orange1.1t03468			1.33274	0.0185319	Uncharacterized
orange1.1t03812			1.09274	0.00570109	Uncharacterized
orange1.1t04533			1.08646	0.0168316	Uncharacterized
