# Supplementary material for: Transcriptomic alterations in the sweet orange vasculature correlate with growth repression induced by a variant of citrus tristeza virus
Source: Front Microbiol. 2023 Apr 17;14:1162613. doi: 10.3389/fmicb.2023.1162613 (PMC10150063; doi:10.3389/fmicb.2023.1162613)
Supplement: Supplementary file 3 [file Table_2.XLSX]

## Sheet: Legend
Supplementary Dataset S1. Counts of Illumina sRNA-seq reads from mock-inoculated and CTV T36- or T68-1-infected Citrus sinensis plants. The 15-34 nt reads from each library were mapped without (A) or with (B) up to two mismatches to the reference sequences of the Citrus sinensis nuclear, chloropast and mitochondrion genomes and CTV T36 and T68-1 viral genomes. The mapped reads were sorted by size…

## Sheet: (A) pm
sRNA library		Total number of reads	Total number of 15-34 nt reads	Total number of 15-34 nt viral reads	Citrus sinensis nuclear genome 333 Mb				Citrus sinensis chloroplast 0,16 Mb				Citrus sinensis mitochondrion 0,64 Mb				CTV T36 19293 bp				CTV T68-1 19250 bp
mock-inoculated Citrus sinensis	Mock_1	13877838	10843502	290		total	forward	reverse		total	forward	reverse		total	forward	reverse		total	forward	reverse		total	forward	reverse
					15-34 nt	8123916	4009120	4114796	15-34 nt	231392	96855	134537	15-34 nt	229662	127239	102423	15-34 nt	275	142	133	15-34 nt	290	144	146
					15 nt	271050	124887	146163	15 nt	10921	4631	6290	15 nt	9854	4863	4991	15 nt	9	7	2	15 nt	4	3	1
					16 nt	451843	256401	195442	16 nt	10050	4512	5538	16 nt	8980	3586	5394	16 nt	8	6	2	16 nt	2	1	1
					17 nt	160026	78721	81305	17 nt	6635	3071	3564	17 nt	7166	2836	4330	17 nt	7	5	2	17 nt	9	6	3
					18 nt	133612	72133	61479	18 nt	8465	4527	3938	18 nt	8325	3177	5148	18 nt	5	1	4	18 nt	6	1	5
					19 nt	191149	104361	86788	19 nt	13905	8772	5133	19 nt	12023	3227	8796	19 nt	7	5	2	19 nt	2	1	1
					20 nt	355482	207372	148110	20 nt	15234	6107	9127	20 nt	15457	8361	7096	20 nt	16	11	5	20 nt	16	6	10
					21 nt	1657160	664158	993002	21 nt	17518	8671	8847	21 nt	17229	8421	8808	21 nt	93	49	44	21 nt	92	46	46
					22 nt	495557	308540	187017	22 nt	24768	12027	12741	22 nt	23573	17443	6130	22 nt	119	54	65	22 nt	148	77	71
					23 nt	670021	343474	326547	23 nt	11610	5562	6048	23 nt	10847	5899	4948	23 nt	6	2	4	23 nt	5	2	3
					24 nt	3146790	1564603	1582187	24 nt	15359	7420	7939	24 nt	15409	8374	7035	24 nt	2	1	1	24 nt	4	0	4
					25 nt	98464	53265	45199	25 nt	10552	7473	3079	25 nt	10831	2295	8536	25 nt	0	0	0	25 nt	1	1	0
					26 nt	42369	24274	18095	26 nt	6084	3180	2904	26 nt	6558	1869	4689	26 nt	0	0	0	26 nt	0	0	0
					27 nt	35168	18657	16511	27 nt	11742	2045	9697	27 nt	12043	9057	2986	27 nt	1	0	1	27 nt	1	0	1
					28 nt	30703	16634	14069	28 nt	9405	2146	7259	28 nt	9791	6752	3039	28 nt	2	1	1	28 nt	0	0	0
					29 nt	32062	16691	15371	29 nt	15373	2119	13254	29 nt	15894	12565	3329	29 nt	0	0	0	29 nt	0	0	0
					30 nt	53312	25597	27715	30 nt	4511	2385	2126	30 nt	5255	1822	3433	30 nt	0	0	0	30 nt	0	0	0
					31 nt	57987	28216	29771	31 nt	5235	2536	2699	31 nt	5965	2387	3578	31 nt	0	0	0	31 nt	0	0	0
					32 nt	143154	50288	92866	32 nt	9918	3343	6575	32 nt	10146	6305	3841	32 nt	0	0	0	32 nt	0	0	0
					33 nt	54328	29928	24400	33 nt	16574	4235	12339	33 nt	16442	12650	3792	33 nt	0	0	0	33 nt	0	0	0
					34 nt	43679	20920	22759	34 nt	7533	2093	5440	34 nt	7874	5350	2524	34 nt	0	0	0	34 nt	0	0	0
	Mock_2	22175510	17130525	977		total	forward	reverse		total	forward	reverse		total	forward	reverse		total	forward	reverse		total	forward	reverse
					15-34 nt	12923238	6358473	6564765	15-34 nt	494629	205647	288982	15-34 nt	483690	279985	203705	15-34 nt	610	300	310	15-34 nt	977	486	491
					15 nt	556619	228565	328054	15 nt	25683	9798	15885	15 nt	23099	12550	10549	15 nt	12	4	8	15 nt	19	7	12
					16 nt	812474	455291	357183	16 nt	22040	9968	12072	16 nt	19222	7918	11304	16 nt	20	9	11	16 nt	21	10	11
					17 nt	286194	138431	147763	17 nt	13963	6794	7169	17 nt	14774	6364	8410	17 nt	9	3	6	17 nt	24	6	18
					18 nt	226758	120501	106257	18 nt	17110	9213	7897	18 nt	16647	6676	9971	18 nt	9	2	7	18 nt	22	5	17
					19 nt	332051	179701	152350	19 nt	30981	18917	12064	19 nt	22869	6613	16256	19 nt	15	9	6	19 nt	22	11	11
					20 nt	567025	328539	238486	20 nt	37479	12532	24947	20 nt	38067	23981	14086	20 nt	42	17	25	20 nt	58	24	34
					21 nt	2620105	1083247	1536858	21 nt	34315	17593	16722	21 nt	34715	17017	17698	21 nt	160	81	79	21 nt	309	166	143
					22 nt	789279	484883	304396	22 nt	51265	24979	26286	22 nt	51227	40270	10957	22 nt	302	158	144	22 nt	437	225	212
					23 nt	1086910	567236	519674	23 nt	21367	9952	11415	23 nt	20955	12184	8771	23 nt	29	14	15	23 nt	42	22	20
					24 nt	4503797	2234337	2269460	24 nt	24825	11878	12947	24 nt	25758	14509	11249	24 nt	7	2	5	24 nt	14	5	9
					25 nt	150397	82279	68118	25 nt	17911	12047	5864	25 nt	18512	4472	14040	25 nt	0	0	0	25 nt	1	0	1
					26 nt	79900	48167	31733	26 nt	13174	6852	6322	26 nt	14141	3868	10273	26 nt	3	0	3	26 nt	4	3	1
					27 nt	66807	37465	29342	27 nt	23435	4733	18702	27 nt	23483	17556	5927	27 nt	1	1	0	27 nt	1	1	0
					28 nt	55447	30063	25384	28 nt	21198	4600	16598	28 nt	21411	15301	6110	28 nt	1	0	1	28 nt	1	0	1
					29 nt	58588	30780	27808	29 nt	41841	4565	37276	29 nt	42775	35919	6856	29 nt	0	0	0	29 nt	2	1	1
					30 nt	93132	45269	47863	30 nt	10066	5429	4637	30 nt	11528	4136	7392	30 nt	0	0	0	30 nt	0	0	0
					31 nt	116091	53737	62354	31 nt	11268	5962	5306	31 nt	12395	4475	7920	31 nt	0	0	0	31 nt	0	0	0
					32 nt	314213	103181	211032	32 nt	18490	8767	9723	32 nt	17613	8925	8688	32 nt	0	0	0	32 nt	0	0	0
					33 nt	115344	62165	53179	33 nt	38893	14731	24162	33 nt	35255	24507	10748	33 nt	0	0	0	33 nt	0	0	0
					34 nt	92107	44636	47471	34 nt	19325	6337	12988	34 nt	19244	12744	6500	34 nt	0	0	0	34 nt	0	0	0
	Mock_3	18642057	14298302	464		total	forward	reverse		total	forward	reverse		total	forward	reverse		total	forward	reverse		total	forward	reverse
					15-34 nt	10856399	5426322	5430077	15-34 nt	452688	185398	267290	15-34 nt	436066	252520	183546	15-34 nt	288	156	132	15-34 nt	464	252	212
					15 nt	402284	193976	208308	15 nt	20575	8118	12457	15 nt	18139	9636	8503	15 nt	2	1	1	15 nt	5	1	4
					16 nt	1060060	643939	416121	16 nt	18833	8185	10648	16 nt	16522	7341	9181	16 nt	4	4	0	16 nt	14	6	8
					17 nt	213651	106771	106880	17 nt	13010	5979	7031	17 nt	13526	5767	7759	17 nt	8	7	1	17 nt	13	4	9
					18 nt	197071	105992	91079	18 nt	16652	8556	8096	18 nt	15869	6214	9655	18 nt	16	4	12	18 nt	16	4	12
					19 nt	294671	157833	136838	19 nt	25713	14224	11489	19 nt	19260	6715	12545	19 nt	6	2	4	19 nt	11	3	8
					20 nt	439004	251005	187999	20 nt	29288	9881	19407	20 nt	29217	17881	11336	20 nt	25	16	9	20 nt	27	10	17
					21 nt	1973645	791232	1182413	21 nt	28580	14099	14481	21 nt	27955	13568	14387	21 nt	91	56	35	21 nt	171	118	53
					22 nt	650920	394110	256810	22 nt	48408	23703	24705	22 nt	46635	36440	10195	22 nt	120	56	64	22 nt	180	98	82
					23 nt	859225	441189	418036	23 nt	21266	10170	11096	23 nt	20110	11977	8133	23 nt	12	7	5	23 nt	14	2	12
					24 nt	3760470	1867010	1893460	24 nt	27297	13318	13979	24 nt	27314	15197	12117	24 nt	3	2	1	24 nt	5	1	4
					25 nt	142644	81459	61185	25 nt	25601	18971	6630	25 nt	25676	3899	21777	25 nt	1	1	0	25 nt	2	2	0
					26 nt	67935	41785	26150	26 nt	15477	8550	6927	26 nt	16142	3184	12958	26 nt	0	0	0	26 nt	1	1	0
					27 nt	54393	30187	24206	27 nt	15809	4063	11746	27 nt	15307	10321	4986	27 nt	0	0	0	27 nt	0	0	0
					28 nt	44445	23699	20746	28 nt	16218	3824	12394	28 nt	16078	11210	4868	28 nt	0	0	0	28 nt	3	0	3
					29 nt	46134	23864	22270	29 nt	27701	3895	23806	29 nt	28190	22404	5786	29 nt	0	0	0	29 nt	0	0	0
					30 nt	82773	40291	42482	30 nt	8774	4233	4541	30 nt	9503	3670	5833	30 nt	0	0	0	30 nt	1	1	0
					31 nt	110517	49515	61002	31 nt	11672	4910	6762	31 nt	12255	5948	6307	31 nt	0	0	0	31 nt	0	0	0
					32 nt	302793	97415	205378	32 nt	28403	7952	20451	32 nt	27396	19821	7575	32 nt	0	0	0	32 nt	0	0	0
					33 nt	96861	56318	40543	33 nt	39177	9193	29984	33 nt	36709	30855	5854	33 nt	0	0	0	33 nt	0	0	0
					34 nt	56903	28732	28171	34 nt	14234	3574	10660	34 nt	14263	10472	3791	34 nt	0	0	0	34 nt	1	1	0
CTV T36-infected Citrus sinensis	T36_1	36261496	33161309	22920407		total	forward	reverse		total	forward	reverse		total	forward	reverse		total	forward	reverse		total	forward	reverse
					15-34 nt	4963886	2450904	2512982	15-34 nt	154171	68368	85803	15-34 nt	148932	82587	66345	15-34 nt	22920407	12152420	10767987	15-34 nt	2109197	1082788	1026409
					15 nt	344626	159281	185345	15 nt	9504	3715	5789	15 nt	9458	5077	4381	15 nt	299337	139863	159474	15 nt	50386	23178	27208
					16 nt	364408	196398	168010	16 nt	7814	3391	4423	16 nt	7174	3100	4074	16 nt	414234	183119	231115	16 nt	62419	27089	35330
					17 nt	164790	80855	83935	17 nt	5186	2461	2725	17 nt	5462	2393	3069	17 nt	499545	201367	298178	17 nt	68884	27532	41352
					18 nt	116468	61440	55028	18 nt	6361	3556	2805	18 nt	6172	2375	3797	18 nt	526540	196981	329559	18 nt	67109	25035	42074
					19 nt	141978	76400	65578	19 nt	11488	7231	4257	19 nt	8513	2372	6141	19 nt	695969	308010	387959	19 nt	83375	35698	47677
					20 nt	215547	118432	97115	20 nt	11607	4247	7360	20 nt	11417	6981	4436	20 nt	1387012	716709	670303	20 nt	141387	71412	69975
					21 nt	974913	421536	553377	21 nt	9264	4810	4454	21 nt	8933	4320	4613	21 nt	7070578	3829899	3240679	21 nt	595522	317389	278133
					22 nt	500021	271402	228619	22 nt	15915	7838	8077	22 nt	15530	12187	3343	22 nt	10557691	5790658	4767033	22 nt	910132	488875	421257
					23 nt	362803	185296	177507	23 nt	6663	3211	3452	23 nt	6244	3603	2641	23 nt	963661	511736	451925	23 nt	85748	43905	41843
					24 nt	1412826	700578	712248	24 nt	7747	3737	4010	24 nt	7824	4567	3257	24 nt	249443	135168	114275	24 nt	22608	11808	10800
					25 nt	55927	30863	25064	25 nt	7499	5627	1872	25 nt	7577	1459	6118	25 nt	84693	46335	38358	25 nt	7809	3871	3938
					26 nt	30530	17861	12669	26 nt	4403	2485	1918	26 nt	4615	1166	3449	26 nt	48700	25630	23070	26 nt	4233	2119	2114
					27 nt	25157	13859	11298	27 nt	5909	1426	4483	27 nt	5846	4108	1738	27 nt	32743	17121	15622	27 nt	2664	1282	1382
					28 nt	20197	10741	9456	28 nt	5758	1427	4331	28 nt	5656	3904	1752	28 nt	22948	12352	10596	28 nt	1927	966	961
					29 nt	21133	11014	10119	29 nt	9564	1342	8222	29 nt	9660	7821	1839	29 nt	17738	9872	7866	29 nt	1598	924	674
					30 nt	31697	15437	16260	30 nt	2764	1541	1223	30 nt	3041	1073	1968	30 nt	13892	7486	6406	30 nt	1030	572	458
					31 nt	38293	19265	19028	31 nt	3378	1810	1568	31 nt	3604	1361	2243	31 nt	10843	5929	4914	31 nt	833	356	477
					32 nt	82562	28912	53650	32 nt	5957	2639	3318	32 nt	5778	3153	2625	32 nt	8944	5059	3885	32 nt	624	306	318
					33 nt	33879	18982	14897	33 nt	11700	3889	7811	33 nt	10961	7917	3044	33 nt	8364	4695	3669	33 nt	542	263	279
					34 nt	26131	12352	13779	34 nt	5690	1985	3705	34 nt	5467	3650	1817	34 nt	7532	4431	3101	34 nt	367	208	159
	T36_2	36154528	32882834	20517658		total	forward	reverse		total	forward	reverse		total	forward	reverse		total	forward	reverse		total	forward	reverse
					15-34 nt	6735949	3327695	3408254	15-34 nt	232732	97078	135654	15-34 nt	225328	127658	97670	15-34 nt	20517658	10714132	9803526	15-34 nt	2101762	1051954	1049808
					15 nt	353890	157253	196637	15 nt	11615	5194	6421	15 nt	10922	5045	5877	15 nt	224859	98049	126810	15 nt	40488	17739	22749
					16 nt	379200	206338	172862	16 nt	10969	5056	5913	16 nt	9578	3826	5752	16 nt	315750	129325	186425	16 nt	50374	20313	30061
					17 nt	180588	89464	91124	17 nt	7183	3276	3907	17 nt	7340	3082	4258	17 nt	382185	139096	243089	17 nt	57368	20941	36427
					18 nt	154284	84703	69581	18 nt	9424	4830	4594	18 nt	8543	3307	5236	18 nt	413026	128255	284771	18 nt	55800	17557	38243
					19 nt	177234	95065	82169	19 nt	14637	9547	5090	19 nt	12840	3321	9519	19 nt	527727	202172	325555	19 nt	68521	25396	43125
					20 nt	290174	159215	130959	20 nt	15763	6986	8777	20 nt	15150	7783	7367	20 nt	1027898	512782	515116	20 nt	116459	56824	59635
					21 nt	1417204	607553	809651	21 nt	17495	8875	8620	21 nt	17154	8109	9045	21 nt	6180601	3316081	2864520	21 nt	584074	304807	279267
					22 nt	625207	355050	270157	22 nt	25984	12661	13323	22 nt	25207	19513	5694	22 nt	10055008	5457375	4597633	22 nt	991542	519332	472210
					23 nt	520359	267078	253281	23 nt	10887	5052	5835	23 nt	10040	5565	4475	23 nt	938653	488186	450467	23 nt	93768	46964	46804
					24 nt	2142722	1061917	1080805	24 nt	13300	6263	7037	24 nt	13349	7817	5532	24 nt	236205	127399	108806	24 nt	23285	12151	11134
					25 nt	79846	42828	37018	25 nt	9268	6161	3107	25 nt	9136	2239	6897	25 nt	77563	43292	34271	25 nt	7818	4239	3579
					26 nt	39331	22949	16382	26 nt	6209	3184	3025	26 nt	6371	1793	4578	26 nt	41904	21614	20290	26 nt	4399	2151	2248
					27 nt	32302	17538	14764	27 nt	10202	2111	8091	27 nt	10011	7330	2681	27 nt	27540	13860	13680	27 nt	2603	1103	1500
					28 nt	26323	14094	12229	28 nt	9625	2028	7597	28 nt	9409	6739	2670	28 nt	18389	9567	8822	28 nt	1499	720	779
					29 nt	27547	14332	13215	29 nt	15733	2018	13715	29 nt	16005	12987	3018	29 nt	13246	7066	6180	29 nt	1190	677	513
					30 nt	43235	20767	22468	30 nt	4744	2413	2331	30 nt	5069	1827	3242	30 nt	10096	5332	4764	30 nt	749	340	409
					31 nt	50992	24770	26222	31 nt	5159	2350	2809	31 nt	5495	2389	3106	31 nt	7977	4227	3750	31 nt	652	244	408
					32 nt	120856	44908	75948	32 nt	9975	3047	6928	32 nt	9750	6513	3237	32 nt	6789	3705	3084	32 nt	446	165	281
					33 nt	43446	26206	17240	33 nt	17383	3989	13394	33 nt	16760	13540	3220	33 nt	6154	3391	2763	33 nt	385	152	233
					34 nt	31209	15667	15542	34 nt	7177	2037	5140	34 nt	7199	4933	2266	34 nt	6088	3358	2730	34 nt	342	139	203
	T36_3	45064413	40591637	24302218		total	forward	reverse		total	forward	reverse		total	forward	reverse		total	forward	reverse		total	forward	reverse
					15-34 nt	8613970	4311812	4302158	15-34 nt	215831	89749	126082	15-34 nt	219405	127596	91809	15-34 nt	24302218	12666514	11635704	15-34 nt	2361626	1181057	1180569
					15 nt	442241	215369	226872	15 nt	10023	3947	6076	15 nt	10717	5439	5278	15 nt	262485	122243	140242	15 nt	44449	20638	23811
					16 nt	699720	402470	297250	16 nt	8991	4083	4908	16 nt	8740	3331	5409	16 nt	378121	168288	209833	16 nt	57162	24962	32200
					17 nt	237747	122238	115509	17 nt	5329	2539	2790	17 nt	6317	2567	3750	17 nt	451311	184176	267135	17 nt	63333	25482	37851
					18 nt	186041	104128	81913	18 nt	7600	4053	3547	18 nt	7804	3068	4736	18 nt	473209	182316	290893	18 nt	60033	23226	36807
					19 nt	235340	130085	105255	19 nt	12274	7738	4536	19 nt	10549	2962	7587	19 nt	689516	307733	381783	19 nt	85188	36902	48286
					20 nt	370194	207713	162481	20 nt	13883	5627	8256	20 nt	14397	8075	6322	20 nt	1515044	771112	743932	20 nt	163828	81730	82098
					21 nt	1616404	686198	930206	21 nt	14426	7256	7170	21 nt	14709	7284	7425	21 nt	8144033	4327563	3816470	21 nt	742192	381472	360720
					22 nt	724906	426218	298688	22 nt	23980	11976	12004	22 nt	23794	18665	5129	22 nt	10636742	5698973	4937769	22 nt	988067	510345	477722
					23 nt	670760	348129	322631	23 nt	9484	4540	4944	23 nt	9519	5221	4298	23 nt	1071204	556785	514419	23 nt	97995	48815	49180
					24 nt	2631938	1303070	1328868	24 nt	11914	5827	6087	24 nt	12738	7321	5417	24 nt	351596	181800	169796	24 nt	32340	15392	16948
					25 nt	103713	55206	48507	25 nt	7838	5537	2301	25 nt	8463	1953	6510	25 nt	107794	54823	52971	25 nt	9613	4416	5197
					26 nt	52009	30134	21875	26 nt	4541	2388	2153	26 nt	5213	1454	3759	26 nt	60893	29608	31285	26 nt	5462	2308	3154
					27 nt	43532	23596	19936	27 nt	9423	1985	7438	27 nt	9663	7032	2631	27 nt	42463	20650	21813	27 nt	3496	1521	1975
					28 nt	37766	19990	17776	28 nt	10333	1917	8416	28 nt	10697	7943	2754	28 nt	29863	15025	14838	28 nt	2277	1017	1260
					29 nt	41694	21227	20467	29 nt	15709	1614	14095	29 nt	16431	13792	2639	29 nt	22932	11797	11135	29 nt	1851	940	911
					30 nt	69742	33443	36299	30 nt	4142	2096	2046	30 nt	5041	1845	3196	30 nt	17987	9139	8848	30 nt	1285	615	670
					31 nt	93452	45667	47785	31 nt	5381	2713	2668	31 nt	6077	2426	3651	31 nt	13748	7098	6650	31 nt	993	365	628
					32 nt	235113	75132	159981	32 nt	12437	4508	7929	32 nt	12073	7883	4190	32 nt	11823	6163	5660	32 nt	775	323	452
					33 nt	71181	37697	33484	33 nt	20350	6794	13556	33 nt	18666	14214	4452	33 nt	11201	5817	5384	33 nt	649	282	367
					34 nt	50477	24102	26375	34 nt	7773	2611	5162	34 nt	7797	5121	2676	34 nt	10253	5405	4848	34 nt	638	306	332
CTV T68-1-infected Citrus sinensis	T68-1_1	35521200	31894805	20607028		total	forward	reverse		total	forward	reverse		total	forward	reverse		total	forward	reverse		total	forward	reverse
					15-34 nt	6678443	3332797	3345646	15-34 nt	177448	80623	96825	15-34 nt	175719	93143	82576	15-34 nt	1869232	957625	911607	15-34 nt	20607028	11192104	9414924
					15 nt	404544	197315	207229	15 nt	11979	4281	7698	15 nt	12034	6873	5161	15 nt	32756	13237	19519	15 nt	207141	87703	119438
					16 nt	591386	334787	256599	16 nt	9835	4324	5511	16 nt	9333	4022	5311	16 nt	45434	16724	28710	16 nt	316196	123283	192913
					17 nt	201552	103310	98242	17 nt	6289	3124	3165	17 nt	6861	2916	3945	17 nt	55188	17732	37456	17 nt	388055	133636	254419
					18 nt	169275	94391	74884	18 nt	7683	4157	3526	18 nt	7441	2862	4579	18 nt	50855	14877	35978	18 nt	381211	117115	264096
					19 nt	193205	103279	89926	19 nt	12075	7539	4536	19 nt	9808	2789	7019	19 nt	53379	20406	32973	19 nt	447563	181019	266544
					20 nt	286800	163992	122808	20 nt	12721	4914	7807	20 nt	12922	7394	5528	20 nt	103038	53070	49968	20 nt	1021946	561357	460589
					21 nt	1278876	546852	732024	21 nt	10374	5393	4981	21 nt	10887	5125	5762	21 nt	540173	288971	251202	21 nt	6530661	3652228	2878433
					22 nt	451388	254145	197243	22 nt	18462	9160	9302	22 nt	18581	14347	4234	22 nt	876362	475387	400975	22 nt	10131443	5689048	4442395
					23 nt	507806	260412	247394	23 nt	7765	3686	4079	23 nt	7542	4186	3356	23 nt	79127	39655	39472	23 nt	834587	451288	383299
					24 nt	2103336	1043198	1060138	24 nt	8776	4263	4513	24 nt	9152	4891	4261	24 nt	19206	10242	8964	24 nt	193783	107807	85976
					25 nt	78544	43851	34693	25 nt	10264	7914	2350	25 nt	10481	1797	8684	25 nt	5545	2993	2552	25 nt	57320	32133	25187
					26 nt	39966	24438	15528	26 nt	6021	3271	2750	26 nt	6173	1436	4737	26 nt	2924	1429	1495	26 nt	31266	16537	14729
					27 nt	32159	17988	14171	27 nt	8006	1830	6176	27 nt	7733	5590	2143	27 nt	1806	924	882	27 nt	19496	10553	8943
					28 nt	24858	13180	11678	28 nt	7064	1727	5337	28 nt	6848	4820	2028	28 nt	1082	603	479	28 nt	12858	7343	5515
					29 nt	26260	13502	12758	29 nt	11629	1605	10024	29 nt	11829	9514	2315	29 nt	747	454	293	29 nt	8623	5139	3484
					30 nt	43062	20912	22150	30 nt	3176	1703	1473	30 nt	3595	1263	2332	30 nt	492	295	197	30 nt	6507	4005	2502
					31 nt	57182	26951	30231	31 nt	3664	1959	1705	31 nt	3853	1314	2539	31 nt	372	200	172	31 nt	5326	3313	2013
					32 nt	125429	38743	86686	32 nt	6120	2974	3146	32 nt	5973	2968	3005	32 nt	294	164	130	32 nt	4700	3016	1684
					33 nt	35276	18425	16851	33 nt	10337	4608	5729	33 nt	9709	6062	3647	33 nt	205	104	101	33 nt	4175	2792	1383
					34 nt	27539	13126	14413	34 nt	5208	2191	3017	34 nt	4964	2974	1990	34 nt	247	158	89	34 nt	4171	2789	1382
	T68-1_2	23957212	22613022	18282467		total	forward	reverse		total	forward	reverse		total	forward	reverse		total	forward	reverse		total	forward	reverse
					15-34 nt	1540889	757127	783762	15-34 nt	44921	19627	25294	15-34 nt	43974	24767	19207	15-34 nt	1408406	786462	621944	15-34 nt	18282467	10621515	7660952
					15 nt	137980	66540	71440	15 nt	2833	1114	1719	15 nt	3096	1700	1396	15 nt	28642	13401	15241	15 nt	198298	92426	105872
					16 nt	135243	71099	64144	16 nt	2357	1007	1350	16 nt	2100	991	1109	16 nt	36638	15797	20841	16 nt	285484	124478	161006
					17 nt	58218	28786	29432	17 nt	1425	688	737	17 nt	1565	719	846	17 nt	43094	15962	27132	17 nt	341162	133227	207935
					18 nt	42819	22409	20410	18 nt	1835	987	848	18 nt	1755	722	1033	18 nt	39668	12702	26966	18 nt	333396	111664	221732
					19 nt	46714	24170	22544	19 nt	3229	2182	1047	19 nt	2721	679	2042	19 nt	41234	16975	24259	19 nt	388237	169654	218583
					20 nt	73840	39902	33938	20 nt	3205	1283	1922	20 nt	3161	1771	1390	20 nt	76269	42967	33302	20 nt	880838	517697	363141
					21 nt	327519	146623	180896	21 nt	2940	1572	1368	21 nt	2942	1395	1547	21 nt	412845	241112	171733	21 nt	5844321	3485288	2359033
					22 nt	189529	97321	92208	22 nt	4892	2338	2554	22 nt	4817	3865	952	22 nt	651817	383674	268143	22 nt	9010006	5399302	3610704
					23 nt	97907	49779	48128	23 nt	2016	949	1067	23 nt	1885	1196	689	23 nt	56455	31077	25378	23 nt	717016	415365	301651
					24 nt	335337	165342	169995	24 nt	2369	1180	1189	24 nt	2377	1392	985	24 nt	11874	6913	4961	24 nt	150267	89313	60954
					25 nt	14046	7799	6247	25 nt	1964	1382	582	25 nt	1986	403	1583	25 nt	3842	2234	1608	25 nt	48578	29619	18959
					26 nt	7726	4728	2998	26 nt	1398	729	669	26 nt	1451	332	1119	26 nt	2191	1213	978	26 nt	27220	15931	11289
					27 nt	5748	3205	2543	27 nt	1726	375	1351	27 nt	1648	1208	440	27 nt	1300	778	522	27 nt	17435	10454	6981
					28 nt	4682	2496	2186	28 nt	1589	385	1204	28 nt	1551	1073	478	28 nt	841	549	292	28 nt	11404	7210	4194
					29 nt	4909	2558	2351	29 nt	3113	402	2711	29 nt	3129	2550	579	29 nt	497	328	169	29 nt	7378	4784	2594
					30 nt	8207	4005	4202	30 nt	844	409	435	30 nt	906	347	559	30 nt	374	273	101	30 nt	5713	3864	1849
					31 nt	10607	4885	5722	31 nt	979	527	452	31 nt	1021	371	650	31 nt	265	154	111	31 nt	4455	3074	1381
					32 nt	26044	8076	17968	32 nt	1743	697	1046	32 nt	1627	981	646	32 nt	245	152	93	32 nt	4060	2889	1171
					33 nt	8074	4541	3533	33 nt	3019	973	2046	33 nt	2844	2115	729	33 nt	161	95	66	33 nt	3641	2647	994
					34 nt	5740	2863	2877	34 nt	1445	448	997	34 nt	1392	957	435	34 nt	154	106	48	34 nt	3558	2629	929
	T68-1_3	31136134	28949120	21757727		total	forward	reverse		total	forward	reverse		total	forward	reverse		total	forward	reverse		total	forward	reverse
					15-34 nt	3506161	1767657	1738504	15-34 nt	67038	29032	38006	15-34 nt	71999	40056	31943	15-34 nt	1804338	988768	815570	15-34 nt	21757727	12446842	9310885
					15 nt	254872	128314	126558	15 nt	3487	1350	2137	15 nt	4367	2299	2068	15 nt	31837	14001	17836	15 nt	212308	96168	116140
					16 nt	355324	200881	154443	16 nt	2922	1317	1605	16 nt	3165	1313	1852	16 nt	43878	17339	26539	16 nt	325275	136125	189150
					17 nt	104619	54052	50567	17 nt	1795	843	952	17 nt	2317	993	1324	17 nt	53175	18300	34875	17 nt	396194	147621	248573
					18 nt	86436	49544	36892	18 nt	2347	1228	1119	18 nt	2603	959	1644	18 nt	49588	15360	34228	18 nt	391294	129993	261301
					19 nt	99971	55273	44698	19 nt	4617	3119	1498	19 nt	4074	987	3087	19 nt	52173	21639	30534	19 nt	466156	204869	261287
					20 nt	156915	90094	66821	20 nt	5087	1697	3390	20 nt	5471	3356	2115	20 nt	106266	59341	46925	20 nt	1150790	668873	481917
					21 nt	645747	292112	353635	21 nt	4331	2189	2142	21 nt	4638	2269	2369	21 nt	555672	319577	236095	21 nt	7367150	4326132	3041018
					22 nt	318500	170028	148472	22 nt	7633	3712	3921	22 nt	7719	6000	1719	22 nt	807417	465677	341740	22 nt	10207552	6018202	4189350
					23 nt	253490	129155	124335	23 nt	3105	1403	1702	23 nt	3227	1871	1356	23 nt	71983	39343	32640	23 nt	850954	489035	361919
					24 nt	960234	475877	484357	24 nt	3627	1771	1856	24 nt	3975	2160	1815	24 nt	17807	9984	7823	24 nt	204362	119150	85212
					25 nt	36670	19505	17165	25 nt	2805	2026	779	25 nt	3076	644	2432	25 nt	5600	3046	2554	25 nt	64149	37134	27015
					26 nt	19207	11165	8042	26 nt	1559	774	785	26 nt	1964	559	1405	26 nt	3146	1639	1507	26 nt	37328	20797	16531
					27 nt	15062	8136	6926	27 nt	3101	590	2511	27 nt	3272	2382	890	27 nt	1879	1053	826	27 nt	24492	14074	10418
					28 nt	13491	6945	6546	28 nt	2808	690	2118	28 nt	2863	1960	903	28 nt	1254	763	491	28 nt	16512	10051	6461
					29 nt	16166	8188	7978	29 nt	4034	565	3469	29 nt	4382	3392	990	29 nt	798	519	279	29 nt	11077	6908	4169
					30 nt	28067	13124	14943	30 nt	1343	688	655	30 nt	1838	725	1113	30 nt	528	359	169	30 nt	8328	5343	2985
					31 nt	37289	17702	19587	31 nt	1643	888	755	31 nt	1969	726	1243	31 nt	431	237	194	31 nt	6776	4514	2262
					32 nt	70085	20705	49380	32 nt	3277	1423	1854	32 nt	3609	2178	1431	32 nt	316	190	126	32 nt	6007	4068	1939
					33 nt	19096	10011	9085	33 nt	5298	1959	3339	33 nt	5194	3848	1346	33 nt	299	195	104	33 nt	5504	3836	1668
					34 nt	14920	6846	8074	34 nt	2219	800	1419	34 nt	2276	1435	841	34 nt	291	206	85	34 nt	5519	3949	1570

## Sheet: (B) 0-2 mm
sRNA library		Total number of reads	Total number of 15-34 nt reads	Total number of 15-34 nt viral reads	Citrus sinensis nuclear genome 333 Mb				Citrus sinensis chloroplast 0,16 Mb				Citrus sinensis mitochondrion 0,64 Mb				CTV T36 19293 bp				CTV T68-1 19250 bp
mock-inoculated Citrus sinensis	Mock_1	13877838	10843502	5406		total	forward	reverse		total	forward	reverse		total	forward	reverse		total	forward	reverse		total	forward	reverse
					15-34 nt	10459541	5205727	5253814	15-34 nt	436376	163974	272402	15-34 nt	708473	317692	390781	15-34 nt	5624	3521	2103	15-34 nt	5406	3023	2383
					15 nt	297878	138501	159377	15 nt	16677	7357	9320	15 nt	25334	10543	14791	15 nt	237	168	69	15 nt	440	282	158
					16 nt	493442	277731	215711	16 nt	122379	29237	93142	16 nt	345641	129218	216423	16 nt	3457	2184	1273	16 nt	3086	1654	1432
					17 nt	204388	101393	102995	17 nt	17430	8504	8926	17 nt	51979	25613	26366	17 nt	906	555	351	17 nt	927	564	363
					18 nt	190401	101447	88954	18 nt	19091	9752	9339	18 nt	27074	11763	15311	18 nt	323	216	107	18 nt	274	156	118
					19 nt	257921	138987	118934	19 nt	36988	20219	16769	19 nt	22829	6700	16129	19 nt	189	131	58	19 nt	169	101	68
					20 nt	466882	264739	202143	20 nt	21521	9144	12377	20 nt	23875	11717	12158	20 nt	97	60	37	20 nt	89	52	37
					21 nt	1974287	818781	1155506	21 nt	23253	11436	11817	21 nt	26376	11802	14574	21 nt	177	100	77	21 nt	161	85	76
					22 nt	656034	385771	270263	22 nt	28890	13985	14905	22 nt	28699	19672	9027	22 nt	200	93	107	22 nt	226	111	115
					23 nt	909750	463678	446072	23 nt	15314	7398	7916	23 nt	15131	8108	7023	23 nt	17	8	9	23 nt	19	9	10
					24 nt	4188910	2088390	2100520	24 nt	21556	10365	11191	24 nt	23249	12268	10981	24 nt	16	3	13	24 nt	10	6	4
					25 nt	168459	88597	79862	25 nt	12129	8318	3811	25 nt	12621	2811	9810	25 nt	1	1	0	25 nt	1	1	0
					26 nt	56424	31844	24580	26 nt	7052	3732	3320	26 nt	7667	2145	5522	26 nt	1	1	0	26 nt	1	1	0
					27 nt	50830	30378	20452	27 nt	12823	2457	10366	27 nt	13193	9584	3609	27 nt	1	0	1	27 nt	1	0	1
					28 nt	43038	25696	17342	28 nt	10315	2433	7882	28 nt	10758	7224	3534	28 nt	2	1	1	28 nt	1	1	0
					29 nt	49226	30883	18343	29 nt	16990	2439	14551	29 nt	17574	13726	3848	29 nt	0	0	0	29 nt	1	0	1
					30 nt	62254	30206	32048	30 nt	5150	2683	2467	30 nt	6076	2081	3995	30 nt	0	0	0	30 nt	0	0	0
					31 nt	69677	33470	36207	31 nt	5982	2909	3073	31 nt	7223	2689	4534	31 nt	0	0	0	31 nt	0	0	0
					32 nt	162218	60796	101422	32 nt	11414	3938	7476	32 nt	11799	6922	4877	32 nt	0	0	0	32 nt	0	0	0
					33 nt	79145	47214	31931	33 nt	19453	4972	14481	33 nt	19019	14122	4897	33 nt	0	0	0	33 nt	0	0	0
					34 nt	78377	47225	31152	34 nt	11969	2696	9273	34 nt	12356	8984	3372	34 nt	0	0	0	34 nt	0	0	0
	Mock_2	22175510	17130525	9685		total	forward	reverse		total	forward	reverse		total	forward	reverse		total	forward	reverse		total	forward	reverse
					15-34 nt	16539201	8231526	8307675	15-34 nt	860546	325910	534636	15-34 nt	1330151	621533	708618	15-34 nt	10356	6628	3728	15-34 nt	9685	5115	4570
					15 nt	599809	250806	349003	15 nt	36430	15008	21422	15 nt	50007	22312	27695	15 nt	388	234	154	15 nt	870	476	394
					16 nt	883007	491424	391583	16 nt	219916	51820	168096	16 nt	609993	233713	376280	16 nt	6547	4388	2159	16 nt	5232	2706	2526
					17 nt	361457	176893	184564	17 nt	32935	16275	16660	17 nt	99704	49722	49982	17 nt	1543	956	587	17 nt	1467	800	667
					18 nt	320694	169589	151105	18 nt	36448	18764	17684	18 nt	51116	22741	28375	18 nt	501	303	198	18 nt	505	260	245
					19 nt	438723	234991	203732	19 nt	75491	41059	34432	19 nt	41166	12608	28558	19 nt	244	150	94	19 nt	232	135	97
					20 nt	740977	417986	322991	20 nt	47567	17478	30089	20 nt	52293	29481	22812	20 nt	174	93	81	20 nt	170	87	83
					21 nt	3127465	1333508	1793957	21 nt	43075	21806	21269	21 nt	49866	22253	27613	21 nt	338	190	148	21 nt	469	256	213
					22 nt	1034373	604476	429897	22 nt	57817	28233	29584	22 nt	60147	43998	16149	22 nt	508	265	243	22 nt	619	330	289
					23 nt	1448090	748807	699283	23 nt	26974	12608	14366	23 nt	27485	15466	12019	23 nt	63	32	31	23 nt	69	39	30
					24 nt	6008824	2991395	3017429	24 nt	33578	16085	17493	24 nt	37089	20169	16920	24 nt	36	13	23	24 nt	39	18	21
					25 nt	252151	133540	118611	25 nt	20630	13487	7143	25 nt	21547	5509	16038	25 nt	4	1	3	25 nt	4	2	2
					26 nt	103336	61245	42091	26 nt	15197	7992	7205	26 nt	16164	4383	11781	26 nt	7	2	5	26 nt	4	3	1
					27 nt	97184	60839	36345	27 nt	25579	5591	19988	27 nt	25703	18598	7105	27 nt	1	1	0	27 nt	1	1	0
					28 nt	81644	49855	31789	28 nt	23275	5350	17925	28 nt	23416	16322	7094	28 nt	1	0	1	28 nt	2	1	1
					29 nt	103643	69891	33752	29 nt	45882	5238	40644	29 nt	46892	38957	7935	29 nt	1	0	1	29 nt	2	1	1
					30 nt	110460	54404	56056	30 nt	11518	6133	5385	30 nt	13334	4762	8572	30 nt	0	0	0	30 nt	0	0	0
					31 nt	139829	64631	75198	31 nt	13104	6853	6251	31 nt	15024	5178	9846	31 nt	0	0	0	31 nt	0	0	0
					32 nt	357608	126474	231134	32 nt	22177	10529	11648	32 nt	21308	10233	11075	32 nt	0	0	0	32 nt	0	0	0
					33 nt	170345	97560	72785	33 nt	45704	16997	28707	33 nt	40979	27378	13601	33 nt	0	0	0	33 nt	0	0	0
					34 nt	159582	93212	66370	34 nt	27249	8604	18645	34 nt	26918	17750	9168	34 nt	0	0	0	34 nt	0	0	0
	Mock_3	18642057	14298302	7322		total	forward	reverse		total	forward	reverse		total	forward	reverse		total	forward	reverse		total	forward	reverse
					15-34 nt	13812259	6953376	6858883	15-34 nt	937307	309137	628170	15-34 nt	1518215	680169	838046	15-34 nt	6958	4186	2772	15-34 nt	7322	4098	3224
					15 nt	442065	214013	228052	15 nt	30755	13045	17710	15 nt	42045	18123	23922	15 nt	394	271	123	15 nt	509	329	180
					16 nt	1125101	677685	447416	16 nt	333409	54728	278681	16 nt	892239	340712	551527	16 nt	4088	2421	1667	16 nt	4372	2369	2003
					17 nt	273722	138017	135705	17 nt	30431	14665	15766	17 nt	73484	34260	39224	17 nt	1296	837	459	17 nt	1208	704	504
					18 nt	271777	145126	126651	18 nt	35392	17787	17605	18 nt	42207	18268	23939	18 nt	409	237	172	18 nt	387	213	174
					19 nt	382243	203438	178805	19 nt	79314	40608	38706	19 nt	34698	11851	22847	19 nt	186	98	88	19 nt	147	86	61
					20 nt	574102	320450	253652	20 nt	38333	14282	24051	20 nt	41026	22440	18586	20 nt	118	54	64	20 nt	101	56	45
					21 nt	2350200	973933	1376267	21 nt	36300	17776	18524	21 nt	39628	18069	21559	21 nt	199	128	71	21 nt	265	171	94
					22 nt	860606	492231	368375	22 nt	54151	26476	27675	22 nt	53725	39713	14012	22 nt	218	110	108	22 nt	278	140	138
					23 nt	1159498	592206	567292	23 nt	26847	12816	14031	23 nt	26402	15473	10929	23 nt	28	22	6	23 nt	30	17	13
					24 nt	4999888	2489963	2509925	24 nt	35866	17518	18348	24 nt	37747	20696	17051	24 nt	17	6	11	24 nt	14	5	9
					25 nt	230334	126148	104186	25 nt	28331	20508	7823	25 nt	28679	4839	23840	25 nt	2	2	0	25 nt	2	2	0
					26 nt	88700	53436	35264	26 nt	18002	10104	7898	26 nt	18621	3651	14970	26 nt	3	0	3	26 nt	4	4	0
					27 nt	74980	44844	30136	27 nt	17615	4853	12762	27 nt	16967	11002	5965	27 nt	0	0	0	27 nt	0	0	0
					28 nt	64486	38314	26172	28 nt	17840	4386	13454	28 nt	17629	12040	5589	28 nt	0	0	0	28 nt	3	0	3
					29 nt	75431	48377	27054	29 nt	30799	4546	26253	29 nt	31101	24501	6600	29 nt	0	0	0	29 nt	0	0	0
					30 nt	97565	47924	49641	30 nt	10074	4807	5267	30 nt	11028	4210	6818	30 nt	0	0	0	30 nt	1	1	0
					31 nt	131012	58792	72220	31 nt	13343	5678	7665	31 nt	14859	6648	8211	31 nt	0	0	0	31 nt	0	0	0
					32 nt	343104	119842	223262	32 nt	32156	9308	22848	32 nt	31321	21721	9600	32 nt	0	0	0	32 nt	0	0	0
					33 nt	150355	94028	56327	33 nt	46068	10547	35521	33 nt	42521	34890	7631	33 nt	0	0	0	33 nt	0	0	0
					34 nt	117090	74609	42481	34 nt	22281	4699	17582	34 nt	22288	17062	5226	34 nt	0	0	0	34 nt	1	1	0
CTV T36-infected Citrus sinensis	T36_1	36261496	33161309	26622937		total	forward	reverse		total	forward	reverse		total	forward	reverse		total	forward	reverse		total	forward	reverse
					15-34 nt	15444102	7717369	7726733	15-34 nt	479981	207324	272657	15-34 nt	1078060	518294	559766	15-34 nt	26622937	14149213	12473724	15-34 nt	10833568	5909073	4924495
					15 nt	742025	358378	383647	15 nt	23573	10735	12838	15 nt	59470	28229	31241	15 nt	445484	231510	213974	15 nt	146959	72225	74734
					16 nt	1002715	513812	488903	16 nt	185706	72938	112768	16 nt	535939	246676	289263	16 nt	647914	322520	325394	16 nt	336130	164113	172017
					17 nt	926055	459899	466156	17 nt	56644	27504	29140	17 nt	187197	95680	91517	17 nt	736512	334659	401853	17 nt	366351	162855	203496
					18 nt	894893	448865	446028	18 nt	28300	14289	14011	18 nt	77323	33949	43374	18 nt	740934	309523	431411	18 nt	361421	144997	216424
					19 nt	1031658	524751	506907	19 nt	30686	16643	14043	19 nt	36068	13798	22270	19 nt	945127	434658	510469	19 nt	446327	203339	242988
					20 nt	1444879	746447	698432	20 nt	19742	8370	11372	20 nt	29162	14257	14905	20 nt	1770649	915566	855083	20 nt	781263	409317	371946
					21 nt	4055428	1953095	2102333	21 nt	19850	9338	10512	21 nt	30925	14384	16541	21 nt	7874813	4262031	3612782	21 nt	3178409	1787520	1390889
					22 nt	2388660	1224179	1164481	22 nt	24217	10715	13502	22 nt	30231	19412	10819	22 nt	11391470	6235637	5155833	22 nt	4501058	2569710	1931348
					23 nt	574219	292140	282079	23 nt	8716	4115	4601	23 nt	8907	4951	3956	23 nt	1282166	684181	597985	23 nt	465178	256824	208354
					24 nt	1896031	943070	952961	24 nt	10380	4991	5389	24 nt	11179	6322	4857	24 nt	372598	197417	175181	24 nt	126388	69519	56869
					25 nt	93121	49454	43667	25 nt	8285	6021	2264	25 nt	8488	1803	6685	25 nt	136595	72219	64376	25 nt	44127	24442	19685
					26 nt	40266	23292	16974	26 nt	5148	2996	2152	26 nt	5389	1330	4059	26 nt	77513	41109	36404	26 nt	24670	13537	11133
					27 nt	34042	20031	14011	27 nt	6492	1691	4801	27 nt	6390	4359	2031	27 nt	53039	27839	25200	27 nt	16155	8882	7273
					28 nt	28032	16381	11651	28 nt	6279	1620	4659	28 nt	6194	4180	2014	28 nt	39003	21243	17760	28 nt	11084	6102	4982
					29 nt	31658	19564	12094	29 nt	10449	1511	8938	29 nt	10572	8470	2102	29 nt	29852	16081	13771	29 nt	8453	4751	3702
					30 nt	36710	18068	18642	30 nt	3110	1695	1415	30 nt	3439	1228	2211	30 nt	22610	11971	10639	30 nt	5888	3189	2699
					31 nt	44868	22402	22466	31 nt	3835	2011	1824	31 nt	4265	1608	2657	31 nt	17528	9372	8156	31 nt	4527	2472	2055
					32 nt	92137	33902	58235	32 nt	6901	3079	3822	32 nt	6616	3529	3087	32 nt	14063	7800	6263	32 nt	3447	1920	1527
					33 nt	45725	26491	19234	33 nt	13518	4443	9075	33 nt	12422	8782	3640	33 nt	13238	7225	6013	33 nt	3194	1810	1384
					34 nt	40980	23148	17832	34 nt	8150	2619	5531	34 nt	7884	5347	2537	34 nt	11829	6652	5177	34 nt	2539	1549	990
	T36_2	36154528	32882834	23770858		total	forward	reverse		total	forward	reverse		total	forward	reverse		total	forward	reverse		total	forward	reverse
					15-34 nt	16108244	8040579	8067665	15-34 nt	532608	223481	309127	15-34 nt	1058990	522375	536615	15-34 nt	23770858	12427911	11342947	15-34 nt	10237374	5514400	4722974
					15 nt	687812	324624	363188	15 nt	23950	11259	12691	15 nt	54966	24623	30343	15 nt	343238	173526	169712	15 nt	116892	55187	61705
					16 nt	906708	469866	436842	16 nt	156262	61739	94523	16 nt	479656	224424	255232	16 nt	506141	243376	262765	16 nt	268102	125422	142680
					17 nt	801861	399655	402206	17 nt	49644	23433	26211	17 nt	161537	82080	79457	17 nt	573276	248597	324679	17 nt	292074	122653	169421
					18 nt	797574	405625	391949	18 nt	30503	14772	15731	18 nt	67941	30205	37736	18 nt	585261	218215	367046	18 nt	293984	102842	191142
					19 nt	864821	441154	423667	19 nt	37096	20561	16535	19 nt	37195	12948	24247	19 nt	711185	289392	421793	19 nt	347308	138611	208697
					20 nt	1235731	645738	589993	20 nt	24894	11567	13327	20 nt	31781	14360	17421	20 nt	1332434	656185	676249	20 nt	614383	308896	305487
					21 nt	4101535	1937912	2163623	21 nt	29102	14079	15023	21 nt	39302	17733	21569	21 nt	6892093	3687313	3204780	21 nt	2959158	1654335	1304823
					22 nt	2365014	1223593	1141421	22 nt	35669	16178	19491	22 nt	40690	27423	13267	22 nt	10878364	5891478	4986886	22 nt	4621002	2613552	2007450
					23 nt	782828	399351	383477	23 nt	14369	6568	7801	23 nt	14148	7666	6482	23 nt	1236578	647647	588931	23 nt	483377	261463	221914
					24 nt	2875266	1429884	1445382	24 nt	17926	8435	9491	24 nt	19243	10780	8463	24 nt	354216	185933	168283	24 nt	127635	69872	57763
					25 nt	133947	69916	64031	25 nt	10812	6930	3882	25 nt	10718	2751	7967	25 nt	128003	67336	60667	25 nt	44184	24808	19376
					26 nt	52449	30047	22402	26 nt	7355	3856	3499	26 nt	7469	2066	5403	26 nt	68835	35568	33267	26 nt	23059	12160	10899
					27 nt	46576	27781	18795	27 nt	11257	2520	8737	27 nt	10972	7803	3169	27 nt	46000	23258	22742	27 nt	14833	7701	7132
					28 nt	39108	23335	15773	28 nt	10672	2410	8262	28 nt	10399	7233	3166	28 nt	31717	16678	15039	28 nt	9351	5081	4270
					29 nt	45003	28862	16141	29 nt	17538	2377	15161	29 nt	17707	14216	3491	29 nt	23165	12108	11057	29 nt	6564	3685	2879
					30 nt	51850	25365	26485	30 nt	5528	2745	2783	30 nt	5892	2154	3738	30 nt	16962	8707	8255	30 nt	4487	2320	2167
					31 nt	61715	29713	32002	31 nt	5999	2759	3240	31 nt	6603	2700	3903	31 nt	13177	6811	6366	31 nt	3464	1820	1644
					32 nt	137140	53612	83528	32 nt	11599	3686	7913	32 nt	11376	7252	4124	32 nt	10713	5586	5127	32 nt	2708	1442	1266
					33 nt	63918	39481	24437	33 nt	20512	4787	15725	33 nt	19515	15285	4230	33 nt	9859	5122	4737	33 nt	2416	1283	1133
					34 nt	57388	35065	22323	34 nt	11921	2820	9101	34 nt	11880	8673	3207	34 nt	9641	5075	4566	34 nt	2393	1267	1126
	T36_3	45064413	40591637	29181024		total	forward	reverse		total	forward	reverse		forward	reverse			total	forward	reverse		total	forward	reverse
					15-34 nt	20264054	10165176	10098878	15-34 nt	658278	255256	403022	15-34 nt	1442976	684819	758157	15-34 nt	29181024	15307850	13873174	15-34 nt	11997656	6472419	5525237
					15 nt	836407	413585	422822	15 nt	24516	11135	13381	15 nt	64175	29110	35065	15 nt	412796	217661	195135	15 nt	132200	65815	66385
					16 nt	1360601	732370	628231	16 nt	278086	88892	189194	16 nt	794787	352647	442140	16 nt	641802	326977	314825	16 nt	325821	162531	163290
					17 nt	1009402	507394	502008	17 nt	54526	26452	28074	17 nt	200802	103645	97157	17 nt	722387	339257	383130	17 nt	347825	159883	187942
					18 nt	958974	488614	470360	18 nt	31397	15423	15974	18 nt	77819	34144	43675	18 nt	712312	311529	400783	18 nt	333414	140298	193116
					19 nt	1152593	592668	559925	19 nt	44248	23648	20600	19 nt	41233	14918	26315	19 nt	963829	452748	511081	19 nt	448017	208993	239024
					20 nt	1746061	906626	839435	20 nt	23246	10169	13077	20 nt	35074	16106	18968	20 nt	2037126	1044376	992750	20 nt	898842	467095	431747
					21 nt	5067917	2392996	2674921	21 nt	26512	12824	13688	21 nt	40487	18277	22210	21 nt	9349890	4986724	4363166	21 nt	3873299	2144342	1728957
					22 nt	2553047	1339886	1213161	22 nt	32594	15235	17359	22 nt	39031	25970	13061	22 nt	11769218	6297822	5471396	22 nt	4753873	2651102	2102771
					23 nt	984792	506183	478609	23 nt	12791	6057	6734	23 nt	13643	7313	6330	23 nt	1490711	781467	709244	23 nt	541876	294214	247662
					24 nt	3523677	1750888	1772789	24 nt	16682	8124	8558	24 nt	19172	10523	8649	24 nt	518267	264643	253624	24 nt	178890	93662	85228
					25 nt	172074	89539	82535	25 nt	9120	6217	2903	25 nt	10087	2480	7607	25 nt	179091	89184	89907	25 nt	57411	29680	27731
					26 nt	67677	38442	29235	26 nt	5367	2839	2528	26 nt	6196	1699	4497	26 nt	103206	51807	51399	26 nt	31989	16008	15981
					27 nt	59370	34694	24676	27 nt	10249	2303	7946	27 nt	10632	7467	3165	27 nt	72990	36597	36393	27 nt	21847	11267	10580
					28 nt	54210	31836	22374	28 nt	11270	2215	9055	28 nt	11660	8438	3222	28 nt	54155	28303	25852	28 nt	14906	7837	7069
					29 nt	61701	37445	24256	29 nt	17240	1864	15376	29 nt	18084	14977	3107	29 nt	41925	21651	20274	29 nt	11104	5926	5178
					30 nt	82042	39715	42327	30 nt	4720	2354	2366	30 nt	5892	2129	3763	30 nt	31351	16034	15317	30 nt	7990	4055	3935
					31 nt	110690	53662	57028	31 nt	6134	3067	3067	31 nt	7317	2775	4542	31 nt	24248	12417	11831	31 nt	5740	3031	2709
					32 nt	264067	90328	173739	32 nt	14403	5248	9155	32 nt	13993	8739	5254	32 nt	20042	10245	9797	32 nt	4662	2402	2260
					33 nt	106264	62327	43937	33 nt	23792	7700	16092	33 nt	21408	15832	5576	33 nt	18539	9469	9070	33 nt	4215	2225	1990
					34 nt	92488	55978	36510	34 nt	11385	3490	7895	34 nt	11484	7630	3854	34 nt	17139	8939	8200	34 nt	3735	2053	1682
CTV T68-1-infected Citrus sinensis	T68-1_1	35521200	31894805	23128047		total	forward	reverse		total	forward	reverse		total	forward	reverse		total	forward	reverse		total	forward	reverse
					15-34 nt	15576512	7801954	7774558	15-34 nt	521890	216896	304994	15-34 nt	1091733	502825	588908	15-34 nt	8668581	4752609	3915972	15-34 nt	23128047	12518389	10609658
					15 nt	661015	325920	335095	15 nt	23741	9849	13892	15 nt	52076	25313	26763	15 nt	92419	40574	51845	15 nt	280972	133040	147932
					16 nt	1039917	556478	483439	16 nt	220867	75635	145232	16 nt	618124	266839	351285	16 nt	232641	98900	133741	16 nt	436137	192373	243764
					17 nt	750675	376443	374232	17 nt	43067	21677	21390	17 nt	146828	74969	71859	17 nt	255657	93633	162024	17 nt	508609	196432	312177
					18 nt	705741	359242	346499	18 nt	25767	13082	12685	18 nt	51100	25037	26063	18 nt	240646	77045	163601	18 nt	487426	164228	323198
					19 nt	757451	378135	379316	19 nt	44167	23646	20521	19 nt	28325	10185	18140	19 nt	265781	103867	161914	19 nt	563135	231164	331971
					20 nt	1162634	601512	561122	20 nt	18369	7792	10577	20 nt	25069	12374	12695	20 nt	495128	271653	223475	20 nt	1204561	648995	555566
					21 nt	4041438	1927261	2114177	21 nt	18250	9392	8858	21 nt	34590	13248	21342	21 nt	2619093	1514542	1104551	21 nt	7113410	3964417	3148993
					22 nt	2230336	1159351	1070985	22 nt	22998	11150	11848	22 nt	28926	19250	9676	22 nt	3932568	2261380	1671188	22 nt	10935196	6123283	4811913
					23 nt	750639	383292	367347	23 nt	9720	4617	5103	23 nt	10339	5638	4701	23 nt	374296	203359	170937	23 nt	1076367	582436	493931
					24 nt	2816294	1400882	1415412	24 nt	11855	5800	6055	24 nt	13431	7030	6401	24 nt	92618	51005	41613	24 nt	279237	150455	128782
					25 nt	128161	68915	59246	25 nt	11225	8451	2774	25 nt	11797	2172	9625	25 nt	27488	14712	12776	25 nt	90915	47971	42944
					26 nt	51289	30764	20525	26 nt	6987	3899	3088	26 nt	7129	1624	5505	26 nt	14411	7369	7042	26 nt	48159	24967	23192
					27 nt	43547	26061	17486	27 nt	8748	2157	6591	27 nt	8522	5925	2597	27 nt	8788	4753	4035	27 nt	30830	16387	14443
					28 nt	36737	21388	15349	28 nt	7752	1992	5760	28 nt	7570	5156	2414	28 nt	5321	2929	2392	28 nt	20913	11699	9214
					29 nt	39408	24199	15209	29 nt	12839	1830	11009	29 nt	13061	10399	2662	29 nt	3545	2058	1487	29 nt	14072	8015	6057
					30 nt	50310	24758	25552	30 nt	3635	1891	1744	30 nt	4162	1457	2705	30 nt	2498	1427	1071	30 nt	10191	5791	4400
					31 nt	67030	31493	35537	31 nt	4189	2205	1984	31 nt	4702	1530	3172	31 nt	1774	1048	726	31 nt	8379	4834	3545
					32 nt	141093	46813	94280	32 nt	7347	3500	3847	32 nt	7077	3368	3709	32 nt	1443	859	584	32 nt	7061	4185	2876
					33 nt	53698	30593	23105	33 nt	12724	5344	7380	33 nt	11538	6878	4660	33 nt	1252	755	497	33 nt	6247	3805	2442
					34 nt	49099	28454	20645	34 nt	7643	2987	4656	34 nt	7367	4433	2934	34 nt	1214	741	473	34 nt	6230	3912	2318
	T68-1_2	23957212	22613022	20557968		total	forward	reverse		total	forward	reverse		total	forward	reverse		total	forward	reverse		total	forward	reverse
					15-34 nt	7995958	3994780	4001178	15-34 nt	193146	87348	105798	15-34 nt	495136	239339	255797	15-34 nt	6975796	4141089	2834707	15-34 nt	20557968	11916342	8641626
					15 nt	374992	184821	190171	15 nt	9614	4425	5189	15 nt	29559	14505	15054	15 nt	82672	40482	42190	15 nt	273904	141062	132842
					16 nt	527539	265184	262355	16 nt	88175	39004	49171	16 nt	260329	123460	136869	16 nt	197822	93839	103983	16 nt	403131	196096	207035
					17 nt	527512	262560	264952	17 nt	27340	13408	13932	17 nt	96539	47963	48576	17 nt	212107	89724	122383	17 nt	457669	199164	258505
					18 nt	487561	241235	246326	18 nt	11121	5482	5639	18 nt	29309	14941	14368	18 nt	194246	68962	125284	18 nt	432521	159634	272887
					19 nt	496106	243785	252321	19 nt	9951	5511	4440	19 nt	12891	5423	7468	19 nt	210263	90500	119763	19 nt	492226	218436	273790
					20 nt	754246	381309	372937	20 nt	5750	2518	3232	20 nt	9909	4596	5313	20 nt	388029	230455	157574	20 nt	1048464	606313	442151
					21 nt	2491342	1233394	1257948	21 nt	7595	3730	3865	21 nt	19068	6495	12573	21 nt	2122619	1324266	798353	21 nt	6373280	3793518	2579762
					22 nt	1565386	796175	769211	22 nt	7336	3228	4108	22 nt	11257	6744	4513	22 nt	3167435	1965029	1202406	22 nt	9727311	5818349	3908962
					23 nt	184653	93702	90951	23 nt	2533	1196	1337	23 nt	2726	1646	1080	23 nt	285901	168734	117167	23 nt	922087	533851	388236
					24 nt	454056	225168	228888	24 nt	3106	1549	1557	24 nt	3277	1854	1423	24 nt	63238	37775	25463	24 nt	220417	127011	93406
					25 nt	23754	12674	11080	25 nt	2219	1514	705	25 nt	2279	514	1765	25 nt	20703	12387	8316	25 nt	75940	43537	32403
					26 nt	10346	6177	4169	26 nt	1600	856	744	26 nt	1659	374	1285	26 nt	11094	6351	4743	26 nt	41475	23749	17726
					27 nt	8380	5021	3359	27 nt	1917	452	1465	27 nt	1816	1282	534	27 nt	6840	4122	2718	27 nt	27132	15807	11325
					28 nt	6913	4031	2882	28 nt	1758	441	1317	28 nt	1691	1141	550	28 nt	4211	2717	1494	28 nt	18152	11157	6995
					29 nt	8291	5351	2940	29 nt	3449	459	2990	29 nt	3451	2790	661	29 nt	2518	1614	904	29 nt	11851	7358	4493
					30 nt	9816	4864	4952	30 nt	982	476	506	30 nt	1067	402	665	30 nt	1863	1264	599	30 nt	8873	5633	3240
					31 nt	12656	5835	6821	31 nt	1115	599	516	31 nt	1209	413	796	31 nt	1294	848	446	31 nt	6908	4431	2477
					32 nt	29433	9813	19620	32 nt	2002	815	1187	32 nt	1881	1084	797	32 nt	1105	755	350	32 nt	5987	3974	2013
					33 nt	12263	7264	4999	33 nt	3598	1119	2479	33 nt	3280	2377	903	33 nt	962	649	313	33 nt	5375	3592	1783
					34 nt	10713	6417	4296	34 nt	1985	566	1419	34 nt	1939	1335	604	34 nt	874	616	258	34 nt	5265	3670	1595
	T68-1_3	31136134	28949120	24343229		total	forward	reverse		total	forward	reverse		total	forward	reverse		total	forward	reverse		total	forward	reverse
					15-34 nt	11717178	5891506	5825672	15-34 nt	327514	131632	195882	15-34 nt	771264	352449	418815	15-34 nt	8490349	4952705	3537644	15-34 nt	24343229	13883882	10459347
					15 nt	502651	252691	249960	15 nt	12329	5614	6715	15 nt	36419	17314	19105	15 nt	88935	41862	47073	15 nt	283429	140583	142846
					16 nt	791917	417169	374748	16 nt	173540	61382	112158	16 nt	458244	197628	260616	16 nt	223131	99822	123309	16 nt	441100	203768	237332
					17 nt	638675	320958	317717	17 nt	32585	16092	16493	17 nt	118078	58997	59081	17 nt	245923	97130	148793	17 nt	515271	211615	303656
					18 nt	608055	306438	301617	18 nt	15789	7797	7992	18 nt	37376	18383	18993	18 nt	229794	78885	150909	18 nt	499779	179166	320613
					19 nt	649161	322973	326188	19 nt	19634	10461	9173	19 nt	17769	7136	10633	19 nt	256653	110749	145904	19 nt	588968	261061	327907
					20 nt	1056846	541271	515575	20 nt	8823	3501	5322	20 nt	15097	7375	7722	20 nt	514313	301397	212916	20 nt	1348623	771432	577191
					21 nt	3452999	1696418	1756581	21 nt	10815	5319	5496	21 nt	25584	9371	16213	21 nt	2735335	1677525	1057810	21 nt	7997554	4685275	3312279
					22 nt	1952218	1002488	949730	22 nt	10862	4985	5877	22 nt	15636	9773	5863	22 nt	3683871	2245382	1438489	22 nt	10996580	6471882	4524698
					23 nt	407940	207435	200505	23 nt	4180	1920	2260	23 nt	4850	2738	2112	23 nt	350522	205555	144967	23 nt	1093143	628631	464512
					24 nt	1285416	639111	646305	24 nt	5211	2537	2674	24 nt	6232	3285	2947	24 nt	87976	51307	36669	24 nt	290575	165169	125406
					25 nt	61963	32098	29865	25 nt	3210	2229	981	25 nt	3642	803	2839	25 nt	28287	16075	12212	25 nt	99686	55000	44686
					26 nt	25371	14430	10941	26 nt	1833	929	904	26 nt	2295	642	1653	26 nt	15862	8667	7195	26 nt	56956	31229	25727
					27 nt	20570	11897	8673	27 nt	3393	692	2701	27 nt	3606	2542	1064	27 nt	9936	5706	4230	27 nt	38142	21420	16722
					28 nt	18943	10600	8343	28 nt	3122	810	2312	28 nt	3181	2108	1073	28 nt	6254	3831	2423	28 nt	26310	15557	10753
					29 nt	21860	12449	9411	29 nt	4569	678	3891	29 nt	4921	3749	1172	29 nt	4031	2535	1496	29 nt	18075	10894	7181
					30 nt	32549	15416	17133	30 nt	1512	761	751	30 nt	2151	807	1344	30 nt	2787	1813	974	30 nt	13084	8031	5053
					31 nt	43431	20566	22865	31 nt	1934	1011	923	31 nt	2543	834	1709	31 nt	2111	1329	782	31 nt	10538	6577	3961
					32 nt	80894	26620	54274	32 nt	4255	1695	2560	32 nt	4196	2413	1783	32 nt	1670	1105	565	32 nt	9069	5766	3303
					33 nt	34191	20984	13207	33 nt	6686	2231	4455	33 nt	6103	4364	1739	33 nt	1509	1035	474	33 nt	8314	5427	2887
					34 nt	31528	19494	12034	34 nt	3232	988	2244	34 nt	3341	2187	1154	34 nt	1449	995	454	34 nt	8033	5399	2634

## Sheet: (C) pm 5' nt identity
sRNA library		Citrus sinensis nuclear genome 5' nt %A/%C/%G/%U													Citrus sinensis chloroplast 5' nt %A/%C/%G/%U													Citrus sinensis mitochondrion 5' nt %A/%C/%G/%U													CTV T36 5' nt %A/%C/%G/%U
		Total					Forward				Reverse				Total					Forward				Reverse				Total					Forward				Reverse				Total					Forward
mock-inoculated Citrus sinensis	Mock_1		%A	%C	%G	%U	%A	%C	%G	%U	%A	%C	%G	%U		%A	%C	%G	%U	%A	%C	%G	%U	%A	%C	%G	%U		%A	%C	%G	%U	%A	%C	%G	%U	%A	%C	%G	%U		%A	%C	%G	%U	%A	%C	%G	%U
		15-34 nt	20.4581	17.1461	31.1592	31.2365	20.7247	17.3649	35.4774	26.433	20.1916	16.9273	26.841	36.0401	15-34 nt	32.1679	14.2947	31.0207	22.5167	27.201	15.7681	32.6199	24.4111	37.1348	12.8214	29.4215	20.6222	15-34 nt	32.7521	14.4588	29.5636	23.2255	41.2725	11.1584	29.905	17.6641	24.2317	17.7591	29.2222	28.7869	15-34 nt	13.2554	13.9586	12.8759	17.4101	4.24328	19.433	13.4144	17.9094
		15 nt	12.204	15.5824	39.4975	32.7161	13.746	17.7208	49.532	19.0012	10.6621	13.4439	29.463	46.431	15 nt	23.5341	20.7484	30.6567	25.0608	17.2749	22.6733	33.1894	26.8624	29.7933	18.8235	28.124	23.2591	15 nt	31.554	13.0809	34.0915	21.2736	41.1886	9.9527	32.8192	16.0395	21.9195	16.2092	35.3637	26.5077	15 nt	25	0	21.4286	53.5714	0	0	42.8571	57.1429
		16 nt	7.43339	13.3658	66.483	12.7178	6.93757	11.4294	73.5555	8.07758	7.92921	15.3022	59.4105	17.3581	16 nt	36.9527	10.8951	19.4324	32.7198	37.1232	10.3059	19.5257	33.0452	36.7822	11.4843	19.3391	32.3944	16 nt	29.583	14.3128	23.6153	32.4889	36.0848	13.7758	24.1495	25.99	23.0812	14.8498	23.0812	38.9878	16 nt	50	25	25	0	50	50	0	0
		17 nt	32.939	21.7012	22.2382	23.1216	30.617	24.8968	25.7568	18.7294	35.2611	18.5056	18.7196	27.5137	17 nt	31.3425	19.9252	24.7032	24.0291	34.9072	18.9189	24.7151	21.4588	27.7778	20.9315	24.6914	26.5993	17 nt	31.2144	20.9938	21.3501	26.4418	31.1354	19.8166	20.945	28.103	31.2933	22.1709	21.7552	24.7806	17 nt	25	25	30	20	0	0	60	40
		18 nt	23.8832	19.5862	30.18	26.3506	25.0107	19.1688	31.0704	24.7501	22.7557	20.0036	29.2897	27.951	18 nt	37.9708	13.814	24.8366	23.3786	39.1208	11.3762	29.1805	20.3225	36.8207	16.2519	20.4926	26.4347	18 nt	32.4131	14.8855	24.4128	28.2885	39.2823	15.4548	19.3579	25.9049	25.5439	14.3162	29.4678	30.6721	18 nt	12.5	12.5	12.5	62.5	0	0	0	100
		19 nt	15.6518	17.5833	44.6526	22.1123	14.5006	16.4324	45.4892	23.5778	16.803	18.7342	43.816	20.6469	19 nt	16.8231	14.5924	52.9688	15.6156	13.9307	10.2485	65.2987	10.5221	19.7156	18.9363	40.639	20.7091	19 nt	22.2567	12.9212	43.1009	21.7211	28.8813	14.5646	30.5857	25.9684	15.6321	11.2779	55.6162	17.4739	19 nt	25	10	10	55	0	20	20	60
		20 nt	12.8194	17.5077	28.1463	41.5266	11.6086	16.1092	35.0496	37.2326	14.0301	18.9062	21.243	45.8207	20 nt	29.2431	9.64615	45.1363	15.9744	31.2265	11.0201	39.7413	18.0121	27.2598	8.27216	50.5314	13.9367	20 nt	24.8957	11.125	46.3144	17.665	24.0163	7.28382	53.1276	15.5723	25.7751	14.9662	39.5011	19.7576	20 nt	14.5455	32.7273	19.0909	33.6364	9.09091	45.4545	18.1818	27.2727
		21 nt	10.4627	19.427	4.58723	65.5231	13.612	24.7119	5.17256	56.5036	7.31338	14.1421	4.00191	74.5426	21 nt	33.4797	16.9453	20.2283	29.3467	33.4679	16.6532	20.5628	29.3161	33.4916	17.2375	19.8937	29.3772	21 nt	31.5443	18.3057	20.1502	29.9998	34.8415	16.2095	21.102	27.847	28.247	20.4019	19.1985	32.1526	21 nt	35.32	25.5334	12.8247	26.3219	18.3673	30.6122	14.2857	36.7347
		22 nt	17.6105	22.0394	10.0363	50.3139	13.4122	17.3845	8.6313	60.572	21.8087	26.6944	11.4412	40.0557	22 nt	66.4794	7.26358	8.57142	17.6856	65.5858	7.54968	8.00698	18.8576	67.373	6.97747	9.13586	16.5136	22 nt	57.4978	11.9135	12.3219	18.2667	83.4948	4.20226	5.49217	6.81076	31.5008	19.6248	19.1517	29.7227	22 nt	15.2422	35.9117	14.1738	34.6724	7.40741	42.5926	12.963	37.037
		23 nt	29.9226	19.9868	21.7697	28.3209	29.3166	19.5275	23.3741	27.7817	30.5285	20.4461	20.1652	28.8602	23 nt	48.2291	19.6168	16.4668	15.6873	46.8716	21.1615	16.6307	15.3362	49.5866	18.0721	16.3029	16.0384	23 nt	50.9775	13.3078	17.8561	17.8586	63.4345	8.62858	15.1382	12.7988	38.5206	17.9871	20.574	22.9184	23 nt	12.5	62.5	12.5	12.5	0	100	0	0
		24 nt	49.4462	13.8265	12.5334	24.1939	49.3677	13.8086	12.6483	24.1754	49.5247	13.8443	12.4186	24.2124	24 nt	59.2002	12.9142	13.2745	14.6111	56.9946	14.7439	12.8571	15.4043	61.4057	11.0845	13.6919	13.8179	24 nt	56.9086	11.4167	14.5667	17.108	70.9458	6.47241	11.5357	11.0461	42.8714	16.3611	17.5977	23.1699	24 nt	50	0	50	0	0	0	100	0
		25 nt	35.1699	21.282	18.5265	25.0215	33.1156	24.3424	18.1921	24.3499	37.2243	18.2216	18.861	25.693	25 nt	17.5669	41.5457	14.0337	26.8537	9.7685	67.2421	7.11896	15.8705	25.3654	15.8493	20.9484	37.837	25 nt	21.5923	37.2882	20.6418	20.4777	31.329	14.4662	30.2832	23.9216	11.8557	60.1101	11.0005	17.0337	25 nt	0	0	0	0	0	0	0	0
		26 nt	25.6753	21.8513	23.5191	28.9543	24.2935	22.4149	25.7395	27.5521	27.0572	21.2876	21.2987	30.3565	26 nt	21.1793	12.7174	16.0212	50.0821	18.0818	11.7296	14.3082	55.8805	24.2769	13.7052	17.7342	44.2837	26 nt	18.3324	15.087	17.8687	48.7119	22.5254	17.3355	19.5292	40.61	14.1395	12.8386	16.2081	56.8138	26 nt	0	0	0	0	0	0	0	0
		27 nt	27.2565	22.5742	22.2916	27.8776	27.416	22.8118	23.1066	26.6656	27.0971	22.3366	21.4766	29.0897	27 nt	49.1869	14.7117	16.1747	19.9266	20.5868	24.2054	27.2861	27.9218	77.7869	5.21811	5.06342	11.9315	27 nt	52.93	12.2523	14.6388	20.1789	81.8814	2.90383	4.36127	10.8535	23.9786	21.6008	24.9163	29.5044	27 nt	0	0	0	50	0	0	0	0
		28 nt	23.0831	23.7663	25.1727	27.978	22.8027	25.2495	24.4018	27.546	23.3634	22.283	25.9436	28.41	28 nt	51.4247	9.27231	18.4943	20.8087	26.6542	14.0261	31.5471	27.7726	76.1951	4.51853	5.44152	13.8449	28 nt	58.3214	10.1517	12.071	19.4559	78.9988	3.5545	3.80628	13.6404	37.644	16.7489	20.3356	25.2715	28 nt	0	50	50	0	0	100	0	0
		29 nt	23.4918	23.7713	25.0588	27.678	24.4803	22.1377	26.5472	26.8348	22.5034	25.405	23.5704	28.5212	29 nt	56.5334	6.55113	16.1831	20.7324	27.9377	10.4766	27.5602	34.0255	85.129	2.62562	4.8061	7.43926	29 nt	61.8273	7.48557	12.7314	17.9557	87.7278	2.20454	4.3454	5.72224	35.9267	12.7666	21.1175	30.1892	29 nt	0	0	0	0	0	0	0	0
		30 nt	11.9001	14.3452	55.1868	18.5679	12.2397	15.1815	52.7406	19.8383	11.5605	13.5089	57.6331	17.2975	30 nt	20.2359	17.4823	24.3711	37.9107	16.4361	9.51782	26.5409	47.5052	24.0357	25.4468	22.2013	28.3161	30 nt	19.1722	20.2478	26.9148	33.6652	23.0516	27.3875	23.7102	25.8507	15.2927	13.1081	30.1194	41.4798	30 nt	0	0	0	0	0	0	0	0
		31 nt	12.9265	14.1771	45.6252	27.2711	14.6442	11.0824	54.2883	19.9851	11.2089	17.2718	36.9621	34.5571	31 nt	16.0395	12.4952	46.2622	25.2031	15.2208	9.50315	51.0647	24.2114	16.8581	15.4872	41.4598	26.1949	31 nt	17.3691	14.7586	41.7684	26.1039	22.6644	14.956	42.0612	20.3184	12.0738	14.5612	41.4757	31.8893	31 nt	0	0	0	0	0	0	0	0
		32 nt	14.0415	3.99524	39.3798	42.5835	21.693	5.13045	58.5607	14.6158	6.38985	2.86003	20.199	70.5511	32 nt	7.89184	7.00022	68.5605	16.5475	10.1107	6.73048	61.5316	21.6273	5.673	7.26996	75.5894	11.4677	32 nt	9.23028	10.3573	64.1209	16.2916	6.32831	6.62966	80.2855	6.75654	12.1323	14.0849	47.9563	25.8266	32 nt	0	0	0	0	0	0	0	0
		33 nt	11.0417	6.96804	46.6753	35.315	11.4441	6.99345	64.1005	17.4619	10.6393	6.94262	29.25	53.168	33 nt	5.86902	5.47836	81.0018	7.65078	8.09917	5.47816	76.0567	10.366	3.63887	5.47856	85.947	4.93557	33 nt	9.10182	5.98577	71.2627	13.6497	3.93676	4.64032	87.8577	3.56522	14.2669	7.33122	54.6677	23.7342	33 nt	0	0	0	0	0	0	0	0
		34 nt	12.2035	9.58514	41.6248	36.5866	14.2352	10.7648	51.5918	23.4082	10.1718	8.40547	31.6578	49.7649	34 nt	14.1759	12.2793	63.0361	10.5087	14.6202	11.8012	59.6751	13.9035	13.7316	12.7574	66.3971	7.11397	34 nt	18.3204	13.2979	51.4741	16.9076	13.7009	12.729	67.6075	5.96262	22.9398	13.8669	35.3407	27.8526	34 nt	0	0	0	0	0	0	0	0
	Mock_2		%A	%C	%G	%U	%A	%C	%G	%U	%A	%C	%G	%U		%A	%C	%G	%U	%A	%C	%G	%U	%A	%C	%G	%U		%A	%C	%G	%U	%A	%C	%G	%U	%A	%C	%G	%U		%A	%C	%G	%U	%A	%C	%G	%U
		15-34 nt	20.4369	16.4247	31.3221	31.8163	20.8033	17.0699	35.7371	26.3898	20.0705	15.7795	26.9072	37.2429	15-34 nt	32.0963	13.359	31.6067	22.938	27.6456	13.8252	34.3534	24.1758	36.5471	12.8927	28.86	21.7002	15-34 nt	32.9811	13.7259	29.8198	23.4731	41.5452	11.615	28.884	17.9558	24.4171	15.8369	30.7557	28.9904	15-34 nt	16.2772	11.3179	9.90127	20.0037	10.5973	12.9489	6.26135	25.1925
		15 nt	13.6473	12.1356	33.1112	41.1058	16.9952	14.9231	44.2032	23.8785	10.2995	9.34816	22.0192	58.3331	15 nt	28.526	15.9044	28.8135	26.7561	20.2184	18.8406	31.1492	29.7918	36.8335	12.9682	26.4778	23.7205	15 nt	35.5819	11.0944	31.2153	22.1084	47.3227	7.21116	30.8446	14.6215	23.8411	14.9777	31.5859	29.5952	15 nt	31.25	0	18.75	50	25	0	0	75
		16 nt	8.85713	12.4095	64.6488	14.0845	8.33335	10.6806	72.1499	8.83611	9.38091	14.1384	57.1477	19.3329	16 nt	33.8365	9.90493	17.9096	38.3491	35.5738	9.09912	16.9242	38.4029	32.0991	10.7107	18.895	38.2952	16 nt	30.2854	12.8995	21.5224	35.2927	35.5266	12.9452	24.2107	27.3175	25.0442	12.8539	18.834	43.2679	16 nt	24.7475	36.8687	19.1919	19.1919	22.2222	55.5556	11.1111	11.1111
		17 nt	34.1131	21.4442	20.8813	23.5614	32.3208	25.3354	24.1492	18.1946	35.9055	17.5531	17.6133	28.9281	17 nt	37.4446	17.5551	20.7175	24.2828	46.6147	13.8799	19.3259	20.1796	28.2745	21.2303	22.1091	28.3861	17 nt	36.1776	19.2614	18.9615	25.5995	33.9723	19.7832	18.149	28.0955	38.3829	18.7396	19.7741	23.1034	17 nt	25	33.3333	16.6667	25	0	33.3333	33.3333	33.3333
		18 nt	25.1965	18.5977	30.4222	25.7836	26.5019	18.5501	30.9151	24.033	23.8911	18.6454	29.9293	27.5342	18 nt	39.2305	13.5848	23.8502	23.3345	45.0559	11.2016	25.0081	18.7344	33.4051	15.9681	22.6922	27.9347	18 nt	35.8905	14.4836	22.0879	27.5381	40.0389	15.5482	17.9898	26.423	31.7421	13.4189	26.1859	28.6531	18 nt	32.1429	39.2857	0	28.5714	50	50	0	0
		19 nt	15.8822	15.0717	48.0766	20.9695	15.0088	14.1034	48.8962	21.9915	16.7555	16.04	47.257	19.9475	19 nt	14.8592	10.4563	60.759	13.9255	13.5381	7.63335	67.7962	11.0324	16.1804	13.2792	53.7218	16.8186	19 nt	22.9844	12.0467	43.1824	21.7866	28.5045	14.2447	31.302	25.9489	17.4643	9.84867	55.0627	17.6243	19 nt	33.3333	25	0	41.6667	0	33.3333	0	66.6667
		20 nt	13.9309	16.2713	31.4109	38.3869	12.7708	15.0908	40.3292	31.8093	15.091	17.4518	22.4927	44.9645	20 nt	22.422	8.86651	55.154	13.5575	27.1385	12.0891	43.1376	17.6349	17.7055	5.64397	67.1704	9.4801	20 nt	19.7609	9.91897	55.5976	14.7225	15.2496	5.36258	69.1464	10.2414	24.2723	14.4754	42.0488	19.2035	20 nt	28.5882	17.8824	32.7059	20.8235	41.1765	11.7647	29.4118	17.6471
		21 nt	9.97299	18.9886	5.02249	66.0159	12.7467	24.1132	5.61562	57.5245	7.1993	13.864	4.42936	74.5073	21 nt	28.3619	17.8182	22.6275	31.1924	27.744	17.5524	24.163	30.5406	28.9798	18.084	21.092	31.8443	21 nt	27.2861	18.5656	22.6061	31.5421	30.5694	17.2533	22.7126	29.4647	24.0027	19.878	22.4997	33.6196	21 nt	25.0195	21.8081	16.2369	36.9355	23.4568	27.1605	17.284	32.0988
		22 nt	18.9944	21.2824	11.0416	48.6815	14.8108	17.6102	9.79494	57.784	23.178	24.9547	12.2883	39.579	22 nt	73.9851	6.23804	8.53781	11.239	74.0982	6.3093	7.91865	11.6738	73.872	6.16678	9.15697	10.8042	22 nt	59.1827	11.2493	13.0332	16.5348	86.1485	3.56096	4.92923	5.36131	32.2168	18.9377	21.1372	27.7083	22 nt	21.1762	31.7027	17.093	30.0281	21.519	33.5443	12.6582	32.2785
		23 nt	28.4845	18.5235	26.2835	26.7085	27.3035	17.8975	28.998	25.8011	29.6655	19.1495	23.569	27.616	23 nt	48.6818	16.5579	18.4537	16.3065	48.9449	17.0318	18.6596	15.3637	48.4187	16.0841	18.2479	17.2492	23 nt	49.8458	12.3416	19.0011	18.8115	63.2305	7.70683	15.348	13.7147	36.4611	16.9764	22.6542	23.9083	23 nt	34.2857	10.4762	17.381	37.8571	28.5714	14.2857	21.4286	35.7143
		24 nt	50.1531	12.334	13.0747	24.4382	50.1128	12.3238	13.2183	24.3452	50.1935	12.3441	12.9312	24.5312	24 nt	56.6841	12.5159	14.5406	16.2594	54.984	13.8323	14.6068	16.5769	58.3842	11.1995	14.4744	15.9419	24 nt	55.4404	10.9688	14.9615	18.6294	71.1972	6.26508	11.1035	11.4343	39.6835	15.6725	18.8195	25.8245	24 nt	20	10	10	60	0	0	0	100
		25 nt	33.8755	20.2225	19.4399	26.4622	31.5402	22.9767	19.2418	26.2412	36.2107	17.4682	19.638	26.6831	25 nt	15.4401	40.5753	14.9456	29.0389	9.20561	62.2728	8.57475	19.9469	21.6746	18.8779	21.3165	38.131	25 nt	18.2896	35.0595	24.7641	21.8868	24.9553	15.4964	37.1422	22.4061	11.6239	54.6225	12.386	21.3675	25 nt	0	0	0	0	0	0	0	0
		26 nt	23.5402	23.7372	21.8963	30.8263	20.4393	26.8524	23.5203	29.188	26.641	20.6221	20.2723	32.4646	26 nt	18.6298	12.0649	14.8161	54.4891	15.1781	12.3614	14.2732	58.1874	22.0816	11.7684	15.3591	50.7909	26 nt	18.5508	14.0901	16.4046	50.9546	24.5346	15.3309	17.2441	42.8904	12.5669	12.8492	15.5651	59.0188	26 nt	50	0	0	0	0	0	0	0
		27 nt	26.5624	23.5541	19.6204	30.2631	25.9522	25.9202	19.5863	28.5413	27.1727	21.1881	19.6544	31.9849	27 nt	49.4736	11.9051	18.9985	19.6228	22.565	18.6985	32.0938	26.6427	76.3822	5.11175	5.90311	12.6029	27 nt	53.1922	10.4583	16.1921	20.1574	80.098	3.1841	5.87833	10.8396	26.2865	17.7324	26.5058	29.4753	27 nt	0	0	0	50	0	0	0	100
		28 nt	24.4677	24.7159	25.6135	25.203	24.8611	27.2328	24.7181	23.188	24.0742	22.199	26.5088	27.2179	28 nt	52.4204	8.64866	19.297	19.6339	29.1087	12.6522	33.8043	24.4348	75.732	4.64514	4.78973	14.8331	28 nt	58.3831	8.99726	12.6778	19.9418	78.6811	3.21548	3.62068	14.4827	38.0851	14.7791	21.7349	25.401	28 nt	0	0	50	0	0	0	0	0
		29 nt	23.4573	23.3307	25.1097	28.1023	25.0325	22.6251	25.9422	26.4003	21.8822	24.0362	24.2772	29.8044	29 nt	57.8778	5.97864	15.3622	20.7814	26.7251	9.68237	28.0175	35.575	89.0305	2.27492	2.70684	5.98777	29 nt	62.5673	6.49706	12.5884	18.3473	90.9018	1.80684	2.52513	4.76628	34.2328	11.1873	22.6517	31.9282	29 nt	0	0	0	0	0	0	0	0
		30 nt	11.7476	15.0171	53.6082	19.6271	12.355	14.9285	51.543	21.1734	11.1401	15.1056	55.6735	18.0808	30 nt	19.3507	18.3856	22.6872	39.5765	15.583	8.19672	26.0085	50.2118	23.1184	28.5745	19.366	28.9411	30 nt	18.5651	20.6189	25.7894	35.0267	22.9932	29.7389	20.2611	27.0068	14.1369	11.4989	31.3176	43.0465	30 nt	0	0	0	0	0	0	0	0
		31 nt	11.484	13.4794	46.0465	28.9901	14.0015	10.0713	55.6767	20.2505	8.96655	16.8874	36.4163	37.7297	31 nt	16.7128	12.4132	44.4186	26.4554	13.9383	7.88326	55.686	22.4925	19.4874	16.9431	33.1511	30.4184	31 nt	19.1469	13.6533	39.74	27.4598	26.6145	16.8268	33.3184	23.2402	11.6793	10.4798	46.1616	31.6793	31 nt	0	0	0	0	0	0	0	0
		32 nt	13.3237	3.34424	40.0157	43.3163	21.1715	4.55704	57.9002	16.3712	5.47595	2.13143	22.1312	70.2614	32 nt	8.73095	9.18775	63.7997	18.2816	8.34949	5.61195	67.8339	18.2046	9.11241	12.7636	59.7655	18.3585	32 nt	10.8762	11.7854	59.3818	17.9566	9.77031	12.7283	66.5882	10.9132	11.982	10.8425	52.1754	25	32 nt	0	0	0	0	0	0	0	0
		33 nt	9.75512	6.01348	47.8238	36.4076	10.3901	6.14494	64.9401	18.5249	9.12014	5.88202	30.7076	54.2902	33 nt	5.25649	6.0527	81.4916	7.19926	5.86518	3.36026	82.8118	7.9628	4.64779	8.74514	80.1713	6.43573	33 nt	8.9003	6.77783	71.998	12.3239	5.33317	7.97323	82.5519	4.14167	12.4674	5.58243	61.444	20.5061	33 nt	0	0	0	0	0	0	0	0
		34 nt	11.2915	8.02092	43.2948	37.3927	13.4174	9.46097	53.4031	23.7185	9.1656	6.58086	33.1866	51.067	34 nt	14.0021	12.5659	64.9543	8.4777	12.4822	8.31624	69.2757	9.92583	15.522	16.8155	60.6329	7.02957	34 nt	18.7157	13.751	54.6916	12.8418	15.2621	16.1174	62.8139	5.80665	22.1692	11.3846	46.5692	19.8769	34 nt	0	0	0	0	0	0	0	0
	Mock_3		%A	%C	%G	%U	%A	%C	%G	%U	%A	%C	%G	%U		%A	%C	%G	%U	%A	%C	%G	%U	%A	%C	%G	%U		%A	%C	%G	%U	%A	%C	%G	%U	%A	%C	%G	%U		%A	%C	%G	%U	%A	%C	%G	%U
		15-34 nt	18.6045	15.9794	33.6976	31.7185	18.5551	16.3792	38.2476	26.8181	18.6539	15.5797	29.1477	36.6188	15-34 nt	30.2795	13.7155	32.4638	23.5412	26.3733	15.3616	33.1026	25.1624	34.1856	12.0694	31.825	21.92	15-34 nt	31.0407	13.9546	30.6857	24.3189	39.317	10.871	32.6054	17.2066	22.7645	17.0382	28.7661	31.4312	15-34 nt	12.1336	13.6427	10.1452	14.0785	12.3214	10.8036	15.5357	16.3393
		15 nt	11.1356	13.9352	44.2823	30.6469	12.0685	15.4844	55.0733	17.3738	10.2027	12.386	33.4913	43.9201	15 nt	20.5519	21.8	33.7176	23.9305	18.8593	25.2648	29.0712	26.8046	22.2445	18.3351	38.364	21.0564	15 nt	26.7059	13.3441	39.0904	20.8597	29.1615	9.3296	45.5687	15.9402	24.2503	17.3586	32.612	25.7791	15 nt	50	0	50	0	0	0	100	0
		16 nt	4.51463	6.84307	79.4874	9.15494	3.91512	5.35082	85.0876	5.6465	5.11414	8.33532	73.8872	12.6634	16 nt	36.4085	11.3618	25.6691	26.5606	39.3647	9.44411	23.934	27.2572	33.4523	13.2795	27.4042	25.864	16 nt	28.5504	14.8403	29.9969	26.6124	29.8597	15.2704	32.2299	22.64	27.241	14.4102	27.7639	30.5849	16 nt	0	50	0	0	0	100	0	0
		17 nt	30.9548	20.4445	23.0918	25.509	29.3188	23.0784	26.5596	21.0432	32.5908	17.8106	19.6239	29.9747	17 nt	34.0431	18.5002	22.5569	24.8998	38.7021	16.2067	22.4285	22.6627	29.3842	20.7936	22.6853	27.137	17 nt	33.0612	19.7894	20.7498	26.3997	31.2467	20.9294	20.0277	27.7961	34.8756	18.6493	21.4718	25.0032	17 nt	35.7143	50	14.2857	0	71.4286	0	28.5714	0
		18 nt	23.1533	17.507	33.5511	25.7886	24.1962	16.9758	34.6677	24.1603	22.1105	18.0382	32.4345	27.4169	18 nt	37.2979	14.3734	23.6232	24.7055	40.159	12.3188	25.8532	21.669	34.4368	16.4279	21.3933	27.7421	18 nt	33.4418	15.2037	22.429	28.9255	39.1052	15.3685	19.4722	26.0541	27.7784	15.0388	25.3858	31.797	18 nt	0	25	58.3333	16.6667	0	25	75	0
		19 nt	13.9009	15.1473	51.8812	19.0707	13.1538	14.1726	52.4301	20.2435	14.648	16.122	51.3322	17.8978	19 nt	14.869	13.1464	56.1563	15.8284	13.2874	10.5385	63.0132	13.1609	16.4505	15.7542	49.2993	18.496	19 nt	21.8331	13.6631	41.527	22.9767	26.4483	14.9069	34.2219	24.4229	17.218	12.4193	48.8322	21.5305	19 nt	12.5	37.5	0	50	0	0	0	100
		20 nt	13.9717	17.8553	28.7312	39.4419	13.0874	16.5722	36.0383	34.3021	14.8559	19.1384	21.4241	44.5816	20 nt	25.3255	9.84629	49.4547	15.3736	28.2158	12.4684	40.1882	19.1276	22.4352	7.2242	58.7211	11.6195	20 nt	21.6662	10.9495	50.8247	16.5596	19.8143	6.135	62.0323	12.0183	23.518	15.7639	39.6171	21.1009	20 nt	22.9167	24.3056	29.8611	22.9167	12.5	37.5	37.5	12.5
		21 nt	10.6641	19.3903	5.08462	64.8609	13.5946	24.8646	5.77264	55.7681	7.73368	13.916	4.3966	73.9537	21 nt	29.8504	17.5224	19.7267	32.9005	29.1297	16.9728	19.9589	33.9386	30.5711	18.072	19.4945	31.8624	21 nt	28.0733	18.2598	20.7147	32.9522	31.4785	16.9811	21.9119	29.6285	24.6681	19.5385	19.5176	36.2758	21 nt	36.4286	21.7857	15.7143	26.0714	35.7143	17.8571	14.2857	32.1429
		22 nt	19.5314	21.7499	10.6858	48.0329	15.6494	17.7527	9.23422	57.3637	23.4134	25.7471	12.1374	38.7022	22 nt	71.4309	5.70598	7.12951	15.7336	71.3581	5.72079	6.55613	16.365	71.5037	5.69116	7.70289	15.1022	22 nt	57.3619	10.4011	10.6898	21.5472	87.0829	3.20527	4.32217	5.38968	27.641	17.5969	17.0574	37.7048	22 nt	17.9688	34.2634	13.2812	34.4866	12.5	35.7143	12.5	39.2857
		23 nt	28.7419	20.6967	21.9807	28.5807	28.0963	20.1086	23.7565	28.0386	29.3874	21.2848	20.205	29.1229	23 nt	49.6554	17.5386	15.9261	16.8798	49.3019	17.9449	16.234	16.5192	50.009	17.1323	15.6182	17.2404	23 nt	50.4474	12.1838	17.1314	20.2375	68.6065	7.28897	12.7578	11.3467	32.2882	17.0786	21.505	29.1282	23 nt	17.1429	30	21.4286	31.4286	14.2857	0	42.8571	42.8571
		24 nt	49.1636	13.5722	12.0766	25.1876	49.1164	13.5477	12.1789	25.157	49.2108	13.5967	11.9744	25.2181	24 nt	55.927	12.142	11.5865	20.3444	54.4751	13.8684	10.9476	20.7088	57.3789	10.4156	12.2255	19.98	24 nt	53.6614	10.4769	11.9827	23.8789	75.0872	5.48793	9.1268	10.2981	32.2357	15.4659	14.8387	37.4598	24 nt	0	0	0	100	0	0	0	100
		25 nt	29.1896	23.6235	21.771	25.416	25.3514	29.7819	19.7093	25.1574	33.0277	17.4651	23.8326	25.6746	25 nt	11.8846	42.9367	11.3914	33.7873	5.62437	72.0574	5.06036	17.2579	18.1448	13.816	17.7225	50.3167	25 nt	17.5994	39.7151	19.1405	23.545	28.4945	15.7989	31.2644	24.4422	6.70432	63.6314	7.01658	22.6477	25 nt	50	0	0	0	100	0	0	0
		26 nt	20.9795	21.8872	21.7015	35.4317	17.5422	21.8739	23.7166	36.8673	24.4168	21.9006	19.6864	33.9962	26 nt	14.7817	9.27949	10.579	65.3599	11.0994	8.71345	9.20468	70.9825	18.464	9.84553	11.9532	59.7373	26 nt	16.7976	13.2107	14.2443	55.7473	25.3455	17.4309	18.7186	38.505	8.24973	8.99058	9.77003	72.9897	26 nt	0	0	0	0	0	0	0	0
		27 nt	23.6732	20.6183	19.6984	36.0101	22.8608	20.8037	19.4554	36.8801	24.4857	20.433	19.9413	35.14	27 nt	40.9968	14.774	20.408	23.8212	16.7118	21.5112	31.9961	29.781	65.2818	8.03678	8.82002	17.8614	27 nt	47.2578	11.4184	16.8508	24.473	71.0299	4.50538	8.39066	16.074	23.4858	18.3313	25.3109	32.872	27 nt	0	0	0	0	0	0	0	0
		28 nt	22.3515	23.0001	28.7155	25.933	22.0769	24.6804	27.9168	25.326	22.626	21.3198	29.5141	26.5401	28 nt	48.4713	9.58219	22.0544	19.8921	23.3264	14.0167	37.9446	24.7123	73.6163	5.14765	6.16427	15.0718	28 nt	56.2084	10.2618	13.5513	19.9786	76.9402	3.71989	4.36218	14.9777	35.4766	16.8036	22.7403	24.9795	28 nt	0	0	0	0	0	0	0	0
		29 nt	22.5388	22.3749	27.3325	27.7539	24.6061	20.906	27.4221	27.0659	20.4715	23.8437	27.2429	28.4419	29 nt	55.5548	6.08922	16.4702	21.8857	27.2401	9.67908	28.3954	34.6855	83.8696	2.49937	4.54507	9.08594	29 nt	60.8172	6.6899	13.1366	19.3563	86.3596	2.11123	4.54829	6.9809	35.2748	11.2686	21.7249	31.7318	29 nt	0	0	0	0	0	0	0	0
		30 nt	9.54348	12.1709	59.1332	19.1524	10.1561	12.365	56.911	20.5679	8.93084	11.9768	61.3554	17.7369	30 nt	19.2169	16.3007	27.7865	36.6959	17.6234	10.2055	29.081	43.09	20.8104	22.3959	26.492	30.3017	30 nt	17.2283	19.087	29.183	34.5017	20.3815	24.9046	25.9128	28.8011	14.0751	13.2693	32.4533	40.2023	30 nt	0	0	0	0	0	0	0	0
		31 nt	8.64551	10.2553	49.295	31.8041	10.4716	8.7832	59.5537	21.1916	6.81945	11.7275	39.0364	42.4166	31 nt	12.7427	10.2778	53.2373	23.7423	13.4623	8.9613	52.8513	24.7251	12.0231	11.5942	53.6232	22.7595	31 nt	13.1307	11.7063	49.7485	25.4145	15.6859	10.7599	56.6241	16.9301	10.5756	12.6526	42.873	33.8988	31 nt	0	0	0	0	0	0	0	0
		32 nt	7.73458	2.81227	44.8006	44.6526	12.2794	3.97783	68.2687	15.474	3.18973	1.64672	21.3324	73.8312	32 nt	5.39356	4.63968	78.0597	11.907	7.28119	5.03018	70.9256	16.7631	3.50594	4.24918	85.1939	7.051	32 nt	6.4778	7.14312	72.5617	13.8174	3.96549	3.90999	88.5425	3.58206	8.9901	10.3762	56.5809	24.0528	32 nt	0	0	0	0	0	0	0	0
		33 nt	8.50988	5.63731	52.1891	33.6637	7.97258	5.49558	71.613	14.9189	9.04718	5.77905	32.7652	52.4086	33 nt	5.27787	4.68234	84.0254	6.01443	7.52747	4.36201	79.9304	8.18014	3.02828	5.00267	88.1203	3.84872	33 nt	9.90366	6.2204	71.2	12.6759	3.30579	4.32669	89.496	2.8715	16.5015	8.11411	52.904	22.4804	33 nt	0	0	0	0	0	0	0	0
		34 nt	13.1918	10.0675	38.463	38.2776	15.5889	11.0086	49.5858	23.8167	10.7948	9.12641	27.3402	52.7386	34 nt	15.9094	13.8114	59.7174	10.5619	14.7174	11.9474	58.4779	14.8573	17.1013	15.6754	60.9568	6.26642	34 nt	20.591	14.5283	48.9616	15.9191	16.9404	15.0497	62.5764	5.43354	24.2416	14.0069	35.3469	26.4046	34 nt	0	0	0	0	0	0	0	0
CTV T36-infected Citrus sinensis	T36_1		%A	%C	%G	%U	%A	%C	%G	%U	%A	%C	%G	%U		%A	%C	%G	%U	%A	%C	%G	%U	%A	%C	%G	%U		%A	%C	%G	%U	%A	%C	%G	%U	%A	%C	%G	%U		%A	%C	%G	%U	%A	%C	%G	%U
		15-34 nt	21.3858	17.8481	30.4834	30.2826	21.734	18.258	34.559	25.4491	21.0375	17.4383	26.4079	35.1162	15-34 nt	30.093	13.0376	33.6302	23.2392	25.5804	13.7398	35.8661	24.8138	34.6055	12.3355	31.3943	21.6647	15-34 nt	30.7813	13.4047	32.0693	23.7447	39.519	10.8892	31.1749	18.4169	22.0436	15.9202	32.9637	29.0725	15-34 nt	23.289	26.1698	27.3456	23.1957	20.3975	24.7058	28.289	26.6077
		15 nt	18.3683	18.0925	34.2954	29.2438	19.9992	19.782	41.2887	18.9301	16.7374	16.4029	27.3021	39.5576	15 nt	24.6728	15.0708	34.1948	26.0615	20.3769	16.5814	33.755	29.2867	28.9687	13.5602	34.6347	22.8364	15 nt	31.6198	11.9963	35.4921	20.8918	38.8615	9.17865	36.951	15.0089	24.378	14.814	34.0333	26.7747	15 nt	21.7762	28.3752	32.5494	17.2992	19.9116	26.6647	34.0805	19.3432
		16 nt	13.0102	16.9182	54.8125	15.2591	12.242	15.4762	60.8463	11.4355	13.7783	18.3602	48.7786	19.0828	16 nt	33.7375	10.3053	21.8811	34.0762	36.184	9.5547	20.407	33.8543	31.291	11.0558	23.3552	34.298	16 nt	29.0573	13.199	26.1267	31.617	32.7097	12.1613	28.4194	26.7097	25.405	14.2366	23.8341	36.5243	16 nt	22.7016	28.6452	28.6553	19.9979	20.3654	26.3392	31.4954	21.8
		17 nt	32.3311	20.5014	25.9675	21.2	30.3976	23.4976	28.0082	18.0966	34.2646	17.5052	23.9268	24.3033	17 nt	35.4245	16.8108	23.2045	24.5602	42.6656	14.4657	22.5924	20.2763	28.1835	19.156	23.8165	28.844	17 nt	33.9237	17.3994	21.594	27.083	32.1354	17.0079	22.1061	28.7505	35.712	17.7908	21.0818	25.4154	17 nt	23.5849	27.104	27.452	21.859	21.9306	24.1256	29.8942	24.0496
		18 nt	24.9233	19.7457	29.9455	25.3856	25.6934	19.0527	31.7253	23.5286	24.1532	20.4387	28.1657	27.2425	18 nt	36.8715	13.478	25.0544	24.5961	41.4792	10.7705	27.7559	19.9944	32.2638	16.1854	22.3529	29.1979	18 nt	34.4489	14.6737	22.2026	28.6748	38.4	15.9158	17.9368	27.7474	30.4978	13.4317	26.4683	29.6023	18 nt	24.3569	26.57	24.5812	24.4919	20.701	24.5907	27.6666	27.0417
		19 nt	19.731	18.5637	38.7727	22.9327	20.6584	17.2579	38.6924	23.3914	18.8036	19.8695	38.853	22.474	19 nt	13.381	10.0617	62.6628	13.8944	10.9528	7.03914	70.9445	11.0635	15.8093	13.0843	54.381	16.7254	19 nt	20.9274	10.7837	46.5797	21.7092	27.8668	12.774	33.1366	26.2226	13.9879	8.79336	60.0228	17.1959	19 nt	23.0537	27.8337	22.2515	26.8611	20.189	24.9083	25.842	29.0607
		20 nt	16.2017	20.9847	26.6714	36.1422	15.4451	20.3611	31.8579	32.3359	16.9582	21.6084	21.4848	39.9485	20 nt	23.3399	8.0755	52.0026	16.5821	25.0765	10.4309	42.5241	21.9684	21.6033	5.72011	61.481	11.1957	20 nt	20.8044	9.20696	54.0834	15.9052	19.066	5.27145	63.329	12.3335	22.5428	13.1425	44.8377	19.477	20 nt	21.5774	29.2974	21.9969	27.1282	19.6435	26.8561	24.1754	29.325
		21 nt	12.7834	19.8548	7.66858	59.6933	15.1876	23.7486	8.17297	52.8909	10.3792	15.9609	7.16419	66.4957	21 nt	27.009	15.6074	24.9971	32.3865	25.0104	15.3638	25.6341	33.9917	29.0076	15.8509	24.3601	30.7813	21 nt	25.8937	17.0394	25.398	31.669	29.6759	15.7176	25.6713	28.9352	22.1114	18.3612	25.1246	34.4028	21 nt	24.8183	26.759	18.9886	29.4342	22.1298	24.998	21.3205	31.5517
		22 nt	20.423	24.1698	12.727	42.6802	18.1668	21.851	11.8234	48.1588	22.6792	26.4886	13.6305	37.2016	22 nt	70.6672	5.93734	9.23782	14.1576	69.6989	5.90712	8.48431	15.9097	71.6355	5.96756	9.99133	12.4056	22 nt	56.093	10.969	13.6575	19.2805	85.4435	3.42168	5.44843	5.68639	26.7424	18.5163	21.8666	32.8747	22 nt	21.2538	28.9241	14.2852	35.5369	19.1429	26.8053	15.767	38.2848
		23 nt	28.3113	19.085	22.8637	29.74	27.6271	18.4564	24.8122	29.1042	28.9955	19.7136	20.9152	30.3757	23 nt	44.9841	18.0309	19.3501	17.6348	45.9358	17.7826	19.0595	17.222	44.0324	18.2793	19.6408	18.0475	23 nt	46.9086	12.5641	19.9032	20.6241	62.9198	7.93783	15.043	14.0994	30.8974	17.1905	24.7633	27.1488	23 nt	19.4929	26.6351	14.4728	39.3991	17.6058	24.2168	15.6538	42.5237
		24 nt	48.4144	12.4865	13.2111	25.888	48.4149	12.512	13.3344	25.7387	48.4139	12.461	13.0879	26.0373	24 nt	53.6104	13.5582	15.955	16.8764	51.4851	15.5205	15.6007	17.3936	55.7357	11.596	16.3092	16.3591	24 nt	51.1219	11.68	17.0568	20.1413	70.681	6.04335	12.2838	10.9919	31.5628	17.3165	21.8299	29.2908	24 nt	26.271	24.8271	19.5203	29.3816	23.4027	22.4365	20.2814	33.8793
		25 nt	31.8409	22.7081	19.3248	26.1263	29.2259	26.8995	18.9839	24.8906	34.4558	18.5166	19.6657	27.362	25 nt	13.5981	44.2945	15.698	26.4094	5.98898	71.3346	7.25076	15.4256	21.2073	17.2543	24.1453	37.3932	25 nt	15.3298	39.922	23.5638	21.1844	22.9609	13.7766	38.0398	25.2228	7.69859	66.0673	9.08794	17.1461	25 nt	24.1949	26.329	24.603	24.873	21.6575	24.802	23.3236	30.2169
		26 nt	23.6115	21.9572	24.6567	29.7746	21.2698	23.2182	26.5887	28.9234	25.9531	20.6962	22.7248	30.6259	26 nt	17.9574	11.4303	14.6141	55.9982	13.0785	9.61771	14.004	63.2998	22.8363	13.243	15.2242	48.6966	26 nt	17.5429	14.4917	17.284	50.6814	24.271	17.0669	19.8971	38.765	10.8147	11.9165	14.6709	62.5979	26 nt	24.79	24.9821	28.7639	21.464	20.8935	24.2684	29.2314	25.6067
		27 nt	26.8693	22.415	21.3864	29.3293	25.7955	23.0031	21.5744	29.627	27.943	21.8269	21.1984	29.0317	27 nt	44.5074	10.4798	22.0567	22.9561	19.2847	14.9369	35.9046	29.8738	69.7301	6.02275	8.20879	16.0384	27 nt	49.5463	9.4472	17.1627	23.8437	74.2941	3.99221	8.20351	13.5102	24.7986	14.9022	26.122	34.1772	27 nt	22.6445	24.8531	32.1948	20.3075	18.6087	23.6084	32.8252	24.9577
		28 nt	24.1094	23.8846	26.7295	25.2765	24.6253	26.1428	25.519	23.7129	23.5935	21.6265	27.9399	26.8401	28 nt	49.7043	7.34537	22.6797	20.2706	26.7694	10.5116	39.0329	23.6861	72.6391	4.17917	6.32648	16.8552	28 nt	57.3254	8.27316	13.7593	20.6422	76.4088	3.3043	4.6875	15.5994	38.242	13.242	22.8311	25.6849	28 nt	23.1337	24.8962	32.8633	19.1068	20.8144	23.2918	32.8368	23.057
		29 nt	23.2228	23.6292	27.2489	25.8991	24.0421	23.679	27.9735	24.3054	22.4034	23.5794	26.5244	27.4928	29 nt	53.2515	6.68776	15.9191	24.1417	24.5156	10.4322	26.9001	38.152	81.9874	2.94332	4.93797	10.1314	29 nt	58.3284	6.78674	13.6648	21.2201	83.8128	2.4805	4.65414	9.05255	32.8439	11.093	22.6754	33.3877	29 nt	24.3148	25.7809	33.3436	16.5607	20.2289	27.0766	32.8707	19.8237
		30 nt	12.7572	17.2578	51.5459	18.4391	13.5648	17.1601	50.0292	19.246	11.9496	17.3555	53.0627	17.6322	30 nt	20.2753	16.9171	26.6614	36.1462	17.0019	8.2414	29.2018	45.5548	23.5487	25.5928	24.121	26.7375	30 nt	18.2636	19.5985	28.6297	33.5082	22.5536	27.8658	23.6719	25.9087	13.9736	11.3313	33.5874	41.1077	30 nt	23.1734	25.0016	34.66	17.165	19.1691	23.6842	35.867	21.2797
		31 nt	11.6277	14.0146	46.5614	27.7963	13.06	9.96626	58.0535	18.9203	10.1955	18.0629	35.0694	36.6723	31 nt	14.3554	12.1345	48.1598	25.3503	12.3204	9.28177	56.0773	22.3204	16.3903	14.9872	40.2423	28.3801	31 nt	16.1533	12.338	44.7698	26.7389	21.1609	13.8868	40.6319	24.3204	11.1458	10.7891	48.9077	29.1574	31 nt	23.6432	23.3451	35.1126	17.8991	19.9359	21.6394	35.2842	23.1405
		32 nt	14.6365	4.27572	37.8791	43.2087	22.5927	5.58592	55.24	16.5814	6.68034	2.96552	20.5182	69.836	32 nt	7.47142	7.07427	67.6106	17.8437	8.07124	4.92611	66.9572	20.0455	6.87161	9.22242	68.264	15.642	32 nt	8.40257	8.99579	65.6568	16.9448	7.92896	8.84872	74.0565	9.16587	8.87619	9.14286	57.2571	24.7238	32 nt	23.2285	24.1548	34.9648	17.6519	21.0516	23.7794	34.1767	20.9923
		33 nt	11.6117	6.78514	47.3414	34.2617	11.7111	6.59572	64.8983	16.7949	11.5124	6.97456	29.7845	51.7285	33 nt	5.0438	5.70551	82.7117	6.53898	5.8884	3.9856	82.4891	7.63692	4.19921	7.42543	82.9343	5.44104	33 nt	7.52604	6.17248	75.82	10.4815	4.57244	6.53025	84.9185	3.97878	10.4796	5.81472	66.7214	16.9842	33 nt	24.9916	23.2674	34.0866	17.6544	21.7465	23.2588	33.0138	21.9808
		34 nt	12.9309	9.63325	40.0594	37.3765	14.9611	10.9132	51.7568	22.3688	10.9006	8.35329	28.362	52.3841	34 nt	11.9969	11.7477	67.9517	8.30367	9.82368	8.11083	72.7456	9.3199	14.17	15.3846	63.1579	7.28745	34 nt	16.4097	12.5573	58.9804	12.0527	14.6575	14.6027	64.411	6.32877	18.1618	10.5118	53.5498	17.7766	34 nt	22.7776	25.8145	31.5654	19.8425	18.8219	26.766	30.1738	24.2383
	T36_2		%A	%C	%G	%U	%A	%C	%G	%U	%A	%C	%G	%U		%A	%C	%G	%U	%A	%C	%G	%U	%A	%C	%G	%U		%A	%C	%G	%U	%A	%C	%G	%U	%A	%C	%G	%U		%A	%C	%G	%U	%A	%C	%G	%U
		15-34 nt	20.778	17.8327	31.41	29.9793	20.9959	18.0056	35.7267	25.2718	20.5601	17.6598	27.0932	34.6869	15-34 nt	31.4671	14.5462	31.5601	22.4266	26.5132	15.5835	33.5027	24.4006	36.421	13.5088	29.6175	20.4527	15-34 nt	31.9277	14.1761	30.8042	23.092	40.7142	11.4144	30.1994	17.6721	23.1412	16.9379	31.409	28.512	15-34 nt	23.0562	29.097	24.4069	23.4398	20.0837	27.9469	24.4049	27.5645
		15 nt	16.0723	18.669	32.7705	32.4883	18.1065	21.1843	40.1601	20.5491	14.038	16.1536	25.3808	44.4275	15 nt	25.1164	21.3811	29.9915	23.5111	20.0039	22.7185	33.2114	24.0662	30.2289	20.0436	26.7715	22.9559	15 nt	33.7765	13.8985	31.8913	20.4338	42.4381	11.7344	28.3053	17.5223	25.1149	16.0626	35.4773	23.3452	15 nt	21.3138	31.5168	30.7799	16.3895	19.4535	30.1727	31.8382	18.5356
		16 nt	12.2266	18.2802	52.4437	17.0494	11.6222	16.9135	59.8828	11.5815	12.831	19.6469	45.0047	22.5174	16 nt	37.2186	12.0446	21.5276	29.2091	38.212	10.8979	22.2706	28.6195	36.2253	13.1913	20.7847	29.7987	16 nt	29.4323	14.8329	25.8277	29.9072	33.7428	14.4537	24.7256	27.0779	25.1217	15.2121	26.9298	32.7364	16 nt	22.3985	31.4658	27.0002	19.1355	20.5652	28.883	29.3648	21.1869
		17 nt	31.0583	21.0891	25.5136	22.339	29.2207	23.4664	28.9737	18.3392	32.8958	18.7119	22.0535	26.3388	17 nt	31.0019	19.4319	24.8946	24.6716	33.5165	18.1319	26.1905	22.1612	28.4873	20.732	23.5987	27.182	17 nt	31.162	20.5989	22.3058	25.9333	32.122	18.2998	21.9014	27.6768	30.202	22.8981	22.7102	24.1898	17 nt	23.3945	30.1819	24.8235	21.6001	21.882	27.2064	27.2582	23.6534
		18 nt	22.203	17.934	36.4322	23.4309	21.815	16.722	39.7188	21.7442	22.5909	19.146	33.1455	25.1175	18 nt	37.8168	15.452	24.7922	21.939	38.3023	13.2505	29.2754	19.1718	37.3313	17.6535	20.3091	24.7061	18 nt	31.241	15.8007	25.0277	27.9306	36.3169	17.6595	18.6574	27.3662	26.165	13.9419	31.398	28.495	18 nt	24.2649	28.6818	23.0816	23.9717	20.5692	27.1927	26.1354	26.1027
		19 nt	18.9538	19.1953	40.528	21.3229	19.7475	18.5084	40.0053	21.7388	18.1601	19.8822	41.0508	20.9069	19 nt	17.0967	14.2873	50.9985	17.6175	12.7789	8.67288	66.5549	11.9933	21.4145	19.9018	35.442	23.2417	19 nt	21.1538	12.1698	44.4724	22.2041	28.9973	15.5676	28.4553	26.9798	13.3102	8.77193	60.4895	17.4283	19 nt	22.855	29.8661	21.1093	26.1696	19.4597	27.6522	24.4895	28.3986
		20 nt	15.4195	19.7722	27.1313	37.677	15.0426	19.1716	32.9284	32.8575	15.7965	20.3728	21.3342	42.4965	20 nt	28.4491	9.80329	44.3304	17.4173	26.8537	9.81964	43.2579	20.0687	30.0444	9.78694	45.4028	14.7659	20 nt	25.0349	10.7582	46.8869	17.3199	27.0076	8.86548	48.0021	16.1249	23.0623	12.651	45.7717	18.515	20 nt	21.4455	31.3841	21.1784	25.992	19.5528	29.0999	23.2294	28.118
		21 nt	12.0985	19.4666	6.7677	61.6672	14.7694	23.5459	7.17699	54.5077	9.42752	15.3872	6.35842	68.8268	21 nt	27.7936	16.8068	22.2785	33.1211	26.4225	15.8873	22.8169	34.8732	29.1647	17.7262	21.7401	31.3689	21 nt	26.9964	17.8019	22.6789	32.5228	30.09	16.5988	23.0361	30.275	23.9027	19.005	22.3217	34.7706	21 nt	25.6764	27.6957	18.0714	28.5565	23.029	26.2437	20.2906	30.4367
		22 nt	20.1386	24.0386	11.7865	44.0363	17.1717	20.8112	10.4045	51.6127	23.1055	27.266	13.1686	36.4599	22 nt	70.9801	7.35212	8.05371	13.6141	70.1445	7.40858	7.40068	15.0462	71.8157	7.29565	8.70675	12.1819	22 nt	57.9879	12.0063	11.9965	18.0094	85.8915	3.95634	4.2177	5.93451	30.0843	20.0562	19.7752	30.0843	22 nt	21.6878	30.0234	13.8342	34.4545	19.6421	28.1051	15.2212	37.0315
		23 nt	29.0537	19.2639	22.9789	28.7035	28.4044	18.6021	24.8635	28.13	29.703	19.9257	21.0944	29.277	23 nt	44.6748	19.8172	18.5115	16.9965	42.8543	20.9026	18.4283	17.8147	46.4953	18.7318	18.5947	16.1782	23 nt	48.9979	13.1939	19.256	18.5523	63.0907	8.91285	14.8248	13.1716	34.905	17.4749	23.6872	23.933	23 nt	19.6797	27.9375	13.2138	39.1689	17.7012	25.826	14.1577	42.315
		24 nt	48.1425	13.2737	13.2267	25.357	48.0294	13.2811	13.4064	25.2831	48.2557	13.2664	13.0469	25.431	24 nt	56.7682	13.3074	14.7191	15.2053	55.756	13.939	14.6735	15.6315	57.7803	12.6759	14.7648	14.779	24 nt	55.86	11.1462	15.3705	17.6233	71.6259	6.51145	11.3087	10.5539	40.094	15.7809	19.4324	24.6927	24 nt	26.0155	26.9993	16.9306	30.0546	23.2569	24.6611	17.205	34.877
		25 nt	32.3775	21.1271	22.3747	24.1207	30.6202	23.982	21.8525	23.5453	34.1347	18.2722	22.897	24.6961	25 nt	14.5933	41.9824	15.4164	28.008	8.78104	63.3339	9.3329	18.5522	20.4055	20.6308	21.4998	37.4638	25 nt	17.5758	36.7881	23.6673	21.9688	24.1179	16.9719	34.2564	24.6539	11.0338	56.6043	13.0781	19.2837	25 nt	24.4427	29.0502	21.0005	25.5066	21.7546	27.4185	19.1975	31.6294
		26 nt	24.8225	22.1735	24.7469	28.2572	22.7984	23.2385	27.5611	26.402	26.8465	21.1085	21.9326	30.1123	26 nt	19.7601	12.9459	17.5005	49.7935	16.6771	13.0653	16.4887	53.7688	22.843	12.8264	18.5124	45.8182	26 nt	18.2188	14.9677	19.0881	47.7253	24.2052	16.174	20.6358	38.9849	12.2324	13.7615	17.5404	56.4657	26 nt	23.824	28.6944	24.967	22.5147	19.8066	28.3104	23.8965	27.9865
		27 nt	26.6407	21.9779	20.9305	30.4509	26.263	22.6879	20.715	30.3341	27.0184	21.2679	21.146	30.5676	27 nt	47.5533	13.8338	17.0211	21.5918	21.7906	21.3643	27.0962	29.7489	73.316	6.3033	6.94599	13.4347	27 nt	51.6049	11.7498	16.2245	20.4209	78.704	3.65621	6.1528	11.487	24.5058	19.8433	26.2962	29.3547	27 nt	22.5049	29.2161	27.2872	20.9918	18.6941	28.6003	25.6782	27.0274
		28 nt	23.1952	23.9112	28.0332	24.8603	23.1588	26.3162	27.0044	23.5206	23.2317	21.5063	29.0621	26.2	28 nt	51.0945	10.662	18.3547	19.8888	27.5148	15.7298	30.5227	26.2327	74.6742	5.59431	6.18665	13.5448	28 nt	57.3457	9.28298	14.3518	19.0195	79.448	3.47233	4.73364	12.346	35.2434	15.0936	23.97	25.6929	28 nt	22.5473	28.7915	28.3818	20.2795	20.2362	28.3265	25.5461	25.8911
		29 nt	22.6231	23.5617	28.0154	25.7998	23.4301	22.9766	29.0539	24.5395	21.8161	24.1468	26.9769	27.0602	29 nt	53.5897	6.85094	16.0751	23.4842	23.439	10.6541	26.9078	38.999	83.7404	3.04776	5.24244	7.96938	29 nt	58.7778	6.59594	13.9439	20.6823	86.7406	2.4563	4.9588	5.84431	30.8151	10.7356	22.9291	35.5202	29 nt	22.4098	31.4227	28.5916	17.5758	18.865	32.9748	25.4033	22.7569
		30 nt	11.4564	15.7431	54.4064	18.3941	11.8794	15.5391	53.325	19.2565	11.0335	15.9471	55.4878	17.5316	30 nt	21.5059	17.8994	26.7575	33.8372	18.7733	10.402	27.5176	43.3071	24.2385	25.3968	25.9974	24.3672	30 nt	18.8439	20.9731	28.931	31.2521	23.098	27.6957	25.9989	23.2074	14.5898	14.2505	31.863	39.2967	30 nt	22.4738	30.2006	29.9923	17.3332	18.961	29.8387	29.1073	22.093
		31 nt	10.6402	15.6156	48.6454	25.0987	11.8571	10.7751	57.824	19.5438	9.42338	20.4561	39.4669	30.6536	31 nt	16.092	13.1711	45.5058	25.2311	15.9149	11.3191	48.0426	24.7234	16.2691	15.0231	42.969	25.7387	31 nt	17.1372	13.8674	42.7598	26.2356	21.5571	14.1482	45.9188	18.3759	12.7173	13.5866	39.6008	34.0953	31 nt	21.8806	27.7157	31.0261	19.3776	19.0679	27.1114	27.8921	25.9286
		32 nt	13.9528	3.70966	40.7465	41.591	21.4973	4.79647	59.6887	14.0175	6.40833	2.62285	21.8044	69.1644	32 nt	7.79338	6.91827	68.7191	16.5693	10.1739	7.74532	60.1575	21.9232	5.41282	6.09122	77.2806	11.2154	32 nt	9.38068	8.89657	63.8934	17.8293	6.12621	5.31245	82.2509	6.31046	12.6352	12.4807	45.536	29.3482	32 nt	23.785	26.9614	30.4309	18.8228	22.2132	24.4804	29.1498	24.1565
		33 nt	10.8434	7.24799	49.5571	32.3515	9.47111	6.45654	68.3775	15.6949	12.2158	8.03944	30.7367	49.0081	33 nt	5.7314	5.60594	81.672	6.99065	7.87165	6.2171	76.3349	9.57633	3.59116	4.99477	87.0091	4.40496	33 nt	9.5385	5.81388	71.7577	12.89	3.92171	4.14328	88.6706	3.2644	15.1553	7.48447	54.8447	22.5155	33 nt	24.8219	27.6951	29.4485	18.0345	20.4364	28.7526	27.3371	23.4739
		34 nt	13.6412	10.6038	41.1642	34.5908	15.0124	11.1381	51.6117	22.2378	12.27	10.0695	30.7168	46.9438	34 nt	14.7119	11.3701	64.0827	9.83534	14.4821	10.2111	63.5739	11.7329	14.9416	12.5292	64.5914	7.93774	34 nt	18.4872	12.3797	55.7527	13.3804	15.0416	11.6967	66.9775	6.28421	21.9329	13.0627	44.5278	20.4766	34 nt	23.7034	26.4404	26.9891	22.8671	16.5277	28.0822	25.6998	29.6903
	T36_3		%A	%C	%G	%U	%A	%C	%G	%U	%A	%C	%G	%U		%A	%C	%G	%U	%A	%C	%G	%U	%A	%C	%G	%U		%A	%C	%G	%U	%A	%C	%G	%U	%A	%C	%G	%U		%A	%C	%G	%U	%A	%C	%G	%U
		15-34 nt	18.8359	17.9813	34.7472	28.4356	18.9151	18.1737	39.221	23.6903	18.7568	17.7889	30.2733	33.181	15-34 nt	32.0941	13.2011	33.7035	21.0014	27.0281	14.2289	36.2458	22.4972	37.1601	12.1732	31.1612	19.5055	15-34 nt	32.2219	13.6381	31.7155	22.4245	41.0455	10.5302	31.7808	16.6435	23.3983	16.746	31.6501	28.2056	15-34 nt	22.9908	28.0191	26.8777	22.1125	20.1079	26.0769	28.1217	25.6935
		15 nt	15.5448	19.3849	40.8056	24.2646	16.228	20.6896	48.2757	14.8067	14.8617	18.0802	33.3355	33.7225	15 nt	27.445	17.5348	30.8038	24.2164	19.6858	20.4712	32.6577	27.1852	35.2041	14.5984	28.95	21.2475	15 nt	35.513	12.2261	31.2812	20.9797	47.3616	8.32874	30.41	13.8996	23.6643	16.1235	32.1523	28.0599	15 nt	20.6894	29.9684	33.8536	15.4886	18.981	27.7488	35.9186	17.3515
		16 nt	8.01122	12.591	68.0504	11.3474	7.05692	10.9859	74.491	7.46615	8.96552	14.1961	61.6098	15.2286	16 nt	35.127	9.59589	20.1194	35.1578	36.4928	8.71908	18.0505	36.7377	33.7612	10.4727	22.1883	33.5778	16 nt	26.5335	13.8398	24.8017	34.8249	31.7322	14.35	27.7694	26.1483	21.3348	13.3296	21.834	43.5016	16 nt	21.8814	30.2243	30.0262	17.8681	19.8428	27.57	32.7932	19.794
		17 nt	29.6234	22.7602	27.982	19.6344	26.4607	25.9461	31.8992	15.694	32.7862	19.5742	24.0648	23.5748	17 nt	35.296	16.7396	23.9069	24.0575	40.8429	14.7696	23.9071	20.4805	29.7491	18.7097	23.9068	27.6344	17 nt	32.6131	17.9433	23.1743	26.2693	31.3596	18.6599	21.8153	28.1652	33.8667	17.2267	24.5333	24.3733	17 nt	22.8756	28.4527	28.4859	20.1858	21.2373	25.5419	30.9535	22.2673
		18 nt	21.3767	18.9015	38.5	21.2218	21.4015	17.7512	42.152	18.6953	21.3519	20.0518	34.8479	23.7484	18 nt	43.1162	12.4762	23.4975	20.91	46.3114	9.86923	26.4989	17.3205	39.9211	15.0832	20.4962	24.4996	18 nt	35.7553	14.4504	23.1582	26.6361	43.09	14.7327	18.3181	23.8592	28.4206	14.1681	27.9983	29.413	18 nt	23.7684	27.8365	25.6766	22.7185	20.2374	25.848	28.749	25.1656
		19 nt	16.6267	18.2184	45.1059	20.0489	16.5246	16.8521	45.6525	20.9709	16.7289	19.5848	44.5594	19.1269	19 nt	16.7973	12.9686	56.4498	13.7843	13.9959	8.69734	66.7356	10.5712	19.5988	17.2399	46.164	16.9974	19 nt	23.2219	12.7161	43.7343	20.3277	30.0473	14.5847	32.0054	23.3626	16.3965	10.8475	55.4633	17.2927	19 nt	22.8442	29.0232	22.4673	25.6652	19.5731	26.198	26.1499	28.0789
		20 nt	14.4233	22.5759	27.9157	35.0851	13.147	22.5479	33.3075	30.9976	15.6997	22.6039	22.5239	39.1726	20 nt	24.4316	8.84036	50.9067	15.8213	26.746	10.4496	42.9714	19.8329	22.1172	7.2311	58.8421	11.8096	20 nt	20.5864	11.1033	51.4314	16.8789	19.1703	6.73684	60.2972	13.7957	22.0025	15.4698	42.5656	19.962	20 nt	21.4214	30.3683	22.5982	25.612	19.4454	27.8866	24.7947	27.8733
		21 nt	12.2074	21.2006	7.44224	59.1497	14.7628	25.8663	8.2023	51.1686	9.65206	16.5349	6.68218	67.1308	21 nt	30.6022	17.4412	23.377	28.5796	29.8236	17.3649	22.9465	29.8649	31.3808	17.5174	23.8075	27.2943	21 nt	28.7344	18.6981	23.7897	28.7778	31.2466	16.7902	26.7847	25.1785	26.2222	20.6061	20.7946	32.3771	21 nt	24.7993	27.8076	19.0809	28.3122	22.1013	25.958	21.294	30.6468
		22 nt	18.69	24.0036	12.9859	44.3205	15.0125	20.1995	11.3043	53.4837	22.3675	27.8076	14.6675	35.1574	22 nt	73.4112	5.82557	7.53044	13.2328	73.3968	5.72812	6.81363	14.0615	73.4255	5.92303	8.24725	12.4042	22 nt	58.2747	11.6257	12.2821	17.8175	86.5631	3.57889	4.4629	5.39512	29.9864	19.6725	20.1014	30.2398	22 nt	21.2237	30.5079	14.2392	34.0292	19.1643	28.3144	15.5088	37.0125
		23 nt	27.1188	19.4465	26.5907	26.844	26.0053	18.6057	29.4377	25.9513	28.2323	20.2873	23.7438	27.7366	23 nt	47.2434	19.6424	17.9876	15.1265	46.1454	20.1101	18.9648	14.7797	48.3414	19.1748	17.0105	15.4733	23 nt	49.7051	13.2986	17.9316	19.0647	64.0682	8.86803	15.0163	12.0475	35.342	17.7292	20.8469	26.0819	23 nt	20.0588	27.8691	14.9295	37.1426	18.1266	25.331	15.8873	40.6552
		24 nt	49.1441	13.4608	13.0785	24.3167	49.152	13.4261	13.1417	24.2801	49.1361	13.4955	13.0152	24.3532	24 nt	60.3796	12.4563	13.2912	13.8729	58.3147	13.6262	13.4889	14.5701	62.4446	11.2863	13.0935	13.1756	24 nt	57.5743	11.0926	14.3438	16.9893	74.4434	5.73692	9.82106	9.99863	40.7052	16.4482	18.8665	23.9801	24 nt	27.8519	25.2937	19.3475	27.5068	25.275	22.1155	20.0457	32.5638
		25 nt	31.8447	20.0144	24.7745	23.3664	30.7086	22.3055	24.1713	22.8145	32.9808	17.7232	25.3778	23.9182	25 nt	16.9385	42.3008	13.7959	26.9648	9.40943	65.5228	7.29637	17.7714	24.4676	19.0787	20.2955	36.1582	25 nt	20.3712	34.7363	24.424	20.4685	29.0835	12.084	36.4055	22.427	11.659	57.3886	12.4424	18.51	25 nt	24.7059	27.0143	24.7944	23.4854	22.2516	24.6502	23.72	29.3782
		26 nt	21.6026	22.6499	28.2556	27.492	20.2794	23.8369	32.621	23.2628	22.9257	21.4629	23.8903	31.7211	26 nt	21.8539	12.8236	18.4393	46.8833	19.1374	12.6884	18.2998	49.8744	24.5704	12.9587	18.5787	43.8922	26 nt	19.0138	15.8716	19.2485	45.8661	22.1458	16.7125	18.2256	42.9161	15.8819	15.0306	20.2713	48.8162	26 nt	23.657	27.4832	28.5819	20.2779	20.0453	25.358	30.0966	24.5001
		27 nt	23.6319	23.2071	22.6036	30.5574	23.3472	23.7667	22.7454	30.1407	23.9165	22.6475	22.4619	30.9741	27 nt	45.4556	12.6472	20.9165	20.9807	17.733	19.2443	34.1562	28.8665	73.1783	6.05001	7.67679	13.0949	27 nt	50.3952	11.2492	17.0674	21.2883	76.351	3.2281	8.97327	11.4477	24.4394	19.2702	25.1615	31.1288	27 nt	22.1732	27.7837	30.8959	19.1473	18.2518	27.2494	31.5254	22.9734
		28 nt	19.8135	24.1811	32.4194	23.586	20.2751	26.2931	30.5453	22.8864	19.3519	22.0691	34.2934	24.2856	28 nt	53.7999	9.10482	20.7403	16.3549	28.6907	14.241	36.0981	20.9703	78.9092	3.96863	5.3826	11.7395	28 nt	59.6847	9.03578	13.6754	17.6041	82.2233	2.53053	3.67619	11.5699	37.146	15.541	23.6747	23.6383	28 nt	22.7654	27.1851	31.6271	18.4223	19.8536	25.9567	31.7271	22.4626
		29 nt	18.5693	26.8626	31.5889	22.9792	19.1878	26.1931	32.0253	22.5939	17.9508	27.5321	31.1526	23.3644	29 nt	54.8514	6.05891	18.8336	20.2561	22.3668	9.97522	33.829	33.829	87.3359	2.1426	3.83824	6.68322	29 nt	58.8423	7.41389	15.0723	18.6715	88.6963	1.75464	3.92256	5.62645	28.9883	13.0731	26.2221	31.7166	29 nt	23.0373	28.7505	31.6477	16.5646	18.9709	29.3464	31.2791	20.4035
		30 nt	9.39109	18.5354	56.3242	15.7493	9.75989	17.7974	55.9968	16.4459	9.02229	19.2733	56.6517	15.0528	30 nt	20.2563	17.0697	27.8888	34.7853	18.2252	9.01718	31.584	41.1737	22.2874	25.1222	24.1935	28.3969	30 nt	18.1098	20.2689	31.5431	30.0782	21.1382	27.2087	28.2927	23.3604	15.0814	13.3292	34.7935	36.796	30 nt	23.5872	27.7891	32.2571	16.3666	19.9365	24.8933	34.6318	20.5384
		31 nt	8.61743	12.7552	54.4171	24.2102	9.99409	8.6014	65.8857	15.5189	7.24077	16.9091	42.9486	32.9015	31 nt	13.4547	9.92441	53.8709	22.7501	11.2422	7.62993	61.0026	20.1253	15.6672	12.2189	46.7391	25.3748	31 nt	15.5015	11.1605	47.9979	25.3401	20.1566	11.9951	48.3924	19.4559	10.8463	10.3259	47.6034	31.2243	31 nt	22.7191	26.7976	32.41	18.0732	19.4985	25.4297	32.0231	23.0487
		32 nt	10.1567	3.02365	43.3926	43.427	16.2048	4.19395	64.6901	14.9111	4.10861	1.85335	22.0951	71.9429	32 nt	5.21049	4.56061	78.3217	11.9072	6.32209	4.30346	74.4011	14.9734	4.09888	4.81776	82.2424	8.84096	32 nt	7.82641	7.4482	70.6632	14.0622	4.76976	4.49068	86.1474	4.59216	10.8831	10.4057	55.179	23.5322	32 nt	23.1148	26.7057	31.7622	18.4173	19.7631	26.0263	32.111	22.0996
		33 nt	8.79706	6.29939	51.132	33.7716	9.10948	6.72733	66.6021	17.5611	8.48465	5.87146	35.6618	49.9821	33 nt	4.13591	4.27483	86.0645	5.52475	5.2252	3.14984	84.972	6.65293	3.04662	5.39982	87.157	4.39658	33 nt	8.55421	5.21991	74.0739	12.152	3.49655	4.6222	88.6239	3.25735	13.6119	5.81761	59.5238	21.0467	33 nt	23.5917	25.7663	33.2308	17.4112	20.0103	24.8238	33.4193	21.7466
		34 nt	11.528	9.55348	41.5781	37.3404	13.6835	10.8871	51.2738	24.1557	9.37251	8.21991	31.8825	50.5251	34 nt	12.076	11.7358	67.3272	8.86109	10.4558	9.00038	70.2413	10.3026	13.6962	14.4711	64.413	7.4196	34 nt	17.6271	13.3636	54.6156	14.3937	13.7668	13.6106	66.2566	6.36594	21.4873	13.1166	42.9746	22.4215	34 nt	23.0494	27.755	29.6409	19.5547	19.593	25.2914	29.8057	25.3099
CTV T68-1-infected Citrus sinensis	T68-1_1		%A	%C	%G	%U	%A	%C	%G	%U	%A	%C	%G	%U		%A	%C	%G	%U	%A	%C	%G	%U	%A	%C	%G	%U		%A	%C	%G	%U	%A	%C	%G	%U	%A	%C	%G	%U		%A	%C	%G	%U	%A	%C	%G	%U
		15-34 nt	19.1875	18.2139	32.7079	29.8907	19.1079	18.628	36.9654	25.2986	19.267	17.7998	28.4505	34.4828	15-34 nt	31.237	14.4232	30.1888	24.151	26.3599	15.7479	33.1484	24.7437	36.114	13.0986	27.2292	23.5582	15-34 nt	31.7213	14.7472	29.0775	24.454	40.8048	12.0378	28.6136	18.5437	22.6377	17.4566	29.5414	30.3643	15-34 nt	22.5274	28.0811	21.1746	28.2168	21.4765	26.9502	18.3736	33.1997
		15 nt	15.0318	19.0904	40.6168	25.2609	15.7611	20.3527	48.5746	15.3116	14.3025	17.8281	32.659	35.2103	15 nt	31.1176	17.5624	28.8315	22.4885	22.2378	21.7706	29.5258	26.4658	39.9974	13.3541	28.1372	18.5113	15 nt	38.7997	11.9672	29.2225	20.0106	50.4729	7.98778	29.5941	11.9453	27.1265	15.9465	28.851	28.076	15 nt	22.6852	32.5357	24.2161	20.563	22.3313	30.9662	25.7158	20.9866
		16 nt	8.64789	13.3388	65.6198	12.3935	7.83394	11.3627	72.4314	8.37189	9.46185	15.3149	58.8081	16.4151	16 nt	35.4929	11.767	18.3122	34.4278	37.9972	11.2858	15.4487	35.2683	32.9886	12.2482	21.1758	33.5874	16 nt	29.4722	15.7929	21.2878	33.447	33.7892	16.4097	26.0816	23.7195	25.1553	15.176	16.4941	43.1745	16 nt	25.7239	27.8263	23.2333	23.2165	26.7699	24.8445	25.4843	22.9012
		17 nt	30.2831	23.605	25.6553	20.4567	27.1019	26.3421	29.5092	17.0468	33.4643	20.8679	21.8013	23.8666	17 nt	36.6678	18.6334	19.1811	25.5176	44.0781	15.8451	17.4776	22.5992	29.2575	21.4218	20.8847	28.436	17 nt	36.1164	20.2016	18.3922	25.2898	34.3621	20.8848	18.9643	25.7888	37.8707	19.5184	17.82	24.7909	17 nt	25.2725	29.7742	18.3837	26.5695	27.7182	23.5168	20.212	28.5529
		18 nt	19.9491	17.5787	41.9434	20.5288	19.2169	16.4751	46.4356	17.8725	20.6813	18.6822	37.4513	23.1852	18 nt	40.5862	13.9332	21.6657	23.8149	45.7782	11.1619	24.585	18.4749	35.3942	16.7045	18.7465	29.1548	18 nt	35.3016	16.0927	20.847	27.7587	39.3082	16.8763	16.8414	26.9741	31.295	15.309	24.8526	28.5434	18 nt	22.7201	29.7538	17.7939	29.7322	20.9585	28.6415	19.6948	30.7051
		19 nt	14.9839	18.1256	46.873	20.0176	14.0735	17.5825	47.0086	21.3354	15.8942	18.6687	46.7373	18.6998	19 nt	16.4239	12.4108	55.5361	15.6293	14.0867	8.79427	65.327	11.792	18.761	16.0273	45.7451	19.4665	19 nt	22.0933	12.9763	42.1783	22.7521	27.8594	15.3101	29.0068	27.8236	16.3271	10.6425	55.3498	17.6806	19 nt	23.5325	29.1036	19.1542	28.2098	20.0186	26.2962	23.8116	29.8736
		20 nt	14.3322	21.2727	27.1511	37.244	12.9073	20.7821	32.8077	33.5029	15.7571	21.7632	21.4945	40.9851	20 nt	23.5505	10.0436	50.7197	15.6861	24.5828	13.6956	42.2873	19.4343	22.5183	6.3917	59.152	11.938	20 nt	20.6821	11.1718	51.2416	16.9045	19.3671	6.26183	61.2929	13.0782	21.9971	16.0818	41.1903	20.7308	20 nt	20.2446	33.6935	19.2518	26.8101	17.9367	33.8176	21.0024	27.2433
		21 nt	11.1321	19.885	6.05596	62.927	13.6624	24.6732	6.49024	55.1742	8.60177	15.0968	5.62167	70.6798	21 nt	31.3506	16.4419	24.8758	27.3317	29.5754	16.7625	26.1821	27.4801	33.1259	16.1213	23.5696	27.1833	21 nt	28.641	18.3143	24.4366	28.6081	32.1171	16.0976	25.4439	26.3415	25.1649	20.5311	23.4294	30.8747	21 nt	25.2169	27.6931	17.8634	29.2267	21.5503	25.1022	21.9008	31.4468
		22 nt	19.5227	24.7337	12.2735	43.4701	16.6318	21.8391	11.2802	50.2489	22.4135	27.6284	13.2669	36.6913	22 nt	72.582	6.06079	7.65039	13.7068	71.2336	6.72489	7.23799	14.8035	73.9303	5.39669	8.06278	12.6102	22 nt	56.2374	11.6835	11.4483	20.6307	86.471	3.33868	4.35631	5.83397	26.0038	20.0283	18.5404	35.4275	22 nt	21.8482	28.7902	12.3397	37.022	20.2986	28.7806	13.2463	37.6746
		23 nt	28.4709	19.0419	23.7156	28.7716	27.5026	18.3836	26.1021	28.0118	29.4393	19.7002	21.3291	29.5314	23 nt	44.5146	19.6924	18.284	17.509	42.6207	21.758	18.4753	17.146	46.4084	17.6269	18.0927	17.872	23 nt	46.455	14.4313	18.2483	20.8654	61.9207	8.71954	14.2379	15.1218	30.9893	20.143	22.2586	26.6091	23 nt	16.995	27.2728	11.5435	44.1887	17.1807	23.9339	12.0716	46.8138
		24 nt	48.3701	12.8411	12.7801	26.0087	48.26	12.862	12.9661	25.912	48.4803	12.8202	12.5941	26.1054	24 nt	50.4548	14.2724	15.3439	19.9289	47.2203	16.8895	15.1771	20.7131	53.6893	11.6552	15.5107	19.1447	24 nt	50.247	12.2083	15.4981	22.0466	68.8816	6.60397	12.1039	12.4105	31.6123	17.8127	18.8923	31.6827	24 nt	23.7503	27.4286	14.8055	34.0156	20.0351	23.5989	14.6846	41.6813
		25 nt	30.0609	22.1076	24.1417	23.6898	27.7234	26.9754	22.2435	23.0576	32.3985	17.2398	26.0398	24.3219	25 nt	12.306	46.398	12.1109	29.1851	4.61208	76.8385	4.9027	13.6467	20	15.9574	19.3191	44.7234	25 nt	14.2254	41.8018	23.9121	20.0607	22.0367	13.2443	41.1797	23.5392	6.41409	70.3593	6.6444	16.5822	25 nt	20.4129	28.0352	21.0904	30.4615	17.9419	27.2302	15.7701	39.0578
		26 nt	20.402	23.5118	26.5706	29.5156	17.6651	23.975	30.4853	27.8746	23.1388	23.0487	22.6558	31.1566	26 nt	16.1378	10.1022	11.3132	62.4467	12.7484	9.47722	11.281	66.4934	19.5273	10.7273	11.3455	58.4	26 nt	16.9935	12.9641	13.1372	56.9052	24.234	15.6685	15.5292	44.5682	9.75301	10.2597	10.7452	69.2421	26 nt	21.1127	28.4053	20.2076	30.2744	17.0749	26.2421	15.4654	41.2176
		27 nt	23.0023	21.5627	21.3429	34.092	21.3698	21.9202	21.1419	35.5682	24.6348	21.2053	21.544	32.6159	27 nt	45.2129	12.2052	18.6795	23.9024	20.6557	17.8689	31.0929	30.3825	69.7701	6.54145	6.26619	17.4223	27 nt	49.7653	10.0122	15.5933	24.6292	75.5456	3.73882	6.31485	14.4007	23.9851	16.2856	24.8717	34.8577	27 nt	20.1299	26.7084	24.312	28.8497	16.4502	25.8658	14.6104	43.0736
		28 nt	22.4057	24.8248	28.9679	23.8017	22.2989	27.6252	27.3141	22.7618	22.5124	22.0243	30.6217	24.8416	28 nt	48.1903	10.9282	21.1797	19.7018	26.1726	15.692	37.0006	21.1349	70.208	6.16451	5.35882	18.2687	28 nt	55.741	9.98392	12.9201	21.355	74.2531	3.54772	4.43983	17.7593	37.2288	16.4201	21.4004	24.9507	28 nt	18.8805	28.2095	23.5934	29.3165	15.4229	28.0265	16.9154	39.6352
		29 nt	20.3855	25.1984	29.5092	24.9069	21.1598	25.4555	29.2253	24.1594	19.6112	24.9412	29.7931	25.6545	29 nt	55.812	7.23471	14.1072	22.8461	28.4735	11.5265	24.6729	35.3271	83.1504	2.94294	3.5415	10.3651	29 nt	59.8294	7.24107	12.2701	20.6594	85.2743	2.34391	3.37398	9.00778	34.3844	12.1382	21.1663	32.311	29 nt	19.8798	34.2079	23.3762	22.5361	12.1145	40.0881	17.4009	30.3965
		30 nt	10.0181	18.1258	54.3244	17.5318	10.4199	17.9897	53.2087	18.3818	9.61625	18.2619	55.4402	16.6817	30 nt	19.4747	17.7588	21.9833	40.7832	16.2067	9.92366	24.0752	49.7945	22.7427	25.594	19.8914	31.7719	30 nt	18.9684	21.4939	25.0956	34.4422	22.3278	29.137	23.9905	24.5447	15.6089	13.8508	26.2007	44.3396	30 nt	33.0233	26.7547	17.1858	23.0362	33.5593	24.0678	13.5593	28.8136
		31 nt	8.81058	15.3426	49.882	25.9648	10.4894	9.49501	61.8196	18.196	7.13175	21.1902	37.9445	33.7336	31 nt	15.7932	13.2202	42.973	28.0136	13.17	10.3114	53.3946	23.124	18.4164	16.129	32.5513	32.9032	31 nt	17.4662	13.581	39.9887	28.9642	23.6682	16.1339	36.3775	23.8204	11.2643	11.028	43.5998	34.1079	31 nt	19.5465	20.0988	33.5465	26.8081	17	24.5	20	38.5
		32 nt	12.4375	3.91423	37.7298	45.9184	20.0785	5.67586	57.9227	16.3229	4.79662	2.1526	17.5369	75.5139	32 nt	8.59605	8.83762	62.6138	19.9525	8.64156	5.85071	65.501	20.0067	8.55054	11.8245	59.7266	19.8983	32 nt	9.8397	11.1356	61.8208	17.2039	9.09704	11.4892	68.7332	10.6806	10.5824	10.782	54.9085	23.7271	32 nt	25.5347	22.5141	27.6079	24.3433	34.1463	21.9512	18.2927	25.6098
		33 nt	11.9225	8.43343	41.6189	38.0252	12.2551	9.32429	56.6459	21.7748	11.5898	7.54258	26.5919	54.2757	33 nt	6.20015	7.01816	77.5165	9.26521	5.92448	4.38368	80.3602	9.3316	6.47582	9.65264	74.6727	9.19881	33 nt	8.90648	7.10713	71.24	12.7464	6.516	8.09964	80.0726	5.31178	11.297	6.11461	62.4075	20.181	33 nt	23.8005	22.4581	29.8553	23.8861	30.7692	21.1538	23.0769	25
		34 nt	13.5803	11.7441	37.3867	37.2888	15.7474	13.4694	45.6956	25.0876	11.4133	10.0187	29.0779	49.49	34 nt	14.2752	13.9438	60.8989	10.8821	11.1821	8.39799	68.9639	11.456	17.3682	19.4896	52.8339	10.3083	34 nt	18.644	14.7835	52.7718	13.8007	18.5945	18.8635	54.3376	8.20444	18.6935	10.7035	51.206	19.397	34 nt	20.2389	30.3584	24.1324	25.2702	20.2532	30.3797	14.557	34.8101
	T68-1_2		%A	%C	%G	%U	%A	%C	%G	%U	%A	%C	%G	%U		%A	%C	%G	%U	%A	%C	%G	%U	%A	%C	%G	%U		%A	%C	%G	%U	%A	%C	%G	%U	%A	%C	%G	%U		%A	%C	%G	%U	%A	%C	%G	%U
		15-34 nt	20.4833	19.0236	30.6378	29.8554	20.5593	19.2919	35.2558	24.893	20.4072	18.7552	26.0199	34.8177	15-34 nt	30.3979	13.7184	32.7508	23.1329	26.4189	14.6568	35.3352	23.5891	34.377	12.7799	30.1664	22.6767	15-34 nt	31.0718	14.1186	31.0612	23.7483	39.5832	11.6094	30.5821	18.2253	22.5605	16.6278	31.5403	29.2714	15-34 nt	22.3953	29.1556	20.5315	27.9176	21.3045	27.2862	18.2818	33.1275
		15 nt	20.9139	20.1979	33.9599	24.9283	21.2414	21.4442	38.8142	18.5002	20.5865	18.9516	29.1055	31.3564	15 nt	20.835	19.9644	33.874	25.3266	19.3896	23.6984	29.3537	27.5583	22.2804	16.2304	38.3944	23.0948	15 nt	36.5271	12.7198	32.5017	18.2514	37.8824	9.82353	37.3529	14.9412	35.1719	15.616	27.6504	21.5616	15 nt	22.169	32.6077	24.2009	21.0223	22.0954	30.6246	25.8115	21.4685
		16 nt	15.0915	17.3195	48.706	18.883	14.5712	16.3068	55.7012	13.4207	15.6117	18.3322	41.7108	24.3452	16 nt	37.445	9.02104	20.0697	33.4642	41.1122	7.74578	16.5839	34.5581	33.7778	10.2963	23.5556	32.3704	16 nt	28.9571	14.7367	25.2773	31.0289	31.5843	15.1362	29.3643	23.9152	26.33	14.3372	21.1903	38.1425	16 nt	24.5734	29.1003	23.1754	23.1509	25.7074	25.4479	24.9794	23.8653
		17 nt	31.2894	23.1223	22.7513	22.837	29.2851	25.964	25.4394	19.3115	33.2937	20.2806	20.0632	26.3625	17 nt	33.985	18.3548	21.1746	26.4856	42.7326	15.407	20.6395	21.2209	25.2374	21.3026	21.7096	31.7503	17 nt	31.9691	21.1774	18.8894	27.9641	29.0682	23.0876	17.8025	30.0417	34.87	19.2671	19.9764	25.8865	17 nt	24.4747	30.4353	18.3808	26.7093	27.3587	23.9068	19.6341	29.1004
		18 nt	23.3619	20.534	31.53	24.5741	22.5445	19.7108	35.9409	21.8037	24.1793	21.3572	27.1191	27.3444	18 nt	38.5924	14.073	23.7263	23.6083	40.6282	12.462	27.0517	19.8582	36.5566	15.684	20.4009	27.3585	18 nt	33.2814	15.4746	22.3195	28.9245	37.8116	17.59	16.759	27.8393	28.7512	13.3591	27.88	30.0097	18 nt	22.88	29.368	17.0312	30.7208	22.1934	27.2556	18.3278	32.2233
		19 nt	17.8956	20.6407	39.115	22.3487	17.0501	20.3889	39.6566	22.9044	18.7411	20.8925	38.5735	21.7929	19 nt	14.7566	11.0132	59.5841	14.6461	10.22	6.55362	74.5646	8.66178	19.2932	15.4728	44.6036	20.6304	19 nt	19.2801	11.2568	48.9333	20.5298	27.9823	14.5803	28.7187	28.7187	10.5779	7.9334	69.1479	12.3408	19 nt	22.6886	29.9869	18.9609	28.3636	19.6465	27.6642	22.4801	30.2091
		20 nt	15.889	23.2969	27.7811	33.0329	14.7411	23.0214	32.9858	29.2517	17.0369	23.5724	22.5765	36.8142	20 nt	21.9023	10.1903	51.5697	16.3376	22.993	11.3796	46.3757	19.2518	20.8117	9.00104	56.7638	13.4235	20 nt	18.7676	11.3681	53.7437	16.1206	17.3913	7.34049	61.6601	13.6081	20.1439	15.3957	45.8273	18.6331	20 nt	20.1353	33.6326	19.758	26.4742	17.5902	32.2852	21.9285	28.1961
		21 nt	14.6428	23.2317	10.4597	51.6658	16.4899	27.3668	10.823	45.3203	12.7958	19.0966	10.0964	58.0112	21 nt	28.6466	16.3818	26.4902	28.4814	28.0534	15.5852	28.0534	28.3079	29.2398	17.1784	24.9269	28.655	21 nt	26.3983	17.4346	27.0002	29.1669	30.1075	15.4122	27.8853	26.595	22.6891	19.457	26.1151	31.7388	21 nt	25.6322	28.6016	17.7884	27.9778	21.1968	26.2098	21.5078	31.0856
		22 nt	20.9889	28.1006	13.5023	37.4082	19.7953	26.3633	13.0558	40.7856	22.1825	29.838	13.9489	34.0307	22 nt	74.9581	5.36583	7.36546	12.3106	74.9358	5.13259	6.58683	13.3447	74.9804	5.59906	8.14409	11.2764	22 nt	59.1837	11.2033	11.009	18.6039	86.9599	3.07891	4.47607	5.48512	31.4076	19.3277	17.542	31.7227	22 nt	22.3075	28.7569	12.9477	35.9879	20.7017	27.8228	13.3507	38.1248
		23 nt	26.4139	20.7985	23.6654	29.1222	25.8061	19.9381	26.0853	28.1705	27.0217	21.6589	21.2454	30.074	23 nt	51.2674	15.4417	18.0829	15.2079	52.5817	15.7007	17.7028	14.0148	49.9531	15.1828	18.463	16.4011	23 nt	50.2437	11.6323	20.5457	17.5782	67.9766	5.26756	14.9666	11.7893	32.5109	17.9971	26.1248	23.3672	23 nt	17.0615	28.2167	12.8409	41.881	17.0255	25.1858	12.7651	45.0237
		24 nt	46.3036	13.7771	14.0461	25.8732	46.1571	13.8561	14.0593	25.9275	46.4502	13.698	14.0328	25.819	24 nt	54.6236	12.8374	15.2318	17.3071	55	14.1525	13.4746	17.3729	54.2473	11.5223	16.9891	17.2414	24 nt	52.1795	11.5226	14.7171	21.5808	72.9885	4.66954	11.5661	10.7759	31.3706	18.3756	17.868	32.3858	24 nt	22.0747	29.2245	15.1953	33.5054	18.9932	26.2983	14.668	40.0405
		25 nt	30.5712	23.1433	20.6667	25.6188	27.7343	27.1573	19.2589	25.8495	33.408	19.1292	22.0746	25.3882	25 nt	11.8381	43.337	14.7998	30.0251	6.15051	70.6946	5.71635	17.4385	17.5258	15.9794	23.8832	42.6117	25 nt	16.8492	38.4296	21.9135	22.8077	26.0546	14.8883	35.2357	23.8213	7.64371	61.9709	8.59128	21.7941	25 nt	18.8755	30.5018	22.0794	28.5434	17.7261	29.7225	18.0394	34.5121
		26 nt	21.0353	23.1665	25.4524	30.3458	17.7876	23.9848	27.6227	30.6049	24.2829	22.3482	23.2822	30.0867	26 nt	15.3349	8.05699	12.8307	63.7774	13.0316	6.99588	12.2085	67.7641	17.6383	9.11809	13.4529	59.7907	26 nt	16.0316	11.161	16.5694	56.2381	22.5904	14.4578	20.1807	42.7711	9.47274	7.86416	12.958	69.7051	26 nt	20.2366	32.5792	20.4679	26.7162	18.7964	32.2341	15.169	33.8005
		27 nt	24.4443	22.9432	21.6849	30.9277	24.5866	24.337	21.4665	29.61	24.302	21.5494	21.9033	32.2454	27 nt	43.7523	13.6792	22.4336	20.135	18.6667	21.0667	35.4667	24.8	68.8379	6.29164	9.40044	15.47	27 nt	48.388	11.408	16.2259	23.978	74.5033	3.72517	8.36093	13.4106	22.2727	19.0909	24.0909	34.5455	27 nt	18.0242	27.2979	25.3014	29.3766	15.1671	29.6915	14.3959	40.7455
		28 nt	23.5008	24.5825	27.1972	24.7195	22.7564	24.9199	28.0449	24.2788	24.2452	24.2452	26.3495	25.1601	28 nt	48.209	10.0242	20.0445	21.7223	28.3117	15.0649	34.026	22.5974	68.1063	4.98339	6.06312	20.8472	28 nt	54.2784	9.97633	12.3261	23.4192	71.109	3.63467	5.40541	19.8509	37.4477	16.318	19.2469	26.9874	28 nt	22.3436	26.8898	17.3086	33.4581	14.2077	28.7796	14.7541	42.2587
		29 nt	22.0203	23.2387	29.9134	24.8276	23.964	21.8921	30.1798	23.964	20.0766	24.5853	29.647	25.6912	29 nt	55.0553	6.74996	14.582	23.6128	26.1194	10.6965	24.6269	38.5572	83.9911	2.80339	4.53707	8.66839	29 nt	60.7459	6.58559	12.1821	20.4864	86.4314	2.11765	4.15686	7.29412	35.0604	11.0535	20.2073	33.6788	29 nt	19.5726	35.6229	20.2185	24.586	13.1098	38.1098	16.7683	32.0122
		30 nt	10.0692	16.7659	55.8275	17.3374	10.2622	15.231	55.7054	18.8015	9.87625	18.3008	55.9495	15.8734	30 nt	18.2545	15.565	29.5068	36.6737	14.6699	9.29095	33.4963	42.5428	21.8391	21.8391	25.5172	30.8046	30 nt	18.8421	18.2755	29.1579	33.7245	22.4784	24.2075	25.9366	27.3775	15.2057	12.3435	32.3792	40.0716	30 nt	32.7857	23.4396	19.7168	24.058	28.9377	20.1465	21.6117	29.304
		31 nt	9.14202	15.614	47.1561	28.0879	10.4197	11.0952	60.0409	18.4442	7.86438	20.1328	34.2712	37.7316	31 nt	14.0363	14.0516	48.312	23.6001	10.8159	9.29791	59.0133	20.8729	17.2566	18.8053	37.6106	26.3274	31 nt	16.3201	14.5866	45.1597	23.9337	21.5633	16.7116	43.3962	18.3288	11.0769	12.4615	46.9231	29.5385	31 nt	23.2742	23.0753	30.6394	23.011	24.026	22.7273	16.2338	37.013
		32 nt	13.0315	3.33586	36.9201	46.7126	20.8148	4.66815	57.4666	17.0505	5.24822	2.00356	16.3736	76.3747	32 nt	7.14795	8.17557	70.3324	14.344	7.03013	6.59971	70.8752	15.495	7.26577	9.75143	69.7897	13.1931	32 nt	8.15131	10.2883	67.0567	14.5037	8.56269	9.27625	74.5158	7.64526	7.73994	11.3003	59.5975	21.3622	32 nt	29.7998	21.608	26.5033	22.089	34.8684	21.7105	16.4474	26.9737
		33 nt	10.2321	6.97188	44.7972	37.9988	10.0198	6.98084	63.5543	19.4451	10.4444	6.96292	26.0402	56.5525	33 nt	5.41992	8.02405	79.6084	6.94763	6.78314	5.3443	80.5755	7.29702	4.0567	10.7038	78.6413	6.59824	33 nt	8.80425	8.22374	70.4617	12.5103	4.3026	9.31442	81.9385	4.44444	13.3059	7.13306	58.9849	20.5761	33 nt	19.9123	30.5821	24.0989	25.4067	23.1579	26.3158	17.8947	32.6316
		34 nt	12.828	9.69012	37.6241	39.8578	15.1589	11.212	49.2141	24.4149	10.497	8.16823	26.0341	55.3007	34 nt	11.8979	14.0607	65.397	8.64446	9.15179	10.2679	70.3125	10.2679	14.6439	17.8536	60.4814	7.02106	34 nt	16.2382	14.9112	55.2351	13.6155	14.3156	17.8683	61.9645	5.85162	18.1609	11.954	48.5057	21.3793	34 nt	19.0841	31.5841	24.0173	25.3145	23.5849	23.5849	18.8679	33.9623
	T68-1_3		%A	%C	%G	%U	%A	%C	%G	%U	%A	%C	%G	%U		%A	%C	%G	%U	%A	%C	%G	%U	%A	%C	%G	%U		%A	%C	%G	%U	%A	%C	%G	%U	%A	%C	%G	%U		%A	%C	%G	%U	%A	%C	%G	%U
		15-34 nt	17.4631	18.6965	35.15	28.6903	17.4156	18.8871	40.1618	23.5355	17.5107	18.506	30.1382	33.8451	15-34 nt	31.2635	13.566	34.0634	21.1071	26.666	14.2129	36.6472	22.4739	35.861	12.9192	31.4795	19.7403	15-34 nt	31.1791	14.9034	31.7883	22.1292	39.1386	11.5332	31.8142	17.5139	23.2195	18.2736	31.7624	26.7445	15-34 nt	21.601	29.1641	21.5885	27.6464	19.5545	28.3912	19.476	32.5783
		15 nt	14.594	17.825	46.4538	21.1272	14.3063	17.7775	54.1009	13.8153	14.8817	17.8724	38.8067	28.4391	15 nt	23.2429	18.3389	37.2975	21.1207	20	22.5926	30.8889	26.5185	26.4857	14.0852	43.7061	15.723	15 nt	35.2747	12.8578	34.0828	17.7847	39.8434	9.1779	39.5389	11.4398	30.706	16.5377	28.6267	24.1296	15 nt	21.6392	31.1352	25.0826	22.143	21.6199	29.6622	26.5052	22.2127
		16 nt	8.57483	11.2782	67.9479	12.1991	7.5144	9.86753	74.4505	8.16752	9.63527	12.6888	61.4453	16.2306	16 nt	36.8864	10.0075	22.8567	30.2493	41.6856	9.11162	18.2992	30.9036	32.0872	10.9034	27.4143	29.595	16 nt	27.314	15.188	25.9953	31.5026	28.3321	15.6893	29.4745	26.5042	26.2959	14.6868	22.5162	36.5011	16 nt	24.1417	27.6977	23.8749	24.2857	24.5862	25.0476	25.6012	24.765
		17 nt	28.0186	22.2083	28.3773	21.3958	24.5245	24.9611	33.3679	17.1465	31.5126	19.4554	23.3868	25.6452	17 nt	36.4919	18.8197	20.9988	23.6896	42.9419	15.8956	19.0985	22.0641	30.042	21.7437	22.8992	25.3151	17 nt	30.8787	20.0025	21.9411	27.1777	29.8087	21.0473	22.0544	27.0896	31.9486	18.9577	21.8278	27.2659	17 nt	23.5855	30.2367	19.0621	27.1157	25.5137	24.5738	20.6503	29.2623
		18 nt	19.5721	17.9749	41.6546	20.7985	18.1233	16.1352	49.2693	16.4722	21.0208	19.8146	34.0399	25.1247	18 nt	36.7667	14.8931	27.0065	21.3337	38.6808	11.645	32.6547	17.0195	34.8525	18.1412	21.3584	25.6479	18 nt	29.9922	16.8144	23.8312	29.3622	37.5391	16.4755	16.5798	29.4056	22.4453	17.1533	31.0827	29.3187	18 nt	22.142	29.1378	18.3059	30.4142	20.026	29.0365	20.026	30.9115
		19 nt	14.1828	17.4439	48.1558	20.2175	12.6915	16.708	49.9539	20.6466	15.6741	18.1798	46.3578	19.7884	19 nt	13.6039	9.82023	63.1433	13.4326	10.4521	6.15582	74.3508	9.04136	16.7557	13.4846	51.9359	17.8238	19 nt	19.6807	11.7786	48.0043	20.5364	27.0517	12.8673	34.7518	25.3293	12.3097	10.69	61.2569	15.7434	19 nt	21.7072	28.9773	20.7711	28.5444	18.6977	26.4291	24.7608	30.1123
		20 nt	13.6895	24.2671	28.6431	33.4003	11.9242	24.874	33.5661	29.6357	15.4547	23.6602	23.7201	37.165	20 nt	23.7144	7.39843	54.0458	14.8413	29.0513	9.66411	42.3689	18.9157	18.3776	5.13274	65.7227	10.767	20 nt	20.8482	11.3478	52.5971	15.2069	16.4482	4.35042	66.329	12.8725	25.2482	18.3452	38.8652	17.5414	20 nt	20.1643	32.724	20.6225	26.4891	17.4837	32.1481	23.1779	27.1903
		21 nt	12.9266	22.7764	8.85717	55.4399	14.5441	27.1078	9.14307	49.2051	11.3091	18.445	8.57127	61.6746	21 nt	31.5593	15.5149	25.8591	27.0667	29.7853	15.6236	25.9479	28.6432	33.3333	15.4062	25.7703	25.4902	21 nt	29.7987	18.7921	24.2399	27.1694	34.8612	14.3676	26.4874	24.2838	24.7362	23.2165	21.9924	30.0549	21 nt	25.2173	27.6199	18.5546	28.6082	20.4445	25.4515	22.8959	31.2081
		22 nt	19.5306	26.575	14.1939	39.7005	17.5636	24.4207	13.4772	44.5385	21.4977	28.7293	14.9106	34.8625	22 nt	73.3536	5.62258	7.39345	13.6304	71.9558	5.22629	6.60022	16.2177	74.7513	6.01887	8.18669	11.0431	22 nt	58.0708	12.3506	11.1505	18.428	85.8333	3.93333	4.5	5.73333	30.3083	20.7679	17.801	31.1227	22 nt	21.7189	28.6553	13.4399	36.186	19.8721	28.4669	13.9509	37.71
		23 nt	27.9578	20.3745	22.6553	29.0124	27.2874	19.7476	24.483	28.4821	28.6283	21.0013	20.8276	29.5428	23 nt	52.3218	16.6689	17.0349	13.9744	50.1782	18.5317	16.6785	14.6115	54.4653	14.8061	17.3913	13.3373	23 nt	50.6447	13.4999	17.6536	18.2019	66.7023	7.16195	12.667	13.4687	34.587	19.8378	22.6401	22.9351	23 nt	17.0561	26.7652	13.0129	43.1658	17.228	24.2381	13.0265	45.5075
		24 nt	47.1881	13.8754	13.3273	25.6091	47.324	13.758	13.4535	25.4646	47.0523	13.9928	13.2012	25.7537	24 nt	58.949	11.5892	14.9026	14.5592	56.6911	14.3422	13.1564	15.8103	61.2069	8.83621	16.6487	13.3082	24 nt	55.2164	11.9525	15.2835	17.5476	72.3611	5.83333	11.9444	9.86111	38.0716	18.0716	18.6226	25.2342	24 nt	22.5754	27.5656	16.5579	33.3011	18.1791	24.8998	15.5649	41.3562
		25 nt	30.248	20.9169	24.5348	24.3003	28.7977	23.5991	24.1118	23.4914	31.6982	18.2348	24.9578	25.1092	25 nt	16.3956	46.2172	14.6429	22.7443	7.50247	72.4087	7.84798	12.2409	25.2888	20.0257	21.4377	33.2478	25 nt	18.2974	39.2355	22.9014	19.5656	26.3975	15.6832	33.3851	24.5342	10.1974	62.7878	12.4178	14.597	25 nt	19.9556	28.4204	23.6319	27.9922	17.0059	26.8877	19.8949	36.2114
		26 nt	17.6299	22.0419	34.649	25.6792	16.0233	22.9198	39.579	21.4778	19.2365	21.1639	29.719	29.8806	26 nt	18.9657	12.8931	16.6664	51.4748	16.0207	12.9199	15.1163	55.9432	21.9108	12.8662	18.2166	47.0064	26 nt	19.5119	15.1146	20.3555	45.018	23.7925	16.2791	19.8569	40.0716	15.2313	13.9502	20.8541	49.9644	26 nt	21.1984	30.8754	20.1055	27.8207	18.2428	29.1031	15.9243	36.7297
		27 nt	19.3886	23.5397	23.6686	33.403	18.8668	23.3284	24.2502	33.5546	19.9105	23.7511	23.0869	33.2515	27 nt	46.8319	10.5501	21.1664	21.4516	18.4746	16.4407	35.0847	30	75.1892	4.6595	7.24811	12.9032	27 nt	50.4541	12.0367	17.1078	20.4014	78.2116	3.73636	7.13686	10.9152	22.6966	20.3371	27.0787	29.8876	27 nt	17.5628	31.5766	22.2046	28.6561	16.2393	31.434	13.2953	39.0313
		28 nt	17.5424	23.9302	35.7871	22.7403	17.8834	26.5803	32.2678	23.2685	17.2013	21.2802	39.3064	22.212	28 nt	46.4983	8.16829	27.762	17.5713	20.1449	10.4348	50	19.4203	72.8517	5.90179	5.52408	15.7224	28 nt	56.0107	8.90247	15.4954	19.5914	75.2551	4.18367	4.7449	15.8163	36.7663	13.6213	26.2458	23.3666	28 nt	18.5632	28.985	22.8775	29.5743	15.3342	26.6055	17.038	41.0223
		29 nt	13.3281	31.3772	36.3074	18.9873	13.9839	30.2149	37.042	18.7592	12.6723	32.5395	35.5728	19.2153	29 nt	52.897	6.60694	17.1921	23.3039	25.3097	10.6195	28.8496	35.2212	80.4843	2.59441	5.53474	11.3866	29 nt	55.5112	9.08534	15.9576	19.4458	80.7193	2.21108	6.66274	10.4068	30.303	15.9596	25.2525	28.4848	29 nt	18.9995	33.6586	23.6569	23.6849	12.9094	40.0771	15.4143	31.5992
		30 nt	6.76633	23.4737	55.8274	13.9325	7.59677	19.811	57.5358	15.0564	5.93589	27.1365	54.119	12.8087	30 nt	17.3872	16.2291	29.5646	36.8191	15.843	7.26744	35.4651	41.4244	18.9313	25.1908	23.6641	32.2137	30 nt	14.5943	19.2074	35.9454	30.2529	15.1724	21.7931	35.8621	27.1724	14.0162	16.6217	36.0288	33.3333	30 nt	26.7187	28.5631	16.9364	27.7818	25.6267	23.3983	16.7131	34.2618
		31 nt	6.21658	11.5114	53.4385	28.8335	7.389	8.51316	69.3368	14.761	5.04416	14.5096	37.5402	42.906	31 nt	14.5413	10.0076	50.9813	24.4698	11.5991	7.43243	58.7838	22.1847	17.4834	12.5828	43.1788	26.755	31 nt	15.7494	12.7313	46.6144	24.9049	20.7989	13.6364	46.9697	18.595	10.6999	11.8262	46.2591	31.2148	31 nt	20.7153	22.874	31.0496	25.361	13.0802	26.1603	19.8312	40.9283
		32 nt	10.1971	3.45643	38.3789	47.9676	16.6578	5.13886	58.8457	19.3576	3.73633	1.774	17.9121	76.5776	32 nt	6.4271	6.61524	72.1381	14.8195	7.73015	4.70836	70.2741	17.2874	5.12406	8.52211	74.0022	12.3517	32 nt	7.58659	9.54615	68.1309	14.7364	5.73921	6.93297	81.405	5.92287	9.43396	12.1593	54.8567	23.55	32 nt	25.4511	24.2732	28.6424	21.6332	29.4737	24.7368	23.1579	22.6316
		33 nt	9.93694	8.47875	44.6731	36.9112	10.3087	9.43962	59.9241	20.3276	9.56522	7.51789	29.4221	53.4948	33 nt	5.36274	7.43439	80.7402	6.46267	6.02348	4.23686	83.1036	6.63604	4.70201	10.6319	78.3768	6.28931	33 nt	8.5984	8.47975	69.9941	12.9278	3.89813	9.3815	82.4844	4.23597	13.2987	7.57801	57.5037	21.6196	33 nt	20.641	29.9679	28.1731	21.2179	22.0513	28.2051	24.6154	25.1282
		34 nt	11.7737	10.6061	35.4691	42.1511	15.0015	12.8396	45.0774	27.0815	8.54595	8.37255	25.8608	57.2207	34 nt	13.0732	17.9249	59.8746	9.12725	13.25	9	68.375	9.375	12.8964	26.8499	51.3742	8.87949	34 nt	19.5481	19.1448	48.4845	12.8226	14.007	25.9233	53.4495	6.62021	25.0892	12.3662	43.5196	19.025	34 nt	22.2673	33.5722	25.2085	18.952	17.4757	41.2621	17.4757	23.7864
[truncated: 17 more columns]

## Sheet: (D) pm RPM-total
sRNA library		Total number of reads	Total number of 15-34 nt reads	Total number of 15-34 nt viral reads	Normalized No of 15-34 nt reads	Citrus sinensis nuclear genome 333 Mb				Citrus sinensis chloroplast 0,16 Mb				Citrus sinensis mitochondrion 0,64 Mb				CTV T36 19293 bp				CTV T68-1 19250 bp
mock-inoculated Citrus sinensis	Mock_1	13877838	10843502	26.7441	1000000		total	forward	reverse		total	forward	reverse		total	forward	reverse		total	forward	reverse		total	forward	reverse
						15-34 nt	749197	369726	379471	15-34 nt	21339.2	8932.08	12407.2	15-34 nt	21179.7	11734.1	9445.56	15-34 nt	25.3608	13.0954	12.2654	15-34 nt	26.7441	13.2798	13.4643
						15 nt	24996.5	11517.2	13479.3	15 nt	1007.15	427.076	580.071	15 nt	908.747	448.471	460.276	15 nt	0.82999	0.645548	0.184442	15 nt	0.368885	0.276663	0.0922211
						16 nt	41669.5	23645.6	18023.9	16 nt	926.822	416.102	510.721	16 nt	828.146	330.705	497.441	16 nt	0.737769	0.553327	0.184442	16 nt	0.184442	0.0922211	0.0922211
						17 nt	14757.8	7259.74	7498.04	17 nt	611.887	283.211	328.676	17 nt	660.857	261.539	399.317	17 nt	0.645548	0.461106	0.184442	17 nt	0.82999	0.553327	0.276663
						18 nt	12321.8	6652.19	5669.66	18 nt	780.652	417.485	363.167	18 nt	767.741	292.987	474.754	18 nt	0.461106	0.0922211	0.368885	18 nt	0.553327	0.0922211	0.461106
						19 nt	17628	9624.29	8003.69	19 nt	1282.33	808.964	473.371	19 nt	1108.77	297.598	811.177	19 nt	0.645548	0.461106	0.184442	19 nt	0.184442	0.0922211	0.0922211
						20 nt	32783	19124.1	13658.9	20 nt	1404.9	563.194	841.702	20 nt	1425.46	771.061	654.401	20 nt	1.47554	1.01443	0.461106	20 nt	1.47554	0.553327	0.922211
						21 nt	152825	61249.4	91575.8	21 nt	1615.53	799.649	815.88	21 nt	1588.88	776.594	812.284	21 nt	8.57657	4.51884	4.05773	21 nt	8.48434	4.24217	4.24217
						22 nt	45700.8	28453.9	17246.9	22 nt	2284.13	1109.14	1174.99	22 nt	2173.93	1608.61	565.316	22 nt	10.9743	4.97994	5.99437	22 nt	13.6487	7.10103	6.5477
						23 nt	61790.1	31675.6	30114.5	23 nt	1070.69	512.934	557.753	23 nt	1000.32	544.012	456.31	23 nt	0.553327	0.184442	0.368885	23 nt	0.461106	0.184442	0.276663
						24 nt	290201	144289	145911	24 nt	1416.42	684.281	732.144	24 nt	1421.04	772.26	648.776	24 nt	0.184442	0.0922211	0.0922211	24 nt	0.368885	0	0.368885
						25 nt	9080.46	4912.16	4168.3	25 nt	973.117	689.168	283.949	25 nt	998.847	211.647	787.2	25 nt	0	0	0	25 nt	0.0922211	0.0922211	0
						26 nt	3907.32	2238.58	1668.74	26 nt	561.073	293.263	267.81	26 nt	604.786	172.361	432.425	26 nt	0	0	0	26 nt	0	0	0
						27 nt	3243.23	1720.57	1522.66	27 nt	1082.86	188.592	894.268	27 nt	1110.62	835.247	275.372	27 nt	0.0922211	0	0.0922211	27 nt	0.0922211	0	0.0922211
						28 nt	2831.47	1534.01	1297.46	28 nt	867.34	197.907	669.433	28 nt	902.937	622.677	280.26	28 nt	0.184442	0.0922211	0.0922211	28 nt	0	0	0
						29 nt	2956.79	1539.26	1417.53	29 nt	1417.72	195.417	1222.3	29 nt	1465.76	1158.76	307.004	29 nt	0	0	0	29 nt	0	0	0
						30 nt	4916.49	2360.58	2555.91	30 nt	416.01	219.947	196.062	30 nt	484.622	168.027	316.595	30 nt	0	0	0	30 nt	0	0	0
						31 nt	5347.63	2602.11	2745.52	31 nt	482.778	233.873	248.905	31 nt	550.099	220.132	329.967	31 nt	0	0	0	31 nt	0	0	0
						32 nt	13201.8	4637.62	8564.21	32 nt	914.649	308.295	606.354	32 nt	935.676	581.454	354.221	32 nt	0	0	0	32 nt	0	0	0
						33 nt	5010.19	2759.99	2250.2	33 nt	1528.47	390.556	1137.92	33 nt	1516.3	1166.6	349.703	33 nt	0	0	0	33 nt	0	0	0
						34 nt	4028.13	1929.27	2098.86	34 nt	694.702	193.019	501.683	34 nt	726.149	493.383	232.766	34 nt	0	0	0	34 nt	0	0	0
	Mock_2	22175510	17130525	57.0327	1000000		total	forward	reverse		total	forward	reverse		total	forward	reverse		total	forward	reverse		total	forward	reverse
						15-34 nt	754398	371178	383220	15-34 nt	28874.1	12004.7	16869.4	15-34 nt	28235.6	16344.2	11891.3	15-34 nt	35.6089	17.5126	18.0964	15-34 nt	57.0327	28.3704	28.6623
						15 nt	32492.8	13342.6	19150.3	15 nt	1499.25	571.961	927.292	15 nt	1348.41	732.61	615.801	15 nt	0.700504	0.233501	0.467003	15 nt	1.10913	0.408627	0.700504
						16 nt	47428.4	26577.8	20850.7	16 nt	1286.59	581.885	704.707	16 nt	1122.09	462.216	659.875	16 nt	1.16751	0.525378	0.642129	16 nt	1.22588	0.583753	0.642129
						17 nt	16706.7	8080.95	8625.71	17 nt	815.095	396.602	418.493	17 nt	862.437	371.501	490.937	17 nt	0.525378	0.175126	0.350252	17 nt	1.40101	0.350252	1.05076
						18 nt	13237.1	7034.29	6202.79	18 nt	998.802	537.812	460.99	18 nt	971.774	389.714	582.06	18 nt	0.525378	0.116751	0.408627	18 nt	1.28426	0.291877	0.992381
						19 nt	19383.6	10490.1	8893.48	19 nt	1808.53	1104.29	704.24	19 nt	1334.99	386.036	948.949	19 nt	0.87563	0.525378	0.350252	19 nt	1.28426	0.642129	0.642129
						20 nt	33100.3	19178.6	13921.7	20 nt	2187.85	731.56	1456.29	20 nt	2222.17	1399.9	822.275	20 nt	2.45176	0.992381	1.45938	20 nt	3.38577	1.40101	1.98476
						21 nt	152949	63234.9	89714.6	21 nt	2003.15	1027	976.152	21 nt	2026.5	993.373	1033.13	21 nt	9.34005	4.7284	4.61165	21 nt	18.038	9.6903	8.34767
						22 nt	46074.4	28305.2	17769.2	22 nt	2992.61	1458.16	1534.45	22 nt	2990.39	2350.77	639.618	22 nt	17.6293	9.2233	8.40605	22 nt	25.51	13.1344	12.3756
						23 nt	63448.7	33112.6	30336.1	23 nt	1247.31	580.951	666.354	23 nt	1223.25	711.245	512.01	23 nt	1.69288	0.817255	0.87563	23 nt	2.45176	1.28426	1.16751
						24 nt	262911	130430	132480	24 nt	1449.17	693.382	755.785	24 nt	1503.63	846.968	656.664	24 nt	0.408627	0.116751	0.291877	24 nt	0.817255	0.291877	0.525378
						25 nt	8779.47	4803.06	3976.41	25 nt	1045.56	703.248	342.313	25 nt	1080.64	261.054	819.59	25 nt	0	0	0	25 nt	0.0583753	0	0.0583753
						26 nt	4664.19	2811.76	1852.42	26 nt	769.037	399.988	369.049	26 nt	825.486	225.796	599.69	26 nt	0.175126	0	0.175126	26 nt	0.233501	0.175126	0.0583753
						27 nt	3899.88	2187.03	1712.85	27 nt	1368.03	276.29	1091.74	27 nt	1370.83	1024.84	345.991	27 nt	0.0583753	0.0583753	0	27 nt	0.0583753	0.0583753	0
						28 nt	3236.74	1754.94	1481.8	28 nt	1237.44	268.527	968.914	28 nt	1249.87	893.201	356.673	28 nt	0.0583753	0	0.0583753	28 nt	0.0583753	0	0.0583753
						29 nt	3420.09	1796.79	1623.3	29 nt	2442.48	266.483	2176	29 nt	2497	2096.78	400.221	29 nt	0	0	0	29 nt	0.116751	0.0583753	0.0583753
						30 nt	5436.61	2642.59	2794.02	30 nt	587.606	316.92	270.686	30 nt	672.951	241.44	431.51	30 nt	0	0	0	30 nt	0	0	0
						31 nt	6776.85	3136.91	3639.94	31 nt	657.773	348.034	309.739	31 nt	723.562	261.23	462.333	31 nt	0	0	0	31 nt	0	0	0
						32 nt	18342.3	6023.22	12319.1	32 nt	1079.36	511.776	567.583	32 nt	1028.16	521	507.165	32 nt	0	0	0	32 nt	0	0	0
						33 nt	6733.24	3628.9	3104.34	33 nt	2270.39	859.927	1410.46	33 nt	2058.02	1430.6	627.418	33 nt	0	0	0	33 nt	0	0	0
						34 nt	5376.78	2605.64	2771.14	34 nt	1128.1	369.924	758.179	34 nt	1123.37	743.935	379.44	34 nt	0	0	0	34 nt	0	0	0
	Mock_3	18642057	14298302	32.4514	1000000		total	forward	reverse		total	forward	reverse		total	forward	reverse		total	forward	reverse		total	forward	reverse
						15-34 nt	759279	379508	379771	15-34 nt	31660.3	12966.4	18693.8	15-34 nt	30497.7	17660.8	12836.9	15-34 nt	20.1423	10.9104	9.23187	15-34 nt	32.4514	17.6245	14.8269
						15 nt	28135.1	13566.4	14568.7	15 nt	1438.98	567.76	871.222	15 nt	1268.61	673.926	594.686	15 nt	0.139877	0.0699384	0.0699384	15 nt	0.349692	0.0699384	0.279753
						16 nt	74138.9	45036	29102.8	16 nt	1317.15	572.446	744.704	16 nt	1155.52	513.418	642.104	16 nt	0.279753	0.279753	0	16 nt	0.979137	0.41963	0.559507
						17 nt	14942.4	7467.39	7475.01	17 nt	909.898	418.162	491.737	17 nt	945.986	403.335	542.652	17 nt	0.559507	0.489569	0.0699384	17 nt	0.909199	0.279753	0.629445
						18 nt	13782.8	7412.91	6369.92	18 nt	1164.61	598.393	566.221	18 nt	1109.85	434.597	675.255	18 nt	1.11901	0.279753	0.83926	18 nt	1.11901	0.279753	0.83926
						19 nt	20608.8	11038.6	9570.23	19 nt	1798.33	994.803	803.522	19 nt	1347.01	469.636	877.377	19 nt	0.41963	0.139877	0.279753	19 nt	0.769322	0.209815	0.559507
						20 nt	30703.2	17554.9	13148.3	20 nt	2048.36	691.061	1357.29	20 nt	2043.39	1250.57	792.821	20 nt	1.74846	1.11901	0.629445	20 nt	1.88834	0.699384	1.18895
						21 nt	138034	55337.5	82696	21 nt	1998.84	986.061	1012.78	21 nt	1955.13	948.924	1006.2	21 nt	6.36439	3.91655	2.44784	21 nt	11.9595	8.25273	3.70673
						22 nt	45524.3	27563.4	17960.9	22 nt	3385.58	1657.75	1727.83	22 nt	3261.58	2548.55	713.022	22 nt	8.3926	3.91655	4.47606	22 nt	12.5889	6.85396	5.73495
						23 nt	60092.8	30856	29236.8	23 nt	1487.31	711.273	776.036	23 nt	1406.46	837.652	568.809	23 nt	0.83926	0.489569	0.349692	23 nt	0.979137	0.139877	0.83926
						24 nt	263001	130576	132426	24 nt	1909.11	931.439	977.669	24 nt	1910.3	1062.85	847.443	24 nt	0.209815	0.139877	0.0699384	24 nt	0.349692	0.0699384	0.279753
						25 nt	9976.29	5697.11	4279.18	25 nt	1790.49	1326.8	463.691	25 nt	1795.74	272.69	1523.05	25 nt	0.0699384	0.0699384	0	25 nt	0.139877	0.139877	0
						26 nt	4751.26	2922.37	1828.89	26 nt	1082.44	597.973	484.463	26 nt	1128.95	222.684	906.261	26 nt	0	0	0	26 nt	0.0699384	0.0699384	0
						27 nt	3804.16	2111.23	1692.93	27 nt	1105.66	284.16	821.496	27 nt	1070.55	721.834	348.713	27 nt	0	0	0	27 nt	0	0	0
						28 nt	3108.41	1657.47	1450.94	28 nt	1134.26	267.444	866.816	28 nt	1124.47	784.009	340.46	28 nt	0	0	0	28 nt	0.209815	0	0.209815
						29 nt	3226.54	1669.01	1557.53	29 nt	1937.36	272.41	1664.95	29 nt	1971.56	1566.9	404.663	29 nt	0	0	0	29 nt	0	0	0
						30 nt	5789.01	2817.89	2971.12	30 nt	613.639	296.049	317.59	30 nt	664.624	256.674	407.951	30 nt	0	0	0	30 nt	0.0699384	0.0699384	0
						31 nt	7729.38	3463	4266.38	31 nt	816.321	343.397	472.923	31 nt	857.095	415.993	441.101	31 nt	0	0	0	31 nt	0	0	0
						32 nt	21176.9	6813.05	14363.8	32 nt	1986.46	556.15	1430.31	32 nt	1916.03	1386.25	529.783	32 nt	0	0	0	32 nt	0	0	0
						33 nt	6774.3	3938.79	2835.51	33 nt	2739.98	642.943	2097.03	33 nt	2567.37	2157.95	409.419	33 nt	0	0	0	33 nt	0	0	0
						34 nt	3979.7	2009.47	1970.23	34 nt	995.503	249.96	745.543	34 nt	997.531	732.395	265.136	34 nt	0	0	0	34 nt	0.0699384	0.0699384	0
CTV T36-infected Citrus sinensis	T36_1	36261496	33161309	691179	1000000		total	forward	reverse		total	forward	reverse		total	forward	reverse		total	forward	reverse		total	forward	reverse
						15-34 nt	149689	73908.5	75780.5	15-34 nt	4649.12	2061.68	2587.44	15-34 nt	4491.14	2490.46	2000.67	15-34 nt	691179	366464	324715	15-34 nt	63604.2	32652.1	30952
						15 nt	10392.4	4803.22	5589.19	15 nt	286.599	112.028	174.571	15 nt	285.212	153.1	132.112	15 nt	9026.69	4217.66	4809.04	15 nt	1519.42	698.947	820.474
						16 nt	10989	5922.5	5066.45	16 nt	235.636	102.258	133.378	16 nt	216.336	93.4824	122.854	16 nt	12491.5	5522.07	6969.42	16 nt	1882.28	816.886	1065.4
						17 nt	4969.35	2438.23	2531.11	17 nt	156.387	74.213	82.1741	17 nt	164.71	72.1624	92.5476	17 nt	15064.1	6072.35	8991.74	17 nt	2077.24	830.245	1247
						18 nt	3512.17	1852.76	1659.4	18 nt	191.82	107.233	84.5865	18 nt	186.121	71.6196	114.501	18 nt	15878.1	5940.09	9938.06	18 nt	2023.71	754.946	1268.77
						19 nt	4281.44	2303.89	1977.55	19 nt	346.428	218.055	128.372	19 nt	256.715	71.5291	185.186	19 nt	20987.4	9288.23	11699.1	19 nt	2514.23	1076.5	1437.73
						20 nt	6499.95	3571.39	2928.56	20 nt	350.016	128.071	221.945	20 nt	344.287	210.516	133.77	20 nt	41826.2	21612.8	20213.4	20 nt	4263.61	2153.47	2110.14
						21 nt	29399.1	12711.7	16687.4	21 nt	279.362	145.049	134.313	21 nt	269.38	130.272	139.108	21 nt	213218	115493	97724.7	21 nt	17958.3	9571.06	8387.27
						22 nt	15078.4	8184.3	6894.15	22 nt	479.927	236.36	243.567	22 nt	468.317	367.507	100.81	22 nt	318374	174621	143753	22 nt	27445.6	14742.3	12703.3
						23 nt	10940.6	5587.72	5352.83	23 nt	200.927	96.8297	104.097	23 nt	188.292	108.651	79.641	23 nt	29059.8	15431.7	13628.1	23 nt	2585.78	1323.98	1261.8
						24 nt	42604.7	21126.4	21478.3	24 nt	233.616	112.692	120.924	24 nt	235.938	137.721	98.2169	24 nt	7522.11	4076.08	3446.03	24 nt	681.758	356.078	325.681
						25 nt	1686.51	930.693	755.821	25 nt	226.137	169.686	56.4513	25 nt	228.489	43.9971	184.492	25 nt	2553.97	1397.26	1156.71	25 nt	235.485	116.732	118.753
						26 nt	920.651	538.61	382.042	26 nt	132.775	74.9367	57.8385	26 nt	139.168	35.1615	104.007	26 nt	1468.58	772.889	695.69	26 nt	127.649	63.8998	63.749
						27 nt	758.625	417.927	340.698	27 nt	178.19	43.0019	135.188	27 nt	176.29	123.879	52.4105	27 nt	987.386	516.294	471.091	27 nt	80.3346	38.6595	41.6751
						28 nt	609.053	323.902	285.152	28 nt	173.636	43.0321	130.604	28 nt	170.56	117.728	52.8327	28 nt	692.011	372.482	319.529	28 nt	58.1099	29.1303	28.9796
						29 nt	637.279	332.134	305.145	29 nt	288.408	40.4688	247.94	29 nt	291.303	235.847	55.4562	29 nt	534.9	297.696	237.204	29 nt	48.1887	27.8638	20.3249
						30 nt	955.843	465.512	490.33	30 nt	83.3501	46.4698	36.8803	30 nt	91.7033	32.357	59.3463	30 nt	418.922	225.745	193.177	30 nt	31.0603	17.249	13.8113
						31 nt	1154.75	580.948	573.801	31 nt	101.866	54.5817	47.284	31 nt	108.681	41.0418	67.6391	31 nt	326.977	178.793	148.185	31 nt	25.1196	10.7354	14.3842
						32 nt	2489.71	871.859	1617.85	32 nt	179.637	79.5807	100.056	32 nt	174.239	95.0807	79.1585	32 nt	269.712	152.557	117.155	32 nt	18.8171	9.22762	9.58949
						33 nt	1021.64	572.414	449.228	33 nt	352.821	117.275	235.546	33 nt	330.536	238.742	91.7937	33 nt	252.222	141.581	110.641	33 nt	16.3443	7.93093	8.41342
						34 nt	787.997	372.482	415.514	34 nt	171.586	59.8589	111.727	34 nt	164.861	110.068	54.7928	34 nt	227.132	133.62	93.5126	34 nt	11.0671	6.27237	4.79474
	T36_2	36154528	32882834	623963	1000000		total	forward	reverse		total	forward	reverse		total	forward	reverse		total	forward	reverse		total	forward	reverse
						15-34 nt	204847	101199	103648	15-34 nt	7077.61	2952.24	4125.37	15-34 nt	6852.45	3882.21	2970.24	15-34 nt	623963	325828	298135	15-34 nt	63916.7	31991	31925.7
						15 nt	10762.2	4782.22	5979.93	15 nt	353.224	157.955	195.269	15 nt	332.149	153.424	178.725	15 nt	6838.19	2981.77	3856.42	15 nt	1231.28	539.461	691.82
						16 nt	11531.9	6274.95	5256.91	16 nt	333.578	153.758	179.82	16 nt	291.277	116.353	174.924	16 nt	9602.27	3932.9	5669.37	16 nt	1531.92	617.739	914.185
						17 nt	5491.86	2720.69	2771.17	17 nt	218.442	99.6264	118.816	17 nt	223.217	93.7267	129.49	17 nt	11622.6	4230.05	7392.58	17 nt	1744.62	636.837	1107.78
						18 nt	4691.93	2575.9	2116.03	18 nt	286.593	146.885	139.708	18 nt	259.801	100.569	159.232	18 nt	12560.5	3900.36	8660.17	18 nt	1696.93	533.926	1163.01
						19 nt	5389.86	2891.02	2498.84	19 nt	445.126	290.334	154.792	19 nt	390.477	100.995	289.482	19 nt	16048.7	6148.25	9900.45	19 nt	2083.79	772.318	1311.47
						20 nt	8824.48	4841.89	3982.59	20 nt	479.369	212.451	266.917	20 nt	460.727	236.689	224.038	20 nt	31259.4	15594.2	15665.2	20 nt	3541.64	1728.07	1813.56
						21 nt	43098.6	18476.3	24622.3	21 nt	532.041	269.898	262.143	21 nt	521.67	246.603	275.068	21 nt	187958	100845	87112.9	21 nt	17762.3	9269.49	8492.79
						22 nt	19013.2	10797.4	8215.75	22 nt	790.2	385.034	405.166	22 nt	766.57	593.41	173.16	22 nt	305783	165964	139819	22 nt	30153.8	15793.4	14360.4
						23 nt	15824.6	8122.11	7702.53	23 nt	331.085	153.636	177.448	23 nt	305.326	169.237	136.089	23 nt	28545.4	14846.2	13699.2	23 nt	2851.58	1428.22	1423.36
						24 nt	65162.3	32294	32868.4	24 nt	404.466	190.464	214.002	24 nt	405.956	237.723	168.234	24 nt	7183.23	3874.33	3308.9	24 nt	708.12	369.524	338.596
						25 nt	2428.2	1302.44	1125.75	25 nt	281.849	187.362	94.487	25 nt	277.835	68.0902	209.745	25 nt	2358.77	1316.55	1042.22	25 nt	237.753	128.912	108.841
						26 nt	1196.1	697.902	498.193	26 nt	188.822	96.8286	91.9933	26 nt	193.749	54.5269	139.222	26 nt	1274.34	657.303	617.039	26 nt	133.778	65.4141	68.3639
						27 nt	982.336	533.348	448.988	27 nt	310.253	64.1976	246.055	27 nt	304.445	222.913	81.5319	27 nt	837.519	421.497	416.023	27 nt	79.1598	33.5433	45.6165
						28 nt	800.509	428.613	371.896	28 nt	292.706	61.6735	231.032	28 nt	286.137	204.94	81.1974	28 nt	559.228	290.942	268.286	28 nt	45.5861	21.8959	23.6902
						29 nt	837.732	435.851	401.881	29 nt	478.456	61.3694	417.087	29 nt	486.728	394.948	91.7804	29 nt	402.824	214.884	187.94	29 nt	36.1891	20.5882	15.6008
						30 nt	1314.82	631.545	683.274	30 nt	144.27	73.3818	70.8881	30 nt	154.153	55.5609	98.5925	30 nt	307.029	162.151	144.878	30 nt	22.7778	10.3397	12.4381
						31 nt	1550.72	753.281	797.437	31 nt	156.89	71.4659	85.4245	31 nt	167.108	72.6519	94.4566	31 nt	242.589	128.547	114.041	31 nt	19.828	7.42029	12.4077
						32 nt	3675.35	1365.7	2309.65	32 nt	303.35	92.6623	210.687	32 nt	296.507	198.067	98.4404	32 nt	206.46	112.673	93.7875	32 nt	13.5633	5.01782	8.54549
						33 nt	1321.24	796.951	524.286	33 nt	528.634	121.309	407.325	33 nt	509.688	411.765	97.9234	33 nt	187.149	103.124	84.0256	33 nt	11.7082	4.62247	7.08576
						34 nt	949.097	476.449	472.648	34 nt	218.26	61.9472	156.313	34 nt	218.929	150.017	68.9113	34 nt	185.142	102.12	83.022	34 nt	10.4006	4.22713	6.17343
	T36_3	45064413	40591637	598700	1000000		total	forward	reverse		total	forward	reverse		forward	reverse			total	forward	reverse		total	forward	reverse
						15-34 nt	212210	106224	105986	15-34 nt	5317.13	2211.02	3106.11	15-34 nt	5405.18	3143.41	2261.77	15-34 nt	598700	312047	286653	15-34 nt	58180.1	29096.1	29084
						15 nt	10894.9	5305.75	5589.13	15 nt	246.923	97.2368	149.686	15 nt	264.02	133.993	130.027	15 nt	6466.48	3011.53	3454.95	15 nt	1095.03	508.43	586.599
						16 nt	17238	9915.1	7322.94	16 nt	221.499	100.587	120.912	16 nt	215.315	82.0612	133.254	16 nt	9315.24	4145.88	5169.37	16 nt	1408.22	614.954	793.267
						17 nt	5857.04	3011.41	2845.64	17 nt	131.283	62.5498	68.7334	17 nt	155.623	63.2396	92.3836	17 nt	11118.3	4537.29	6581.04	17 nt	1560.25	627.765	932.483
						18 nt	4583.23	2565.26	2017.98	18 nt	187.231	99.8482	87.3825	18 nt	192.256	75.5821	116.674	18 nt	11657.8	4491.47	7166.33	18 nt	1478.95	572.187	906.763
						19 nt	5797.75	3204.72	2593.02	19 nt	302.378	190.63	111.747	19 nt	259.881	72.9707	186.91	19 nt	16986.7	7581.19	9405.46	19 nt	2098.66	909.104	1189.56
						20 nt	9119.96	5117.14	4002.82	20 nt	342.016	138.625	203.392	20 nt	354.679	198.933	155.746	20 nt	37324	18996.8	18327.2	20 nt	4036	2013.47	2022.53
						21 nt	39821.1	16904.9	22916.2	21 nt	355.393	178.756	176.637	21 nt	362.365	179.446	182.919	21 nt	200633	106612	94021.1	21 nt	18284.4	9397.8	8886.56
						22 nt	17858.5	10500.1	7358.36	22 nt	590.762	295.036	295.726	22 nt	586.18	459.824	126.356	22 nt	262043	140398	121645	22 nt	24341.6	12572.7	11769
						23 nt	16524.6	8576.37	7948.21	23 nt	233.644	111.846	121.798	23 nt	234.506	128.623	105.884	23 nt	26389.8	13716.7	12673	23 nt	2414.17	1202.59	1211.58
						24 nt	64839.4	32101.9	32737.5	24 nt	293.509	143.552	149.957	24 nt	313.808	180.357	133.451	24 nt	8661.78	4478.76	4183.03	24 nt	796.716	379.191	417.524
						25 nt	2555.03	1360.03	1195	25 nt	193.094	136.407	56.6866	25 nt	208.491	48.1134	160.378	25 nt	2655.57	1350.6	1304.97	25 nt	236.822	108.791	128.031
						26 nt	1281.27	742.37	538.904	26 nt	111.87	58.8299	53.0405	26 nt	128.425	35.8202	92.6053	26 nt	1500.14	729.411	770.725	26 nt	134.56	56.859	77.7007
						27 nt	1072.44	581.302	491.136	27 nt	232.141	48.9017	183.24	27 nt	238.054	173.238	64.8163	27 nt	1046.1	508.725	537.377	27 nt	86.1261	37.4708	48.6553
						28 nt	930.389	492.466	437.923	28 nt	254.56	47.2265	207.333	28 nt	263.527	195.681	67.8465	28 nt	735.693	370.15	365.543	28 nt	56.0953	25.0544	31.0409
						29 nt	1027.16	522.94	504.217	29 nt	387.001	39.7619	347.239	29 nt	404.788	339.774	65.0134	29 nt	564.944	290.626	274.318	29 nt	45.6005	23.1575	22.443
						30 nt	1718.14	823.889	894.248	30 nt	102.041	51.6363	50.4045	30 nt	124.188	45.4527	78.7354	30 nt	443.121	225.145	217.976	30 nt	31.6568	15.1509	16.5059
						31 nt	2302.25	1125.03	1177.21	31 nt	132.564	66.8364	65.7278	31 nt	149.711	59.766	89.9446	31 nt	338.69	174.864	163.827	31 nt	24.4632	8.992	15.4712
						32 nt	5792.15	1850.92	3941.23	32 nt	306.393	111.057	195.336	32 nt	297.426	194.203	103.223	32 nt	291.267	151.829	139.438	32 nt	19.0926	7.9573	11.1353
						33 nt	1753.59	928.689	824.899	33 nt	501.335	167.374	333.96	33 nt	459.848	350.171	109.678	33 nt	275.944	143.305	132.638	33 nt	15.9885	6.94724	9.04127
						34 nt	1243.53	593.768	649.764	34 nt	191.493	64.3236	127.169	34 nt	192.084	126.159	65.9249	34 nt	252.589	133.156	119.433	34 nt	15.7175	7.5385	8.17902
CTV T68-1-infected Citrus sinensis	T68-1_1	35521200	31894805	646094	1000000		total	forward	reverse		total	forward	reverse		total	forward	reverse		total	forward	reverse		total	forward	reverse
						15-34 nt	209390	104493	104896	15-34 nt	5563.54	2527.78	3035.76	15-34 nt	5509.33	2920.32	2589.01	15-34 nt	58606.2	30024.5	28581.7	15-34 nt	646094	350907	295187
						15 nt	12683.7	6186.43	6497.26	15 nt	375.578	134.222	241.356	15 nt	377.303	215.49	161.813	15 nt	1027	415.021	611.981	15 nt	6494.51	2749.76	3744.75
						16 nt	18541.8	10496.6	8045.17	16 nt	308.357	135.571	172.787	16 nt	292.618	126.102	166.516	16 nt	1424.5	524.349	900.147	16 nt	9913.71	3865.3	6048.41
						17 nt	6319.27	3239.09	3080.19	17 nt	197.179	97.947	99.2325	17 nt	215.113	91.4255	123.688	17 nt	1730.31	555.953	1174.36	17 nt	12166.7	4189.9	7976.82
						18 nt	5307.29	2959.45	2347.84	18 nt	240.886	130.335	110.551	18 nt	233.298	89.7325	143.566	18 nt	1594.46	466.44	1128.02	18 nt	11952.1	3671.91	8280.22
						19 nt	6057.57	3238.11	2819.46	19 nt	378.588	236.371	142.218	19 nt	307.511	87.4437	220.067	19 nt	1673.6	639.791	1033.8	19 nt	14032.5	5675.5	8356.97
						20 nt	8992.06	5141.65	3850.41	20 nt	398.842	154.069	244.773	20 nt	405.144	231.825	173.32	20 nt	3230.56	1663.91	1566.65	20 nt	32041.1	17600.3	14440.9
						21 nt	40096.7	17145.5	22951.2	21 nt	325.257	169.087	156.17	21 nt	341.341	160.684	180.656	21 nt	16936.1	9060.13	7875.95	21 nt	204756	114509	90247.7
						22 nt	14152.4	7968.23	6184.17	22 nt	578.84	287.194	291.646	22 nt	582.571	449.822	132.749	22 nt	27476.6	14904.8	12571.8	22 nt	317652	178369	139283
						23 nt	15921.3	8164.72	7756.56	23 nt	243.457	115.567	127.889	23 nt	236.465	131.244	105.221	23 nt	2480.87	1243.31	1237.57	23 nt	26166.9	14149.3	12017.6
						24 nt	65946	32707.5	33238.6	24 nt	275.155	133.658	141.496	24 nt	286.943	153.348	133.595	24 nt	602.167	321.118	281.049	24 nt	6075.69	3380.08	2695.61
						25 nt	2462.6	1374.86	1087.73	25 nt	321.808	248.128	73.6797	25 nt	328.612	56.3415	272.27	25 nt	173.853	93.8397	80.013	25 nt	1797.16	1007.47	789.69
						26 nt	1253.06	766.206	486.85	26 nt	188.777	102.556	86.2209	26 nt	193.542	45.023	148.519	26 nt	91.6764	44.8035	46.8728	26 nt	980.285	518.486	461.799
						27 nt	1008.28	563.979	444.304	27 nt	251.013	57.3761	193.637	27 nt	242.453	175.264	67.1896	27 nt	56.6236	28.9702	27.6534	27 nt	611.259	330.869	280.39
						28 nt	779.375	413.233	366.141	28 nt	221.478	54.1467	167.331	28 nt	214.706	151.122	63.584	28 nt	33.924	18.9059	15.0181	28 nt	403.138	230.226	172.912
						29 nt	823.332	423.329	400.002	29 nt	364.605	50.3217	314.283	29 nt	370.875	298.293	72.5824	29 nt	23.4207	14.2343	9.18645	29 nt	270.358	161.123	109.234
						30 nt	1350.13	655.655	694.47	30 nt	99.5773	53.3943	46.1831	30 nt	112.714	39.5989	73.1154	30 nt	15.4257	9.24916	6.17655	30 nt	204.014	125.569	78.4454
						31 nt	1792.83	844.997	947.835	31 nt	114.878	61.4207	53.457	31 nt	120.803	41.1979	79.6054	31 nt	11.6633	6.27061	5.39273	31 nt	166.986	103.873	63.1137
						32 nt	3932.58	1214.71	2717.87	32 nt	191.881	93.244	98.6368	32 nt	187.272	93.0559	94.216	32 nt	9.2178	5.1419	4.0759	32 nt	147.359	94.5609	52.7986
						33 nt	1106.01	577.68	528.331	33 nt	324.097	144.475	179.622	33 nt	304.407	190.062	114.345	33 nt	6.42738	3.26072	3.16666	33 nt	130.899	87.5378	43.3613
						34 nt	863.432	411.54	451.892	34 nt	163.287	68.6946	94.5922	34 nt	155.637	93.244	62.3926	34 nt	7.74421	4.95378	2.79042	34 nt	130.774	87.4437	43.3299
	T68-1_2	23957212	22613022	808493	1000000		total	forward	reverse		total	forward	reverse		total	forward	reverse		total	forward	reverse		total	forward	reverse
						15-34 nt	68141.7	33481.9	34659.8	15-34 nt	1986.51	867.951	1118.56	15-34 nt	1944.63	1095.25	849.378	15-34 nt	62283	34779.2	27503.8	15-34 nt	808493	469708	338785
						15 nt	6101.79	2942.55	3159.24	15 nt	125.282	49.2636	76.0181	15 nt	136.912	75.1779	61.7343	15 nt	1266.62	592.623	673.992	15 nt	8769.2	4087.29	4681.9
						16 nt	5980.76	3144.16	2836.6	16 nt	104.232	44.5319	59.7001	16 nt	92.8668	43.8243	49.0425	16 nt	1620.22	698.58	921.637	16 nt	12624.8	5504.7	7120.06
						17 nt	2574.53	1272.98	1301.55	17 nt	63.0168	30.4249	32.5918	17 nt	69.2079	31.7958	37.4121	17 nt	1905.72	705.876	1199.84	17 nt	15087	5891.61	9195.37
						18 nt	1893.55	990.978	902.577	18 nt	81.1479	43.6474	37.5005	18 nt	77.6101	31.9285	45.6816	18 nt	1754.21	561.712	1192.5	18 nt	14743.5	4938.04	9805.5
						19 nt	2065.8	1068.85	996.948	19 nt	142.794	96.4931	46.3008	19 nt	120.329	30.0269	90.302	19 nt	1823.46	750.674	1072.79	19 nt	17168.7	7502.49	9666.24
						20 nt	3265.38	1764.56	1500.82	20 nt	141.732	56.7372	84.9953	20 nt	139.787	78.3177	61.469	20 nt	3372.79	1900.1	1472.69	20 nt	38952.7	22893.8	16058.9
						21 nt	14483.6	6484.01	7999.64	21 nt	130.014	69.5175	60.4961	21 nt	130.102	61.6901	68.4119	21 nt	18257	10662.5	7594.43	21 nt	258449	154127	104322
						22 nt	8381.41	4303.76	4077.65	22 nt	216.336	103.392	112.944	22 nt	213.019	170.919	42.0996	22 nt	28824.9	16966.9	11857.9	22 nt	398443	238770	159674
						23 nt	4329.67	2201.34	2128.33	23 nt	89.1522	41.967	47.1852	23 nt	83.359	52.8899	30.4692	23 nt	2496.57	1374.3	1122.27	23 nt	31708.1	18368.4	13339.7
						24 nt	14829.4	7311.8	7517.57	24 nt	104.763	52.1823	52.5803	24 nt	105.116	61.5575	43.559	24 nt	525.096	305.709	219.387	24 nt	6645.15	3949.63	2695.53
						25 nt	621.147	344.89	276.257	25 nt	86.8526	61.1152	25.7374	25 nt	87.8255	17.8216	70.0039	25 nt	169.902	98.7926	71.1095	25 nt	2148.23	1309.82	838.411
						26 nt	341.662	209.083	132.578	26 nt	61.8228	32.2381	29.5847	26 nt	64.1666	14.6818	49.4848	26 nt	96.8911	53.6417	43.2494	26 nt	1203.73	704.506	499.226
						27 nt	254.19	141.732	112.457	27 nt	76.3277	16.5834	59.7443	27 nt	72.8784	53.4205	19.4578	27 nt	57.489	34.405	23.084	27 nt	771.016	462.3	308.716
						28 nt	207.049	110.379	96.67	28 nt	70.2692	17.0256	53.2437	28 nt	68.5888	47.4505	21.1383	28 nt	37.191	24.278	12.9129	28 nt	504.311	318.843	185.468
						29 nt	217.087	113.121	103.967	29 nt	137.664	17.7774	119.887	29 nt	138.372	112.767	25.6047	29 nt	21.9785	14.5049	7.47357	29 nt	326.272	211.56	114.713
						30 nt	362.932	177.11	185.822	30 nt	37.3236	18.0869	19.2367	30 nt	40.0654	15.3451	24.7203	30 nt	16.5391	12.0727	4.46645	30 nt	252.642	170.875	81.767
						31 nt	469.066	216.026	253.04	31 nt	43.2936	23.3052	19.9885	31 nt	45.151	16.4065	28.7445	31 nt	11.7189	6.81024	4.90868	31 nt	197.01	135.939	61.071
						32 nt	1151.73	357.139	794.586	32 nt	77.0795	30.8229	46.2565	32 nt	71.9497	43.3821	28.5676	32 nt	10.8345	6.72179	4.11267	32 nt	179.543	127.758	51.7843
						33 nt	357.051	200.813	156.237	33 nt	133.507	43.0283	90.4788	33 nt	125.768	93.5302	32.2381	33 nt	7.11979	4.20112	2.91867	33 nt	161.013	117.056	43.957
						34 nt	253.836	126.608	127.228	34 nt	63.9012	19.8116	44.0896	34 nt	61.5575	42.3207	19.2367	34 nt	6.81024	4.68756	2.12267	34 nt	157.343	116.26	41.0825
	T68-1_3	31136134	28949120	751585	1000000		total	forward	reverse		total	forward	reverse		total	forward	reverse		total	forward	reverse		total	forward	reverse
						15-34 nt	121115	61060.8	60053.8	15-34 nt	2315.72	1002.86	1312.86	15-34 nt	2487.09	1383.67	1103.42	15-34 nt	62327.9	34155.4	28172.5	15-34 nt	751585	429956	321629
						15 nt	8804.14	4432.4	4371.74	15 nt	120.453	46.6335	73.8192	15 nt	150.851	79.4152	71.4357	15 nt	1099.76	483.642	616.115	15 nt	7333.83	3321.97	4011.87
						16 nt	12274.1	6939.11	5334.98	16 nt	100.936	45.4936	55.4421	16 nt	109.33	45.3554	63.9743	16 nt	1515.69	598.947	916.746	16 nt	11236.1	4702.22	6533.88
						17 nt	3613.89	1867.14	1746.75	17 nt	62.0053	29.1201	32.8853	17 nt	80.037	34.3016	45.7354	17 nt	1836.84	632.144	1204.7	17 nt	13685.9	5099.33	8586.55
						18 nt	2985.79	1711.42	1274.37	18 nt	81.0733	42.4193	38.654	18 nt	89.9164	33.1271	56.7893	18 nt	1712.94	530.586	1182.35	18 nt	13516.6	4490.4	9026.22
						19 nt	3453.33	1909.32	1544.02	19 nt	159.487	107.741	51.746	19 nt	140.73	34.0943	106.635	19 nt	1802.23	747.484	1054.75	19 nt	16102.6	7076.86	9025.73
						20 nt	5420.37	3112.15	2308.22	20 nt	175.722	58.6201	117.102	20 nt	188.987	115.928	73.0592	20 nt	3670.79	2049.84	1620.95	20 nt	39752.2	23105.1	16647
						21 nt	22306.3	10090.5	12215.7	21 nt	149.607	75.6154	73.9919	21 nt	160.212	78.3789	81.8332	21 nt	19194.8	11039.3	8155.52	21 nt	254486	149439	105047
						22 nt	11002.1	5873.34	5128.72	22 nt	263.67	128.225	135.445	22 nt	266.64	207.26	59.38	22 nt	27890.9	16086.1	11804.8	22 nt	352603	207889	144714
						23 nt	8756.4	4461.45	4294.95	23 nt	107.257	48.4643	58.7928	23 nt	111.471	64.6306	46.8408	23 nt	2486.53	1359.04	1127.5	23 nt	29394.8	16892.9	12501.9
						24 nt	33169.7	16438.4	16731.3	24 nt	125.289	61.1763	64.1125	24 nt	137.31	74.6137	62.6962	24 nt	615.114	344.881	270.233	24 nt	7059.35	4115.84	2943.51
						25 nt	1266.71	673.768	592.937	25 nt	96.8941	69.9849	26.9093	25 nt	106.255	22.2459	84.0095	25 nt	193.443	105.219	88.2238	25 nt	2215.92	1282.73	933.189
						26 nt	663.474	385.677	277.798	26 nt	53.8531	26.7366	27.1165	26 nt	67.8432	19.3097	48.5334	26 nt	108.673	56.6166	52.0569	26 nt	1289.43	718.398	571.036
						27 nt	520.292	281.045	239.247	27 nt	107.119	20.3806	86.7384	27 nt	113.026	82.2823	30.7436	27 nt	64.907	36.3742	28.5328	27 nt	846.036	486.163	359.873
						28 nt	466.025	239.904	226.121	28 nt	96.9978	23.8349	73.1628	28 nt	98.8977	67.705	31.1927	28 nt	43.3174	26.3566	16.9608	28 nt	570.38	347.195	223.185
						29 nt	558.428	282.841	275.587	29 nt	139.348	19.517	119.831	29 nt	151.369	117.171	34.1979	29 nt	27.5656	17.928	9.6376	29 nt	382.637	238.626	144.011
						30 nt	969.529	453.347	516.181	30 nt	46.3917	23.7658	22.6259	30 nt	63.4907	25.0439	38.4468	30 nt	18.2389	12.4011	5.83783	30 nt	287.677	184.565	103.112
						31 nt	1288.09	611.487	676.601	31 nt	56.7547	30.6745	26.0802	31 nt	68.0159	25.0785	42.9374	31 nt	14.8882	8.18678	6.70141	31 nt	234.066	155.929	78.1371
						32 nt	2420.97	715.22	1705.75	32 nt	113.199	49.1552	64.0434	32 nt	124.667	75.2354	49.4316	32 nt	10.9157	6.56324	4.35246	32 nt	207.502	140.522	66.9796
						33 nt	659.64	345.814	313.826	33 nt	183.011	67.6705	115.34	33 nt	179.418	132.923	46.4954	33 nt	10.3285	6.73596	3.59251	33 nt	190.127	132.508	57.6183
						34 nt	515.387	236.484	278.903	34 nt	76.6517	27.6347	49.017	34 nt	78.6207	49.5697	29.051	34 nt	10.0521	7.11593	2.93619	34 nt	190.645	136.412	54.2331

## Sheet: (E) pm RPM-host
sRNA library		Total number of reads	Total number of 15-34 nt reads	Total number of 15-34 nt viral reads	Normalized No of 15-34 nt reads	Citrus sinensis complete genome 333 Mb				CTV T36 19293 bp				CTV T68-1 19250 bp
mock-inoculated Citrus sinensis	Mock_1	13877838	10843502	33.7788	1000000		total	forward	reverse		total	forward	reverse		total	forward	reverse
						15-34 nt	8584970	4233214	4351756	15-34 nt	32.0317	16.54	15.4917	15-34 nt	33.7788	16.7729	17.0059
						15 nt	291825	134381	157444	15 nt	1.04831	0.815352	0.232958	15 nt	0.465915	0.349436	0.116479
						16 nt	470873	264499	206374	16 nt	0.931831	0.698873	0.232958	16 nt	0.232957	0.116479	0.116479
						17 nt	173827	84628	89199	17 nt	0.815352	0.582395	0.232958	17 nt	1.04831	0.698872	0.349436
						18 nt	150402	79837	70565	18 nt	0.582395	0.116479	0.465916	18 nt	0.698872	0.116479	0.582394
						19 nt	217077	116360	100717	19 nt	0.815352	0.582395	0.232958	19 nt	0.232957	0.116479	0.116479
						20 nt	386173	221840	164333	20 nt	1.86366	1.28127	0.582395	20 nt	1.86366	0.698872	1.16479
						21 nt	1691907	681250	1010657	21 nt	10.8325	5.70747	5.12507	21 nt	10.716	5.35802	5.35802
						22 nt	543898	338010	205888	22 nt	13.861	6.28986	7.57113	22 nt	17.2388	8.96886	8.26999
						23 nt	692478	354935	337543	23 nt	0.698873	0.232958	0.465916	23 nt	0.582394	0.232957	0.349436
						24 nt	3177558	1580397	1597161	24 nt	0.232958	0.116479	0.116479	24 nt	0.465915	0	0.465915
						25 nt	119847	63033	56814	25 nt	0	0	0	25 nt	0.116479	0.116479	0
						26 nt	55011	29323	25688	26 nt	0	0	0	26 nt	0	0	0
						27 nt	58953	29759	29194	27 nt	0.116479	0	0.116479	27 nt	0.116479	0	0.116479
						28 nt	49899	25532	24367	28 nt	0.232958	0.116479	0.116479	28 nt	0	0	0
						29 nt	63329	31375	31954	29 nt	0	0	0	29 nt	0	0	0
						30 nt	63078	29804	33274	30 nt	0	0	0	30 nt	0	0	0
						31 nt	69187	33139	36048	31 nt	0	0	0	31 nt	0	0	0
						32 nt	163218	59936	103282	32 nt	0	0	0	32 nt	0	0	0
						33 nt	87344	46813	40531	33 nt	0	0	0	33 nt	0	0	0
						34 nt	59086	28363	30723	34 nt	0	0	0	34 nt	0	0	0
	Mock_2	22175510	17130525	70.275	1000000		total	forward	reverse		total	forward	reverse		total	forward	reverse
						15-34 nt	13901557	6844105	7057452	15-34 nt	43.8781	21.5794	22.2987	15-34 nt	70.275	34.9577	35.3173
						15 nt	605401	250913	354488	15 nt	0.863175	0.287725	0.57545	15 nt	1.36666	0.503505	0.863152
						16 nt	853736	473177	380559	16 nt	1.43862	0.647381	0.791244	16 nt	1.51052	0.719293	0.791223
						17 nt	314931	151589	163342	17 nt	0.647381	0.215794	0.431587	17 nt	1.7263	0.431576	1.29473
						18 nt	260515	136390	124125	18 nt	0.647381	0.143862	0.503519	18 nt	1.58245	0.359647	1.2228
						19 nt	385901	205231	180670	19 nt	1.07897	0.647381	0.431587	19 nt	1.58245	0.791223	0.791223
						20 nt	642571	365052	277519	20 nt	3.02111	1.22283	1.79828	20 nt	4.1719	1.7263	2.4456
						21 nt	2689135	1117857	1571278	21 nt	11.509	5.82643	5.68257	21 nt	22.2262	11.9403	10.2859
						22 nt	891771	550132	341639	22 nt	21.7232	11.3651	10.3581	22 nt	31.4331	16.1841	15.249
						23 nt	1129232	589372	539860	23 nt	2.08601	1.00704	1.07897	23 nt	3.02103	1.58245	1.43859
						24 nt	4554380	2260724	2293656	24 nt	0.503519	0.143862	0.359656	24 nt	1.00701	0.359647	0.647364
						25 nt	186820	98798	88022	25 nt	0	0	0	25 nt	0.0719293	0	0.0719293
						26 nt	107215	58887	48328	26 nt	0.215794	0	0.215794	26 nt	0.287717	0.215788	0.0719293
						27 nt	113725	59754	53971	27 nt	0.0719312	0.0719312	0	27 nt	0.0719293	0.0719293	0
						28 nt	98056	49964	48092	28 nt	0.0719312	0	0.0719312	28 nt	0.0719293	0	0.0719293
						29 nt	143204	71264	71940	29 nt	0	0	0	29 nt	0.143859	0.0719293	0.0719293
						30 nt	114726	54834	59892	30 nt	0	0	0	30 nt	0	0	0
						31 nt	139754	64174	75580	31 nt	0	0	0	31 nt	0	0	0
						32 nt	350316	120873	229443	32 nt	0	0	0	32 nt	0	0	0
						33 nt	189492	101403	88089	33 nt	0	0	0	33 nt	0	0	0
						34 nt	130676	63717	66959	34 nt	0	0	0	34 nt	0	0	0
	Mock_3	18642057	14298302	39.5041	1000000		total	forward	reverse		total	forward	reverse		total	forward	reverse
						15-34 nt	11745153	5864240	5880913	15-34 nt	24.5202	13.2817	11.2384	15-34 nt	39.5041	21.4548	18.0493
						15 nt	440998	211730	229268	15 nt	0.170279	0.0851394	0.0851394	15 nt	0.425691	0.0851381	0.340553
						16 nt	1095415	659465	435950	16 nt	0.340558	0.340558	0	16 nt	1.19193	0.510829	0.681105
						17 nt	240187	118517	121670	17 nt	0.681115	0.595976	0.0851394	17 nt	1.1068	0.340553	0.766243
						18 nt	229592	120762	108830	18 nt	1.36223	0.340558	1.02167	18 nt	1.36221	0.340553	1.02166
						19 nt	339644	178772	160872	19 nt	0.510837	0.170279	0.340558	19 nt	0.93652	0.255414	0.681105
						20 nt	497509	278767	218742	20 nt	2.12849	1.36223	0.766255	20 nt	2.29873	0.851381	1.44735
						21 nt	2030180	818899	1211281	21 nt	7.74769	4.76781	2.97988	21 nt	14.5586	10.0463	4.51232
						22 nt	745963	454253	291710	22 nt	10.2167	4.76781	5.44892	22 nt	15.3249	8.34354	6.98133
						23 nt	900601	463336	437265	23 nt	1.02167	0.595976	0.425697	23 nt	1.19193	0.170276	1.02166
						24 nt	3815081	1895525	1919556	24 nt	0.255418	0.170279	0.0851394	24 nt	0.425691	0.0851381	0.340553
						25 nt	193921	104329	89592	25 nt	0.0851394	0.0851394	0	25 nt	0.170276	0.170276	0
						26 nt	99554	53519	46035	26 nt	0	0	0	26 nt	0.0851381	0.0851381	0
						27 nt	85509	44571	40938	27 nt	0	0	0	27 nt	0	0	0
						28 nt	76741	38733	38008	28 nt	0	0	0	28 nt	0.255414	0	0.255414
						29 nt	102025	50163	51862	29 nt	0	0	0	29 nt	0	0	0
						30 nt	101050	48194	52856	30 nt	0	0	0	30 nt	0.0851381	0.0851381	0
						31 nt	134444	60373	74071	31 nt	0	0	0	31 nt	0	0	0
						32 nt	358592	125188	233404	32 nt	0	0	0	32 nt	0	0	0
						33 nt	172747	96366	76381	33 nt	0	0	0	33 nt	0	0	0
						34 nt	85400	42778	42622	34 nt	0	0	0	34 nt	0.0851381	0.0851381	0
CTV T36-infected Citrus sinensis	T36_1	36261496	33161309	813144	1000000		total	forward	reverse		total	forward	reverse		total	forward	reverse
						15-34 nt	5266989	2601859	2665130	15-34 nt	813144	431130	382014	15-34 nt	285947	146795	139152
						15 nt	363588	168073	195515	15 nt	10619.5	4961.9	5657.64	15 nt	6830.9	3142.27	3688.63
						16 nt	379396	202889	176507	16 nt	14695.7	6496.49	8199.23	16 nt	8462.23	3672.49	4789.74
						17 nt	175438	85709	89729	17 nt	17722.3	7143.87	10578.4	17 nt	9338.7	3732.55	5606.15
						18 nt	129001	67371	61630	18 nt	18680	6988.27	11691.7	18 nt	9098.06	3394.03	5704.03
						19 nt	161979	86003	75976	19 nt	24690.8	10927.2	13763.6	19 nt	11303.3	4839.63	6463.64
						20 nt	238571	129660	108911	20 nt	49206.8	25426.6	23780.2	20 nt	19168	9681.43	9486.61
						21 nt	993110	430666	562444	21 nt	250842	135873	114969	21 nt	80735.8	43028.9	37706.9
						22 nt	531466	291427	240039	22 nt	374554	205434	169119	22 nt	123388	66277.5	57110.4
						23 nt	375710	192110	183600	23 nt	34187.7	18154.8	16032.9	23 nt	11625	5952.26	5672.71
						24 nt	1428397	708882	719515	24 nt	8849.45	4795.33	4054.12	24 nt	3065	1600.83	1464.17
						25 nt	71003	37949	33054	25 nt	3004.64	1643.82	1360.82	25 nt	1058.68	524.797	533.88
						26 nt	39548	21512	18036	26 nt	1727.72	909.272	818.451	26 nt	573.874	287.276	286.598
						27 nt	36912	19393	17519	27 nt	1161.62	607.399	554.219	27 nt	361.162	173.803	187.36
						28 nt	31611	16072	15539	28 nt	814.123	438.21	375.913	28 nt	261.246	130.962	130.284
						29 nt	40357	20177	20180	29 nt	629.288	350.227	279.061	29 nt	216.643	125.268	91.3751
						30 nt	37502	18051	19451	30 nt	492.844	265.58	227.265	30 nt	139.639	77.5469	62.0917
						31 nt	45275	22436	22839	31 nt	384.675	210.342	174.333	31 nt	112.931	48.2634	64.6676
						32 nt	94297	34704	59593	32 nt	317.305	179.477	137.828	32 nt	84.5966	41.4849	43.1117
						33 nt	56540	30788	25752	33 nt	296.728	166.564	130.165	33 nt	73.4797	35.6553	37.8244
						34 nt	37288	17987	19301	34 nt	267.212	157.198	110.014	34 nt	49.7547	28.1989	21.5559
	T36_2	36154528	32882834	740398	1000000		total	forward	reverse		total	forward	reverse		total	forward	reverse
						15-34 nt	7194009	3552431	3641578	15-34 nt	740398	386629	353769	15-34 nt	226099	113165	112934
						15 nt	376427	167492	208935	15 nt	8114.24	3538.18	4576.05	15 nt	4355.53	1908.29	2447.24
						16 nt	399747	215220	184527	16 nt	11394.1	4666.81	6727.31	16 nt	5419.02	2185.19	3233.84
						17 nt	195111	95822	99289	17 nt	13791.5	5019.4	8772.08	17 nt	6171.41	2252.74	3918.66
						18 nt	172251	92840	79411	18 nt	14904.4	4628.2	10276.2	18 nt	6002.73	1888.71	4114.02
						19 nt	204711	107933	96778	19 nt	19043.5	7295.56	11747.9	19 nt	7371.2	2732	4639.21
						20 nt	321087	173984	147103	20 nt	37092.6	18504.2	18588.4	20 nt	12528.2	6112.89	6415.28
						21 nt	1451853	624537	827316	21 nt	223032	119664	103369	21 nt	62832.2	32789.9	30042.4
						22 nt	676398	387224	289174	22 nt	362844	196934	165910	22 nt	106666	55867.6	50798.4
						23 nt	541286	277695	263591	23 nt	33872.1	17616.6	16255.5	23 nt	10087.2	5052.19	5034.98
						24 nt	2169371	1075997	1093374	24 nt	8523.67	4597.31	3926.36	24 nt	2504.9	1307.15	1197.75
						25 nt	98250	51228	47022	25 nt	2798.93	1562.23	1236.7	25 nt	841.028	456.014	385.014
						26 nt	51911	27926	23985	26 nt	1512.14	779.96	732.183	26 nt	473.226	231.396	241.83
						27 nt	52515	26979	25536	27 nt	993.805	500.15	493.655	27 nt	280.02	118.656	161.364
						28 nt	45357	22861	22496	28 nt	663.583	345.234	318.35	28 nt	161.256	77.4546	83.8015
						29 nt	59285	29337	29948	29 nt	477.994	254.983	223.011	29 nt	128.015	72.8288	55.1864
						30 nt	53048	25007	28041	30 nt	364.323	192.41	171.913	30 nt	80.5743	36.5758	43.9985
						31 nt	61646	29509	32137	31 nt	287.857	152.535	135.322	31 nt	70.1394	26.2485	43.8909
						32 nt	140581	54468	86113	32 nt	244.987	133.698	111.289	32 nt	47.9788	17.75	30.2288
						33 nt	77589	43735	33854	33 nt	222.073	122.367	99.7053	33 nt	41.4167	16.3515	25.0652
						34 nt	45585	22637	22948	34 nt	219.691	121.176	98.5145	34 nt	36.7909	14.953	21.8379
	T36_3	45064413	40591637	728671	1000000		total	forward	reverse		total	forward	reverse		total	forward	reverse
						15-34 nt	9049206	4529157	4520049	15-34 nt	728671	312047	286653	15-34 nt	206964	103503	103460
						15 nt	462981	224755	238226	15 nt	6466.48	3011.53	3454.95	15 nt	3895.33	1808.63	2086.7
						16 nt	717451	409884	307567	16 nt	9315.24	4145.88	5169.37	16 nt	5009.45	2187.57	2821.88
						17 nt	249393	127344	122049	17 nt	11118.3	4537.29	6581.04	17 nt	5550.25	2233.14	3317.11
						18 nt	201445	111249	90196	18 nt	11657.8	4491.47	7166.33	18 nt	5261.05	2035.43	3225.62
						19 nt	258163	140785	117378	19 nt	16986.7	7581.19	9405.46	19 nt	7465.54	3233.94	4231.59
						20 nt	398474	221415	177059	20 nt	37324	18996.8	18327.2	20 nt	14357.2	7162.49	7194.74
						21 nt	1645539	700738	944801	21 nt	200633	106612	94021.1	21 nt	65042.8	33430.7	31612.1
						22 nt	772680	456859	315821	22 nt	262043	140398	121645	22 nt	86590.3	44724.6	41865.7
						23 nt	689763	357890	331873	23 nt	26389.8	13716.7	12673	23 nt	8587.89	4277.95	4309.94
						24 nt	2656590	1316218	1340372	24 nt	8661.78	4478.76	4183.03	24 nt	2834.15	1348.89	1485.26
						25 nt	120014	62696	57318	25 nt	2655.57	1350.6	1304.97	25 nt	842.445	387.001	455.444
						26 nt	61763	33976	27787	26 nt	1500.14	729.411	770.725	26 nt	478.668	202.264	276.404
						27 nt	62618	32613	30005	27 nt	1046.1	508.725	537.377	27 nt	306.376	133.294	173.081
						28 nt	58796	29850	28946	28 nt	735.693	370.15	365.543	28 nt	199.547	89.1258	110.421
						29 nt	73834	36633	37201	29 nt	564.944	290.626	274.318	29 nt	162.214	82.3779	79.8364
						30 nt	78925	37384	41541	30 nt	443.121	225.145	217.976	30 nt	112.612	53.8962	58.7161
						31 nt	104910	50806	54104	31 nt	338.69	174.864	163.827	31 nt	87.0226	31.9872	55.0354
						32 nt	259623	87523	172100	32 nt	291.267	151.829	139.438	32 nt	67.9179	28.3064	39.6115
						33 nt	110197	58705	51492	33 nt	275.944	143.305	132.638	33 nt	56.8758	24.7134	32.1624
						34 nt	66047	31834	34213	34 nt	252.589	133.156	119.433	34 nt	55.9118	26.8166	29.0952
CTV T68-1-infected Citrus sinensis	T68-1_1	35521200	31894805	745588	1000000		total	forward	reverse		total	forward	reverse		total	forward	reverse
						15-34 nt	7031610	3506563	3525047	15-34 nt	210006	107588	102418	15-34 nt	745588	404944	340644
						15 nt	428557	208469	220088	15 nt	3680.1	1487.16	2192.94	15 nt	7494.62	3173.2	4321.41
						16 nt	610554	343133	267421	16 nt	5104.46	1878.92	3225.54	16 nt	11440.4	4460.53	6979.83
						17 nt	214702	109350	105352	17 nt	6200.31	1992.17	4208.14	17 nt	14040.3	4835.12	9205.19
						18 nt	184399	101410	82989	18 nt	5713.5	1671.41	4042.09	18 nt	13792.7	4237.37	9555.32
						19 nt	215088	113607	101481	19 nt	5997.07	2292.59	3704.48	19 nt	16193.4	6549.49	9643.89
						20 nt	312443	176300	136143	20 nt	11576.2	5962.36	5613.85	20 nt	36975.3	20310.6	16664.7
						21 nt	1300137	557370	742767	21 nt	60687.9	32465.6	28222.3	21 nt	236287	132142	104145
						22 nt	488431	277652	210779	22 nt	98458.3	53409.2	45049.1	22 nt	366568	205837	160731
						23 nt	523113	268284	254829	23 nt	8889.83	4455.2	4434.64	23 nt	30196.4	16328.2	13868.2
						24 nt	2121264	1052352	1068912	24 nt	2157.77	1150.68	1007.1	24 nt	7011.31	3900.59	3110.72
						25 nt	99289	53562	45727	25 nt	622.975	336.26	286.714	25 nt	2073.91	1162.61	911.297
						26 nt	52160	29145	23015	26 nt	328.508	160.547	167.962	26 nt	1131.24	598.329	532.913
						27 nt	47898	25408	22490	27 nt	202.902	103.81	99.0917	27 nt	705.389	381.821	323.569
						28 nt	38770	19727	19043	28 nt	121.562	67.7464	53.8151	28 nt	465.218	265.679	199.539
						29 nt	49718	24621	25097	29 nt	83.9246	51.0064	32.9182	29 nt	311.991	185.935	126.055
						30 nt	49833	23878	25955	30 nt	55.2757	33.1429	22.1327	30 nt	235.431	144.906	90.5254
						31 nt	64699	30224	34475	31 nt	41.7938	22.4698	19.324	31 nt	192.701	119.868	72.8328
						32 nt	137522	44685	92837	32 nt	33.0306	18.4252	14.6054	32 nt	170.052	109.123	60.9292
						33 nt	55322	29095	26227	33 nt	23.0315	11.6843	11.3472	33 nt	151.057	101.018	50.0386
						34 nt	37711	18291	19420	34 nt	27.7502	17.7511	9.99905	34 nt	150.912	100.909	50.0025
	T68-1_2	23957212	22613022	918152	1000000		total	forward	reverse		total	forward	reverse		total	forward	reverse
						15-34 nt	1629784	801521	828263	15-34 nt	463567	258859	204709	15-34 nt	918152	533416	384736
						15 nt	143909	69354	74555	15 nt	9427.32	4410.85	5016.47	15 nt	9958.59	4641.67	5316.93
						16 nt	139700	73097	66603	16 nt	12059.2	5199.48	6859.68	16 nt	14337.1	6251.33	8085.78
						17 nt	61208	30193	31015	17 nt	14184.1	5253.79	8930.32	17 nt	17133.3	6690.71	10442.6
						18 nt	46409	24118	22291	18 nt	13056.5	4180.78	8875.68	18 nt	16743.3	5607.8	11135.5
						19 nt	52664	27031	25633	19 nt	13571.9	5587.21	7984.69	19 nt	19497.4	8520.08	10977.3
						20 nt	80206	42956	37250	20 nt	25103.4	14142.3	10961.1	20 nt	44236	25998.9	18237.1
						21 nt	333401	149590	183811	21 nt	135885	79360.4	56524.8	21 nt	293504	175032	118471
						22 nt	199238	103524	95714	22 nt	214541	126284	88257.5	22 nt	452486	271155	181331
						23 nt	101808	51924	49884	23 nt	18581.8	10228.8	8353	23 nt	36008.8	20859.8	15149
						24 nt	340083	167914	172169	24 nt	3908.25	2275.37	1632.88	24 nt	7546.46	4485.33	3061.13
						25 nt	17996	9584	8412	25 nt	1264.57	735.306	529.262	25 nt	2439.6	1487.48	952.127
						26 nt	10575	5789	4786	26 nt	721.153	399.251	321.902	26 nt	1367	800.06	566.937
						27 nt	9122	4788	4334	27 nt	427.886	256.074	171.813	27 nt	875.592	525.003	350.588
						28 nt	7822	3954	3868	28 nt	276.81	180.7	96.1099	28 nt	572.713	362.089	210.624
						29 nt	11151	5510	5641	29 nt	163.584	107.959	55.6252	29 nt	370.526	240.254	130.272
						30 nt	9957	4761	5196	30 nt	123.1	89.8561	33.2435	30 nt	286.909	194.051	92.8574
						31 nt	12607	5783	6824	31 nt	87.223	50.6881	36.5349	31 nt	223.732	154.377	69.3543
						32 nt	29414	9754	19660	32 nt	80.6401	50.0298	30.6103	32 nt	203.895	145.087	58.808
						33 nt	13937	7629	6308	33 nt	52.9921	31.2686	21.7235	33 nt	182.852	132.933	49.919
						34 nt	8577	4268	4309	34 nt	50.6881	34.8892	15.7989	34 nt	178.684	132.029	46.6547
	T68-1_3	31136134	28949120	856505	1000000		total	forward	reverse		total	forward	reverse		total	forward	reverse
						15-34 nt	3645198	1836745	1808453	15-34 nt	331099	181441	149659	15-34 nt	856505	489977	366528
						15 nt	262726	131963	130763	15 nt	5842.15	2569.21	3272.94	15 nt	8357.62	3785.71	4571.91
						16 nt	361411	203511	157900	16 nt	8051.69	3181.74	4869.96	16 nt	12804.6	5358.63	7445.99
						17 nt	108731	55888	52843	17 nt	9757.71	3358.08	6399.63	17 nt	15596.4	5811.18	9785.21
						18 nt	91386	51731	39655	18 nt	9099.49	2818.59	6280.9	18 nt	15403.5	5117.25	10286.3
						19 nt	108662	59379	49283	19 nt	9573.84	3970.8	5603.05	19 nt	18350.5	8064.78	10285.7
						20 nt	167473	95147	72326	20 nt	19500	10889.2	8610.82	20 nt	45301.5	26330.6	18970.9
						21 nt	654716	296570	358146	21 nt	101967	58643	43323.9	21 nt	290012	170301	119711
						22 nt	333852	179740	154112	22 nt	148163	85452.6	62709.9	22 nt	401826	236910	164916
						23 nt	259822	132429	127393	23 nt	13209	7219.51	5989.5	23 nt	33498.3	19251.1	14247.1
						24 nt	967836	479808	488028	24 nt	3267.62	1832.08	1435.54	24 nt	8044.82	4690.4	3354.42
						25 nt	42551	22175	20376	25 nt	1027.61	558.947	468.664	25 nt	2525.26	1461.8	1063.46
						26 nt	22730	12498	10232	26 nt	577.297	300.76	276.537	26 nt	1469.44	818.685	650.752
						27 nt	21435	11108	10327	27 nt	344.8	193.227	151.573	27 nt	964.141	554.031	410.11
						28 nt	19162	9595	9567	28 nt	230.111	140.012	90.0994	28 nt	650.004	395.663	254.341
						29 nt	24582	12145	12437	29 nt	146.434	95.2375	51.197	29 nt	436.052	271.937	164.115
						30 nt	31248	14537	16711	30 nt	96.889	65.8772	31.0118	30 nt	327.836	210.33	117.506
						31 nt	40901	19316	21585	31 nt	79.0893	43.4899	35.5994	31 nt	266.741	177.696	89.0449
						32 nt	76971	24306	52665	32 nt	57.9866	34.8654	23.1212	32 nt	236.469	160.139	76.3298
						33 nt	29588	15818	13770	33 nt	54.8671	35.7829	19.0842	33 nt	216.668	151.006	65.6617
						34 nt	19415	9081	10334	34 nt	53.399	37.8014	15.5977	34 nt	217.258	155.455	61.8039
