# Supplementary material for: Transcriptomic alterations in the sweet orange vasculature correlate with growth repression induced by a variant of citrus tristeza virus
Source: Front Microbiol. 2023 Apr 17;14:1162613. doi: 10.3389/fmicb.2023.1162613 (PMC10150063; doi:10.3389/fmicb.2023.1162613)
Supplement: Supplementary file 4 [file Table_3.XLSX]

## Sheet: Legend
Supplementary Dataset S2. Single nucleotide resolution maps of Illumina sRNA-seq reads. Redundant 15-34 nt sRNA reads from CTV T36- or T68-1-infected Citrus sinensis plants (3 plants in each case) were mapped with zero mismatches to the reference sequences of the CTV T36 or T68-1 reference genome sequences using BWA, and single-nucleotide resolution sRNA maps were created using MISIS-2 (Seguin et…

## Sheet: T36_1
position	15	16	17	18	19	20	21	22	23	24	25	26	27	28	29	30	31	32	33	34	15_rev	16_rev	17_rev	18_rev	19_rev	20_rev	21_rev	22_rev	23_rev	24_rev	25_rev	26_rev	27_rev	28_rev	29_rev	30_rev	31_rev	32_rev	33_rev	34_rev	fwd_total	rev_total	total
1	1	0	0	2	4	5	88	236	109	107	65	15	1	0	0	0	0	0	0	0	-64	-678	-4554	-1247	-3525	-21549	-3736	-1821	-494	-354	-30	-16	-38	-1	-6	0	-1	-4	-3	-4	633	-38125	38758
2	0	0	1	2	0	1	17	13	7	7	2	1	0	0	0	0	0	0	0	0	-84	-398	-170	-443	-4332	-924	-452	-343	-300	-31	-10	-9	-8	-2	-1	0	-3	-1	0	0	51	-7511	7562
3	0	0	0	0	1	3	18	38	24	27	3	2	0	0	0	0	0	0	0	0	-40	-29	-62	-1115	-380	-165	-167	-279	-27	-11	-4	-2	-1	0	0	0	0	0	0	0	116	-2282	2398
4	0	0	1	2	0	1	12	19	9	10	0	1	0	0	0	0	0	0	0	0	-13	-49	-700	-243	-66	-74	-195	-38	-1	-8	0	-1	-1	0	0	-1	-1	-1	0	0	55	-1392	1447
5	0	1	0	0	0	1	17	46	2	2	0	0	0	0	0	0	0	0	0	0	-10	-87	-33	-41	-25	-61	-73	-28	-7	-6	-2	-1	0	-1	-2	0	0	0	-1	0	69	-378	447
6	1	3	2	2	4	84	261	108	7	1	4	2	0	0	0	0	0	0	4	0	-6	-3	-5	-10	-41	-19	-26	-70	-33	-15	-3	0	-4	-2	0	0	-2	-1	0	-1	483	-241	724
7	0	0	0	0	12	25	44	12	0	1	0	0	0	0	0	0	0	0	0	0	-5	-1	-25	-85	-25	-9	-29	-206	-15	-4	-1	-2	-1	0	0	-2	0	-1	0	0	94	-411	505
8	3	3	8	10	5	15	25	14	25	1	0	0	0	0	0	0	0	0	0	0	-4	-15	-15	0	0	-5	-13	-20	-1	-1	-2	-1	-2	0	0	0	0	0	0	0	109	-79	188
9	3	1	9	12	13	8	5	78	3	2	0	0	0	0	0	0	0	1	0	0	-23	-13	-6	-10	-4	-10	-28	-67	-19	-10	-10	-4	0	0	0	-1	0	0	0	0	135	-205	340
10	5	12	8	1	3	2	6	18	1	0	0	0	0	0	0	0	0	0	0	0	-24	-8	-23	-23	-11	-88	-29	-87	-75	-55	-5	0	-3	0	-7	0	0	0	0	0	56	-438	494
11	2	2	0	0	1	3	4	51	2	2	1	0	0	2	0	0	0	0	0	0	-19	-14	-32	-4	-46	-11	-29	-179	-146	-18	-1	-13	-1	-5	-1	0	0	0	0	0	70	-519	589
12	16	3	2	0	1	6	18	22	13	3	0	0	1	0	0	0	0	0	0	1	-5	-8	-8	-169	-11	-38	-192	-467	-16	-6	-21	-8	-54	0	-1	-1	0	0	0	-1	86	-1006	1092
13	12	13	7	4	5	6	22	82	46	6	3	5	1	6	0	0	7	5	0	0	-2	-6	-37	-4	-51	-156	-219	-24	-6	-23	-6	-10	0	0	0	0	0	0	0	0	230	-544	774
14	14	14	13	8	14	15	92	214	4	10	2	2	1	0	0	3	0	0	0	1	0	-5	-1	-4	-15	-39	-10	-24	-7	-12	-3	0	0	0	0	0	0	0	0	0	407	-120	527
15	2	2	1	1	5	4	6	1	0	1	0	0	0	0	0	1	0	0	0	0	-18	-4	-4	-13	-35	-16	-16	-128	-21	-58	0	-1	-1	0	0	0	0	0	0	0	24	-315	339
16	0	0	0	1	0	0	0	12	2	0	0	0	0	0	0	0	0	0	0	0	-1	-2	-13	-34	-15	-6	-187	-206	-61	-7	-3	-3	0	-1	0	0	0	0	0	0	15	-539	554
17	0	0	0	0	1	0	1	4	0	12	0	0	0	0	0	0	0	0	0	0	-2	-9	-8	-14	-14	-360	-86	-304	-6	-5	-1	0	0	0	0	0	0	0	0	0	18	-809	827
18	0	0	0	0	0	1	5	10	2	0	0	1	0	0	0	0	0	0	0	0	-6	-22	-30	-29	-77	-176	-985	-48	-13	-8	0	0	0	0	0	0	0	0	0	0	19	-1394	1413
19	1	0	0	1	0	11	12	68	0	0	0	0	0	0	0	0	0	0	34	0	-10	-36	-21	-143	-110	-691	-379	-351	-98	0	0	0	0	0	0	0	0	0	0	0	127	-1839	1966
20	0	0	0	2	1	11	119	3	0	1	1	0	0	0	0	0	0	10	0	0	-15	-24	-119	-61	-180	-70	-1045	-410	-1	0	0	0	0	0	0	0	0	0	0	0	148	-1925	2073
21	0	0	1	2	1	56	21	2	0	0	0	0	0	0	0	0	3	0	0	0	-64	-505	-375	-494	-102	-319	-2174	-77	0	-4	-2	-3	-22	-1	0	0	0	0	0	-1	86	-4143	4229
22	1	4	4	9	17	6	17	3	2	0	0	0	0	0	0	2	0	0	0	1	-189	-251	-567	-29	-62	-154	-3	-1	-1	0	0	0	0	0	-1	0	0	0	-2	0	66	-1260	1326
23	4	4	16	42	4	4	24	23	0	0	0	0	0	0	60	0	0	0	7	5	-95	-134	-22	-36	-79	0	0	-21	0	0	0	-1	0	-2	0	0	0	0	0	0	193	-390	583
24	3	19	14	7	0	0	2	0	0	0	0	0	0	7	0	0	0	0	0	0	-114	-31	-71	-14	-2	0	-3	-5	0	0	0	0	0	0	0	0	0	0	-1	-1	52	-242	294
25	22	28	1	0	0	1	0	5	0	0	0	0	10	1	0	0	0	1	2	0	-6	-14	-2	0	0	0	0	-1	-2	0	0	0	-1	0	0	0	0	0	0	0	71	-26	97
26	17	1	0	0	0	0	0	1	1	2	0	3	0	0	0	0	1	0	1	0	-6	-1	0	0	0	0	0	-3	0	0	0	0	0	0	0	0	0	0	0	0	27	-10	37
27	1	0	0	2	6	51	94	326	104	7	6	2	1	1	1	1	0	0	0	0	0	-1	-3	-8	-14	-5	-52	-22	-58	-2	0	0	0	-1	0	0	0	0	0	0	603	-166	769
28	2	8	21	8	23	48	394	607	5	14	2	0	1	4	1	0	0	0	0	0	-14	-1	-6	-32	-41	-140	-101	-242	-58	-4	-1	0	-1	0	0	0	0	0	0	0	1138	-641	1779
29	2	21	14	24	33	92	246	29	11	2	1	1	2	0	0	0	0	0	0	0	-1	0	-5	-2	-13	-7	-44	-43	-1	-2	0	0	0	0	0	0	0	0	0	-1	478	-119	597
30	6	16	22	10	30	85	85	630	44	7	2	1	0	0	0	0	0	1	0	0	0	0	-4	-28	-5	-17	-38	-21	-6	-3	-2	0	0	0	0	0	0	0	0	0	939	-124	1063
31	21	32	18	26	22	17	264	303	32	15	8	2	0	0	1	0	0	1	0	0	0	-4	-9	-4	-11	-4	-10	-51	-7	-4	-1	0	0	0	0	0	0	0	0	0	762	-105	867
32	18	7	14	4	2	15	131	157	14	29	2	0	0	0	0	0	0	0	0	0	-3	-13	-1	-5	-8	-3	-36	-50	-4	-1	0	0	0	0	0	0	0	0	0	0	393	-124	517
33	1	2	8	2	9	16	61	297	50	17	0	1	0	0	0	1	0	0	0	0	-5	-10	-6	-4	-5	-7	-48	-20	0	0	0	0	0	-2	0	0	0	0	0	0	465	-107	572
34	7	3	2	8	5	19	94	446	17	3	0	1	0	0	0	0	0	0	0	0	-9	-9	-6	-4	-5	-50	-183	-28	0	-2	0	0	0	0	0	0	0	0	0	0	605	-296	901
35	23	2	12	11	15	10	687	331	3	0	0	0	0	1	0	0	0	0	0	0	-5	-12	-8	-34	-20	-31	-15	0	-1	0	0	0	0	0	-1	0	0	0	0	0	1095	-127	1222
36	8	30	11	8	13	379	1578	227	5	3	0	5	4	1	0	0	0	1	0	0	0	-3	-7	-12	-9	-4	-8	-103	-2	0	-3	-1	0	0	0	0	0	0	0	0	2273	-152	2425
37	5	3	10	11	28	91	38	4	6	1	3	1	0	0	0	1	0	1	0	0	-5	-9	-60	-147	-10	-6	-38	-41	-2	-2	0	-1	0	0	-1	0	0	0	0	0	203	-322	525
38	1	0	9	9	9	9	27	46	2	3	0	0	0	0	0	0	0	0	0	0	-1	-18	-60	-17	-3	-18	-19	-52	-43	-3	-1	-2	0	0	0	0	0	0	0	0	115	-237	352
39	3	6	25	14	2	10	29	49	11	2	0	1	0	0	0	0	0	0	1	0	-2	-20	-2	-3	-5	-4	-43	-67	0	-2	-1	0	0	0	0	0	0	0	0	0	153	-149	302
40	2	5	31	1	1	3	11	80	15	0	0	2	0	0	0	0	0	0	0	0	-22	-8	-5	-13	-6	-9	-144	-28	-8	-6	0	-2	-1	0	0	0	0	0	0	0	151	-252	403
41	13	55	8	11	5	3	46	62	4	2	1	1	0	0	0	0	0	0	0	0	-9	-20	-40	-10	-7	-93	-229	-210	-26	-4	-10	0	-2	0	0	0	0	0	0	-2	211	-662	873
42	3	0	2	3	6	16	92	17	6	3	0	0	0	0	0	0	0	0	0	0	-4	-19	-6	-17	-25	-9	-98	-307	-20	-13	-2	-4	-1	0	0	0	0	0	0	-1	148	-526	674
43	4	7	24	8	22	105	275	691	135	13	4	2	0	0	0	0	0	0	0	0	-18	-2	-6	-38	-19	-41	-1026	-2356	-110	-6	-2	0	0	0	0	0	0	0	0	0	1290	-3624	4914
44	3	6	10	10	16	21	305	649	61	10	1	0	0	0	1	0	0	0	0	0	-27	-27	-84	-24	-21	-93	-211	-624	-14	-6	-3	0	0	0	0	-1	-1	0	0	0	1093	-1136	2229
45	19	9	19	27	11	66	2187	6955	166	4	0	1	1	2	0	1	0	0	1	0	-3	-8	-8	-6	-25	-23	-405	-793	-7	-5	0	0	0	0	0	0	0	0	0	0	9469	-1283	10752
46	7	14	15	1	12	131	387	556	9	0	2	0	0	0	0	0	0	0	0	0	-17	-23	-21	-46	-49	-119	-148	-77	-33	-2	0	0	0	0	0	0	0	0	0	0	1134	-535	1669
47	15	18	8	9	37	54	237	314	4	1	2	0	0	1	0	0	0	0	0	0	-7	-12	-40	-26	-66	-30	-22	-51	-3	0	-1	0	0	0	0	-1	0	0	0	0	700	-259	959
48	7	4	10	29	17	39	37	3	3	0	0	0	0	0	0	0	1	0	0	0	-4	-13	-9	-18	-9	-3	-40	-17	0	-1	0	0	0	-1	0	0	0	0	0	-2	150	-117	267
49	0	0	5	0	1	5	0	1	0	0	0	0	0	0	0	0	0	0	0	0	-26	-11	-21	-9	-3	-2	-5	-6	0	0	0	0	0	0	0	0	0	0	0	0	12	-83	95
50	0	4	7	1	1	0	0	0	0	0	0	0	0	0	0	0	0	0	0	0	-10	-12	-2	0	0	-5	-107	-2	-1	-1	-4	0	-2	-3	0	0	0	0	0	0	13	-149	162
51	1	1	0	0	0	0	0	0	0	0	0	0	0	0	0	0	0	0	0	0	-14	-2	-5	-9	-5	-9	-31	-46	-13	-17	-6	-5	-1	0	0	0	0	0	0	0	2	-163	165
52	5	2	1	3	4	11	74	17	0	0	0	0	1	0	0	0	0	0	0	0	-6	-11	-5	-2	-1	-4	-11	-36	-14	-5	-1	-2	0	0	0	0	0	0	0	0	118	-98	216
53	7	4	3	14	6	17	100	59	6	1	0	0	0	0	0	0	0	1	0	0	-29	-11	0	0	0	0	-9	-13	-7	-3	-1	0	0	0	-1	0	0	-1	0	0	218	-75	293
54	0	0	13	0	4	4	53	25	5	4	0	1	0	0	0	0	1	0	0	0	-6	0	0	-3	0	-2	-44	-204	-30	-4	0	0	0	-1	-1	0	-6	0	0	0	110	-301	411
55	0	4	3	7	5	20	32	26	10	8	0	0	2	3	0	0	0	0	0	0	0	0	0	-2	-17	-93	-689	-976	-5	-2	-1	0	0	0	-2	-3	0	-1	0	0	120	-1791	1911
56	10	2	12	3	4	8	26	54	36	3	2	4	10	2	5	3	1	1	0	0	0	-6	-12	-14	-50	-127	-622	-329	-1	-1	0	-1	0	0	0	0	0	0	0	0	186	-1163	1349
57	1	5	13	5	1	1	53	77	1	0	3	3	0	4	3	5	0	0	0	0	-2	-3	-1	-11	-83	-133	-194	-19	0	0	-6	-3	0	-4	0	0	0	0	0	0	175	-459	634
58	1	3	0	0	2	7	28	36	1	3	1	1	5	0	0	0	0	0	0	0	0	-1	-2	-4	-15	-19	-219	-86	-29	-8	-1	-1	0	0	0	0	0	0	0	0	88	-385	473
59	2	0	0	0	4	7	43	9	6	1	0	0	1	0	0	0	0	0	0	0	-2	-6	-12	-9	-52	-93	-103	-167	-79	-14	-10	-3	0	0	0	0	-1	0	0	-1	73	-552	625
60	0	0	0	0	2	7	81	145	20	6	4	0	0	0	0	0	0	0	0	0	-6	-15	-13	-24	-36	-16	-145	-598	-23	-27	-21	0	-1	0	0	-9	-1	-1	0	0	265	-936	1201
61	0	0	0	0	5	4	177	114	30	18	1	0	0	0	1	0	0	0	0	0	-18	-21	-29	-42	-14	-53	-321	-252	-289	-41	-4	-5	-2	-2	-4	0	0	0	0	0	350	-1097	1447
62	0	2	11	1	6	29	117	478	89	28	4	7	3	2	0	1	0	0	0	0	-29	-43	-43	-14	-43	-76	-199	-528	-79	-13	-12	-8	-6	-4	-4	0	-3	-1	-1	-13	778	-1119	1897
63	0	6	2	0	5	43	134	243	110	11	10	1	2	0	1	0	0	0	0	0	-71	-42	-7	-14	-15	-22	-460	-561	-119	-11	-5	-20	-22	-4	-1	-9	-2	-1	-17	0	568	-1403	1971
64	0	0	0	4	3	11	107	174	4	11	0	0	0	0	0	0	0	0	0	0	-24	-3	-6	-7	-1	-29	-396	-1045	-68	-12	-16	-5	-5	-1	-2	-1	-1	-18	-2	0	314	-1642	1956
65	0	0	1	2	0	39	228	74	19	4	1	5	0	1	0	0	0	0	0	0	0	-2	-1	-2	-7	-22	-224	-2188	-195	-61	-33	-9	0	-4	-1	-2	-14	-3	0	-1	374	-2769	3143
66	0	0	1	3	11	43	109	359	16	2	3	0	0	0	0	0	3	0	0	0	0	0	0	0	-8	-5	-201	-418	-214	-118	-15	-2	-4	-4	-4	-17	0	-1	0	0	550	-1011	1561
67	0	2	1	12	9	19	187	673	80	11	1	5	2	0	1	2	0	0	0	0	0	0	0	-4	-4	-21	-173	-435	-135	-4	0	0	0	-1	-6	0	0	0	0	0	1005	-783	1788
68	0	3	14	20	4	20	129	251	24	8	1	0	0	0	0	0	1	0	0	0	-1	-3	-19	-6	-83	-69	-485	-1602	-30	-37	-5	-11	-12	-23	-3	0	0	-3	-2	-7	475	-2401	2876
69	5	16	24	8	24	64	355	282	18	4	1	0	2	2	0	0	0	0	0	1	-21	-158	-54	-165	-146	-440	-2529	-847	-123	-43	-9	-11	-82	-8	0	0	-1	0	-2	-5	806	-4644	5450
70	21	17	16	35	22	68	298	285	4	0	1	0	1	0	0	0	0	0	0	0	-91	-18	-143	-84	-59	-96	-204	-905	-33	-16	-8	-17	0	0	0	0	0	-2	0	-1	768	-1677	2445
71	26	60	130	27	29	167	964	242	72	2	9	12	1	2	0	0	0	1	0	0	-4	-37	-39	-23	-41	-29	-233	-252	-43	-8	-16	-1	0	0	0	0	0	0	0	0	1744	-726	2470
72	6	13	7	13	13	33	34	200	6	1	6	0	0	0	0	1	0	0	0	0	-21	-21	-71	-48	-14	-46	-139	-453	-50	-39	-4	0	0	-1	-1	0	0	0	0	0	333	-908	1241
73	5	2	7	7	15	4	69	52	16	2	0	0	0	0	0	0	0	0	0	0	-5	-10	-31	-12	-13	-19	-99	-244	-32	-8	-1	0	0	0	-1	-2	-1	-2	0	0	179	-480	659
74	1	1	8	9	4	20	28	145	30	5	1	0	0	1	0	0	0	0	0	1	-11	-41	-30	-13	-21	-59	-210	-378	-33	-3	-2	-1	0	0	-1	0	0	0	0	0	254	-803	1057
75	0	1	6	4	4	0	17	99	2	2	0	0	0	0	0	0	0	0	0	0	-72	-99	-53	-93	-86	-171	-818	-1082	-47	-28	-6	-5	-2	-2	0	-2	0	0	0	-1	135	-2567	2702
76	3	1	0	3	1	2	41	14	6	0	0	0	0	0	0	0	0	0	0	0	-67	-45	-104	-58	-99	-492	-1506	-2428	-184	-21	-1	-8	-2	0	-8	0	0	0	0	-1	71	-5024	5095
77	1	3	5	1	4	15	10	55	6	0	0	0	0	0	0	0	0	0	0	0	-33	-85	-62	-121	-528	-155	-415	-2056	-81	-38	-18	-6	-6	-3	-2	-2	-1	0	0	-1	100	-3613	3713
78	3	7	6	9	22	9	170	213	37	9	10	1	1	1	0	0	0	0	0	0	-5	-4	-15	-100	-16	-11	-116	-317	-17	-7	0	0	0	0	0	0	0	0	0	-1	498	-609	1107
79	5	9	12	7	5	25	39	245	22	8	2	0	0	1	0	0	0	0	0	1	-37	-182	-226	-72	-31	-66	-191	-158	-143	-10	-10	-3	0	0	0	-1	-1	-3	-4	-3	381	-1141	1522
80	5	10	29	13	5	9	50	170	13	5	1	0	2	1	0	0	0	0	0	0	-2	-50	-9	0	-5	-14	-53	-75	0	-1	0	0	0	0	0	-1	0	0	0	0	313	-210	523
81	0	6	4	5	2	10	45	46	2	0	0	2	0	1	0	0	0	0	0	0	-28	-7	-8	-6	-2	-4	-41	-7	-11	0	-1	-1	0	0	0	0	0	0	0	0	123	-116	239
82	7	4	5	1	1	7	31	19	0	2	3	0	0	0	1	1	0	0	0	0	-8	-14	-15	-10	-27	-102	-144	-408	-18	-7	-3	-5	0	-1	0	0	0	-2	0	-1	82	-765	847
83	1	1	1	0	1	8	11	5	6	1	0	0	1	0	0	0	0	0	0	0	-1	-4	-6	-5	-15	-7	-79	-66	-15	-10	0	-2	0	-1	0	-1	0	0	0	0	36	-212	248
84	0	0	0	0	5	5	14	60	2	0	0	0	1	0	0	1	0	0	0	0	-11	-5	-21	-25	-19	-77	-512	-520	-52	-5	-4	-7	-4	0	-1	0	0	-1	0	0	88	-1264	1352
85	0	0	0	1	0	1	12	6	1	0	0	0	0	0	0	0	0	0	0	0	-11	-19	-56	-10	-33	-103	-521	-1011	-29	-14	-8	-12	-5	0	-2	0	0	-2	0	0	21	-1836	1857
86	0	1	1	0	1	2	35	120	3	0	1	0	0	0	0	0	0	0	0	0	-7	-51	-30	-33	-64	-16	-325	-891	-39	-16	-8	-10	-2	0	0	0	0	0	0	-1	164	-1493	1657
87	0	0	0	0	0	1	50	37	1	1	1	0	0	0	0	0	1	0	0	1	-54	-40	-99	-55	-25	-71	-644	-2276	-412	-49	-22	-10	0	0	0	-3	0	0	-4	-2	93	-3766	3859
88	0	0	0	1	0	3	54	100	10	3	1	2	0	0	0	0	0	0	0	0	-16	-18	-34	-2	-10	-29	-173	-1170	-61	-12	-2	0	0	0	0	0	0	-1	0	0	174	-1528	1702
89	0	3	1	2	8	9	95	659	121	7	1	2	0	0	2	5	0	0	1	5	-7	-7	-3	-4	-12	-19	-351	-783	-8	-2	0	0	0	0	0	0	-2	-2	-1	0	921	-1201	2122
90	0	2	0	2	3	7	69	367	9	4	0	2	0	1	1	0	0	0	0	2	-6	0	-7	-12	-24	-154	-478	-200	0	0	0	0	0	0	0	-4	0	0	-1	0	469	-886	1355
91	0	0	2	0	1	8	71	91	1	1	0	0	0	4	0	0	0	1	0	1	0	-5	-7	-9	-124	-74	-30	0	0	0	0	0	0	0	-7	-1	-2	0	-3	-1	181	-263	444
92	0	2	2	2	2	36	123	73	1	3	0	0	5	2	0	1	8	0	0	1	0	0	-3	-14	-11	0	0	-2	-1	-2	-2	0	0	0	-2	0	0	0	0	0	261	-37	298
93	0	1	0	4	1	15	26	83	12	3	2	4	1	0	0	1	1	0	0	0	-3	-10	-32	-46	-1	-3	-19	-75	-10	-13	-3	-1	-11	0	-1	0	0	0	-3	-1	154	-232	386
94	0	1	1	2	3	4	73	238	12	8	4	0	0	0	0	0	0	2	0	0	-1	-7	-13	0	-3	-14	-98	-648	-121	-5	0	-1	-1	-1	0	0	0	-1	0	0	348	-914	1262
95	0	1	2	2	3	14	143	227	7	15	1	0	0	0	0	0	1	0	0	0	-1	-1	-1	-3	-5	-5	-192	-664	-9	-2	-1	0	0	0	0	0	0	0	0	0	416	-884	1300
96	0	2	3	0	4	7	41	223	87	5	0	0	1	3	0	2	0	1	1	2	-2	0	-3	-14	-7	-60	-418	-69	-21	-13	-5	-1	0	0	0	-1	0	0	0	0	382	-614	996
97	0	1	3	1	4	3	101	829	4	0	0	6	2	0	0	0	2	0	0	0	0	-4	-12	-8	-14	-209	-278	-113	-19	-16	-3	0	0	-3	0	-2	0	0	0	0	956	-681	1637
98	1	0	4	3	2	16	640	99	5	3	9	0	0	0	0	1	0	0	0	0	-2	-4	-4	-8	-48	-21	-88	-283	-63	-10	0	-3	0	0	0	0	0	0	0	0	783	-534	1317
99	0	5	1	3	13	164	504	307	5	35	7	7	6	0	1	2	0	0	0	0	-6	-3	-9	-84	-10	-33	-301	-873	-61	-7	0	-3	-1	0	0	0	0	0	-1	0	1060	-1392	2452
100	7	4	5	5	30	85	416	550	347	26	13	5	1	4	4	1	1	1	0	0	-2	-5	-32	-4	-10	-54	-294	-216	-18	-1	-1	0	0	0	-1	0	-2	0	-1	0	1505	-641	2146
101	2	4	11	38	59	136	203	1949	46	56	10	0	0	5	1	0	0	0	0	1	0	-16	-4	-2	-34	-111	-109	-90	-2	0	-1	0	0	0	0	-1	0	0	0	0	2521	-370	2891
102	1	4	29	9	13	13	408	785	146	53	2	1	8	3	2	1	2	1	2	1	-24	-14	-13	-87	-225	-149	-197	-206	-36	-6	-7	-2	-1	-1	0	0	0	0	0	0	1484	-968	2452
103	4	22	11	8	18	213	707	1253	36	8	8	7	4	1	2	0	1	0	1	0	-3	-8	-60	-330	-52	-17	-40	-67	-36	-10	-9	-2	-1	-1	0	-1	0	0	0	0	2304	-637	2941
104	17	14	17	10	110	377	1796	2126	56	24	43	23	3	2	5	0	4	3	1	0	-9	-53	-149	-15	-8	-7	-85	-386	-35	-5	-2	-1	-1	0	0	0	0	0	0	0	4631	-756	5387
105	3	16	13	31	35	106	502	283	39	29	9	6	1	7	0	2	3	0	1	0	-100	-414	-78	-28	-48	-45	-220	-365	-83	-15	-6	-2	0	-1	0	0	0	-1	0	0	1086	-1406	2492
106	11	6	77	28	71	110	178	1160	93	32	20	0	1	0	2	0	1	0	0	0	-12	-10	-3	-13	-12	-14	-219	-112	-6	-3	0	0	0	0	0	0	0	0	0	0	1790	-404	2194
107	3	32	13	12	32	13	318	826	65	15	5	2	2	4	4	1	1	1	1	0	-27	-6	-40	-18	-27	-102	-262	-83	-3	-2	0	0	0	0	0	0	0	0	0	0	1350	-570	1920
108	29	48	35	51	15	23	618	652	43	20	6	6	4	16	3	1	1	1	0	0	-11	-37	-55	-33	-56	-34	-130	-59	-7	-1	0	0	0	0	-1	0	0	0	0	0	1572	-424	1996
109	22	38	40	12	8	235	1876	886	87	21	5	3	12	4	2	0	2	1	0	0	-27	-52	-26	-61	-66	-103	-543	-1657	-5	0	0	0	-1	-1	0	0	0	0	0	0	3254	-2542	5796
110	43	105	26	7	47	134	576	241	11	7	2	34	6	9	4	0	0	0	0	0	-43	-49	-63	-51	-55	-63	-973	-3	-5	-1	-1	0	-1	0	0	-1	-2	0	0	-1	1252	-1312	2564
111	13	11	16	23	41	102	394	778	18	10	14	0	3	1	0	0	0	0	0	0	-9	-21	-45	-25	-19	-92	-7	-4	0	0	-1	0	0	0	0	0	0	0	0	0	1424	-223	1647
112	37	39	89	61	95	107	550	181	36	60	2	3	2	1	0	0	0	0	0	0	-18	-12	-22	-8	-12	-2	-13	-127	-5	-9	-2	0	0	0	0	0	0	0	0	0	1263	-230	1493
113	26	61	33	31	21	50	73	161	210	2	2	0	3	0	0	0	0	1	0	0	-6	-18	-6	-14	-4	-10	-192	-125	-2	-1	0	0	0	0	0	0	0	0	0	0	674	-378	1052
114	15	10	9	6	14	20	69	137	0	0	0	0	0	0	0	0	0	0	0	0	-25	-11	-12	-15	-34	-78	-67	-9	-1	-1	0	0	-1	0	0	-1	0	0	0	0	280	-255	535
115	2	3	2	18	9	9	36	1	1	0	1	0	0	2	0	0	0	0	0	0	-24	-22	-40	-80	-39	-10	0	-11	-2	0	-1	-3	-1	0	0	0	0	0	0	0	84	-233	317
116	4	3	9	3	1	3	1	4	2	1	0	0	0	0	0	0	0	2	0	0	-17	-73	-95	-41	-2	-4	-63	-137	-8	-13	-4	-1	0	-1	0	0	0	0	0	0	33	-459	492
117	4	3	0	0	3	0	32	113	21	2	1	2	0	0	0	0	0	1	0	0	-21	-22	0	0	-1	-21	-166	-163	-4	-4	0	0	0	0	0	0	0	0	0	0	182	-402	584
118	1	0	0	0	0	0	29	134	0	0	3	0	0	0	0	0	0	0	0	0	-24	-6	-1	0	-36	-75	-40	-26	-30	-2	-1	0	0	0	0	0	0	0	0	0	167	-241	408
119	0	0	1	3	2	15	202	140	1	2	3	2	0	0	0	0	0	0	0	0	-3	0	0	-30	-27	-2	-7	-30	-2	0	0	0	0	0	0	0	0	0	0	0	371	-101	472
120	1	13	6	10	22	20	11	7	15	3	0	0	0	0	1	0	0	0	0	0	-4	0	-18	-30	-10	-4	-81	-48	0	-3	-1	0	0	0	-1	0	0	0	0	0	109	-200	309
121	13	8	19	13	25	0	8	54	4	0	1	0	0	0	0	0	1	1	1	0	-3	-16	-4	-2	0	-13	-58	-32	-1	0	0	0	0	0	0	0	0	0	0	0	148	-129	277
122	4	5	15	1	0	1	101	153	2	0	1	0	0	0	0	0	0	0	0	0	-8	-10	-4	0	0	-6	-63	-60	-8	-3	0	-1	0	0	0	0	0	0	0	0	283	-163	446
123	33	42	5	0	4	87	511	332	34	8	6	3	1	0	0	0	0	0	0	0	-2	-1	0	-1	0	-3	-73	-85	-13	-1	-2	0	0	0	0	0	0	0	0	0	1066	-181	1247
124	22	0	0	0	16	54	190	643	91	11	2	1	0	0	0	0	0	0	0	0	0	-1	0	-3	-3	-5	-39	-83	-12	-2	0	0	0	0	0	0	0	0	0	0	1030	-148	1178
125	0	2	2	13	17	6	366	346	7	2	0	0	0	0	0	0	0	0	0	0	0	-15	-9	-2	-4	-16	-108	-37	-19	0	0	0	0	0	0	0	0	0	0	0	761	-210	971
126	1	8	18	20	5	28	385	353	4	0	0	0	0	0	0	0	0	0	0	0	-12	-5	-2	-4	-5	-13	-107	-279	0	0	0	0	0	0	0	0	0	0	0	0	822	-427	1249
127	3	28	18	16	41	105	309	56	3	0	1	0	1	0	0	0	0	1	0	0	-21	-4	-16	-2	-6	-1	-78	-3	-3	0	0	-1	-2	0	0	0	0	0	0	0	582	-137	719
128	19	39	2	1	9	15	125	454	8	6	4	0	0	2	0	0	0	0	0	0	0	0	-1	-6	-2	-4	-21	-254	-21	0	-2	-1	-7	0	0	0	0	0	0	0	684	-319	1003
129	49	1	0	1	0	4	170	111	31	6	0	0	0	1	1	0	0	0	0	0	-3	-4	-4	0	-8	-6	-86	-436	-2	-13	0	-2	-1	0	0	0	0	0	0	0	375	-565	940
130	1	0	1	4	0	26	37	462	36	4	1	2	1	0	0	0	0	0	0	0	-1	-2	-3	-14	-7	-26	-67	-103	-178	-50	-13	-4	0	0	0	0	0	0	0	0	575	-468	1043
131	1	2	0	5	24	22	240	630	30	2	5	7	0	0	0	0	0	0	0	0	0	-1	-9	-4	-19	-14	-31	-488	-106	-29	0	-1	0	0	0	0	0	0	0	0	968	-702	1670
132	0	0	3	2	2	20	59	55	27	2	0	0	0	0	0	0	0	0	0	0	-13	-23	-25	-23	-25	-12	-351	-2854	-276	-6	0	0	0	0	0	0	0	0	0	0	170	-3608	3778
133	0	3	5	1	6	8	16	88	15	1	0	0	0	0	0	0	0	0	0	0	-20	-24	-61	-20	-11	-113	-721	-1531	-31	-4	-1	-3	-2	0	0	0	0	0	0	0	143	-2542	2685
134	9	8	1	13	117	33	208	431	13	2	3	0	2	0	1	0	0	0	1	0	-6	-10	-3	-1	-32	-21	-264	-152	-4	0	-5	0	0	0	0	0	0	0	0	0	842	-498	1340
135	1	3	7	21	3	7	148	614	8	1	0	0	0	0	0	0	0	0	0	0	-8	-1	-2	-24	-23	-34	-81	-118	-4	-6	0	0	0	0	0	0	0	0	0	0	813	-301	1114
136	10	9	16	2	3	27	352	314	23	2	3	0	1	0	0	0	0	0	0	0	-3	0	-4	-8	-10	-11	-82	-97	-4	0	0	0	0	0	0	0	0	0	0	0	762	-219	981
137	3	1	0	0	1	20	68	81	3	1	0	1	0	0	0	0	0	0	0	0	0	-9	-17	-11	-23	-21	-54	-96	-21	0	0	0	0	0	0	0	0	0	0	0	179	-252	431
138	3	0	0	2	1	2	56	49	1	0	0	0	0	0	0	0	0	0	0	0	-3	-15	-43	-33	-15	-4	-41	-121	-2	0	0	0	0	0	0	0	0	0	0	0	114	-277	391
139	0	3	1	8	2	16	20	34	0	0	0	0	0	0	0	0	0	0	0	0	0	-12	-17	-8	-4	-4	-18	-7	0	0	0	0	0	0	0	0	0	0	0	-1	84	-71	155
140	2	11	17	6	3	0	2	9	2	0	0	0	0	0	0	0	0	0	0	0	-4	-59	-11	-3	-10	-2	-1	0	0	0	0	0	0	0	0	0	0	-1	0	0	52	-91	143
141	8	10	1	0	0	0	0	2	0	0	0	0	0	0	0	0	0	0	0	0	-44	-26	-2	-1	0	0	0	0	0	0	0	0	0	0	0	0	-2	-1	0	0	21	-76	97
142	14	19	6	0	0	0	0	0	0	0	0	0	0	0	1	0	0	0	1	0	-3	0	0	0	0	0	0	0	0	0	0	0	0	0	0	0	0	0	0	0	41	-3	44
143	18	1	0	0	0	0	0	0	0	0	0	0	0	0	0	0	0	1	1	0	-1	0	0	0	0	0	0	0	0	0	-1	0	0	0	-1	0	0	0	0	0	21	-3	24
144	0	0	0	0	0	0	0	0	0	0	0	0	0	0	0	0	0	1	0	0	0	0	0	0	0	0	-1	-3	0	0	0	-1	0	-2	-2	0	-1	0	0	0	1	-10	11
145	0	0	0	0	0	0	0	0	0	0	0	0	0	0	0	1	0	2	2	0	0	0	0	0	0	0	0	-1	-3	0	-1	0	0	-2	0	0	0	0	0	0	5	-7	12
146	0	0	0	0	0	0	0	1	0	0	0	0	0	0	2	1	0	2	0	0	0	0	0	0	0	0	-4	-67	-1	-2	0	0	-1	0	0	0	0	0	0	0	6	-75	81
147	0	0	0	0	0	0	0	2	2	0	0	0	0	1	1	0	0	0	0	0	0	-2	-5	-3	-1	-5	-260	-349	-46	-15	-11	0	-3	0	0	0	0	0	0	0	6	-700	706
148	3	2	5	10	8	0	61	489	29	5	1	0	0	1	0	0	0	0	0	0	-5	-157	-31	-6	-36	-7	-400	-1415	-11	-8	-7	0	0	0	0	0	0	0	0	0	614	-2083	2697
149	2	0	15	1	11	35	408	880	44	17	3	0	0	0	0	0	0	0	0	0	-69	-36	-12	-41	-70	-188	-796	-1326	-147	-14	-12	0	0	0	0	0	0	0	0	0	1416	-2711	4127
150	6	38	8	27	20	63	800	1330	26	9	0	0	0	0	0	0	0	0	0	0	-18	-8	-49	-40	-33	-215	-2469	-869	-13	-15	0	0	0	0	0	0	0	0	0	0	2327	-3729	6056
151	6	14	23	19	31	66	352	740	20	0	0	0	0	0	1	0	0	0	1	0	-1	-15	-15	-6	-25	-70	-399	-39	-29	0	0	0	0	0	0	0	0	0	0	-1	1273	-600	1873
152	3	8	8	20	25	62	1199	781	1	0	0	0	0	0	0	0	0	0	0	0	-19	-17	-8	-64	-36	-83	-63	-1020	0	-1	0	0	0	0	0	0	0	0	0	0	2107	-1311	3418
153	1	6	3	6	4	40	327	3	1	0	0	0	0	0	0	0	0	1	0	0	-64	-12	-149	-102	-57	-161	-3794	-9	0	0	0	0	0	0	0	0	-1	0	0	-1	392	-4350	4742
154	0	1	4	1	6	6	1	1	0	0	0	0	0	0	0	0	0	0	0	0	-10	-127	-119	-45	-190	-499	0	-3	0	0	0	-1	0	0	0	0	0	0	0	0	20	-994	1014
155	8	6	13	6	6	0	0	0	0	0	0	0	0	0	0	0	0	0	0	0	-11	-17	-15	-37	-39	0	0	0	0	0	0	0	0	0	0	0	0	0	0	0	39	-119	158
156	5	8	16	3	0	0	0	1	0	0	0	0	0	0	1	0	0	0	0	0	-17	-6	-77	-15	0	0	-1	-12	-12	0	-1	-2	-1	0	0	0	0	0	0	0	34	-144	178
157	5	8	1	0	0	0	2	0	0	0	0	1	0	1	0	0	0	0	0	0	-12	-36	-6	0	-1	0	-31	-23	0	0	0	0	0	0	0	0	0	0	0	0	18	-109	127
158	0	0	0	0	2	35	85	358	8	0	3	6	0	0	0	0	0	0	0	0	-12	-4	-1	-3	0	-2	-8	-1	0	0	0	0	0	0	0	0	0	0	0	0	497	-31	528
159	4	0	12	12	27	30	122	96	3	4	2	1	0	0	1	1	0	0	1	0	-34	-15	-10	0	0	0	0	-4	-6	0	0	0	0	0	0	0	0	0	0	0	316	-69	385
160	2	12	10	10	3	6	148	109	27	10	1	1	0	1	0	0	0	0	0	0	-9	-2	0	0	-1	0	-8	-219	-14	-4	0	0	0	0	0	0	0	0	0	0	340	-257	597
161	12	34	33	18	14	68	80	548	34	17	1	0	0	2	0	0	1	0	1	0	-2	0	0	0	0	-1	-28	-106	-12	-1	0	-1	0	0	0	0	0	0	0	0	863	-151	1014
162	21	22	13	14	30	39	298	1406	102	5	1	0	1	0	0	0	0	0	1	0	0	0	0	-7	-2	-33	-319	-423	-29	-1	-1	0	0	0	0	0	0	0	0	0	1953	-815	2768
163	7	4	1	5	3	10	243	756	3	1	0	0	1	0	0	0	0	0	1	0	0	-1	-1	-3	-15	-26	-62	-96	-2	-2	0	0	0	0	0	0	0	0	0	0	1035	-208	1243
164	10	14	17	2	1	31	702	243	6	0	0	0	0	0	0	0	1	0	0	0	-1	-6	-5	-20	-28	-10	-175	-45	-26	0	0	0	0	0	0	-2	0	0	0	0	1027	-318	1345
165	2	1	1	2	2	32	14	61	0	0	0	1	1	0	0	0	0	0	0	0	-15	-21	-40	-27	-23	-5	-3	-3	0	0	0	0	-1	0	0	0	0	0	0	0	117	-138	255
166	5	11	21	63	16	16	107	36	14	3	2	0	0	0	0	1	0	0	0	0	-5	-4	-7	-3	0	0	0	-2	0	0	0	0	0	0	0	0	0	0	0	0	295	-21	316
167	2	2	29	20	3	8	2	1	0	6	0	0	0	0	0	0	2	0	0	0	-15	-5	-2	0	0	0	0	0	0	0	0	0	0	0	0	0	0	0	0	0	75	-22	97
168	3	18	12	1	3	0	0	1	1	0	0	0	0	0	0	0	0	0	0	0	-3	0	0	0	0	0	0	0	0	0	0	0	0	0	0	0	0	0	0	0	39	-3	42
169	3	5	2	0	0	0	0	2	0	0	0	0	0	0	0	0	0	0	0	0	0	0	0	0	0	0	0	0	0	0	0	0	0	0	0	0	0	0	0	0	12	0	12
170	8	3	0	0	0	0	1	0	0	0	0	1	1	0	0	0	0	0	0	0	0	-2	-3	-2	-3	-1	0	-6	-1	0	-2	0	-1	0	0	-2	0	0	0	-1	14	-24	38
171	0	2	0	0	0	0	0	1	0	0	0	0	0	0	0	0	0	0	0	0	0	0	0	0	0	-1	-3	-5	-2	0	0	0	0	0	0	0	0	0	0	0	3	-11	14
172	0	0	0	0	0	0	0	3	1	0	0	0	0	0	0	0	0	0	0	0	0	0	0	0	-2	-11	-6	-57	0	0	0	0	0	0	0	0	0	0	0	0	4	-76	80
173	0	0	0	1	0	0	0	1	0	0	0	0	0	0	0	0	0	0	0	0	0	-1	-1	-1	-10	-4	-29	-11	-1	0	0	0	0	0	0	0	0	0	0	0	2	-58	60
174	3	2	24	53	9	7	262	1443	15	26	7	3	3	0	1	1	0	1	0	1	-1	-4	-2	-55	-8	-30	-178	-294	-5	0	0	0	0	0	0	0	0	0	-1	0	1861	-578	2439
175	0	6	11	3	1	41	218	47	3	6	0	0	1	0	0	0	0	0	0	0	-5	-4	-27	-9	-17	-34	-152	-172	0	0	0	0	0	0	0	0	0	-1	0	0	337	-421	758
176	15	36	1	4	30	109	376	1570	75	6	1	1	4	3	0	1	0	2	0	0	-2	-24	-2	-9	-38	-18	-120	-5	0	0	0	0	0	0	0	0	0	0	0	0	2234	-218	2452
177	14	5	5	4	30	44	396	998	2	0	0	1	0	0	1	2	0	0	0	0	-27	-4	-29	-41	-14	-10	0	-1	0	0	0	0	-1	0	0	0	0	-1	-1	-1	1502	-130	1632
178	1	0	5	12	15	58	296	54	20	2	4	0	0	4	0	0	0	0	0	0	-8	-8	-45	-4	-13	0	-2	-2	0	0	0	0	0	0	0	0	0	0	-1	0	471	-83	554
179	3	10	35	18	66	25	14	198	2	4	0	0	2	0	0	1	0	0	0	0	-1	-14	-2	-1	0	0	0	0	0	0	0	0	0	0	0	0	0	0	0	0	378	-18	396
180	9	5	16	24	1	1	22	83	61	2	0	2	0	0	0	0	0	0	0	0	-11	-1	-2	0	0	0	-2	-20	-3	-4	0	0	0	0	0	-1	-1	0	0	0	226	-45	271
181	14	18	27	1	3	2	5	46	1	2	2	0	0	0	0	1	1	0	0	0	-1	-3	-4	-2	-4	-22	-411	-164	-46	0	0	0	0	0	0	0	0	0	0	0	123	-657	780
182	6	3	4	5	4	1	52	49	0	2	0	0	0	0	0	0	0	0	0	0	0	-3	-2	-6	-4	-24	-53	-248	-6	0	-1	-1	-2	0	0	0	0	0	0	-2	126	-352	478
183	11	19	12	8	0	112	400	210	74	6	7	2	1	0	1	2	1	0	1	1	-2	0	-3	-3	-10	-12	-247	-160	-4	-2	0	-2	0	0	0	0	0	0	0	0	868	-445	1313
184	6	7	11	2	39	24	48	439	6	13	3	1	2	0	0	0	0	0	0	1	-1	-10	-15	-14	-11	-40	-115	-123	-3	0	-2	-1	-1	0	0	-1	0	0	0	0	602	-337	939
185	1	1	3	0	7	5	231	106	7	8	1	2	1	0	0	0	0	0	0	0	-3	-2	-4	-14	-12	-29	-93	-31	-2	0	0	-2	0	0	0	0	0	0	0	0	373	-192	565
186	2	2	3	1	4	21	20	37	7	6	5	2	1	2	0	0	0	1	0	0	-4	-8	-15	-20	-10	-17	-48	-14	-5	-15	-8	0	-1	0	0	0	0	0	0	0	114	-165	279
187	0	2	3	2	9	16	133	229	21	22	7	0	1	2	0	0	0	0	0	0	-2	-8	-22	-9	-6	-10	-44	-102	-42	-18	0	0	0	0	0	0	0	-1	-1	0	447	-265	712
188	1	5	0	3	3	17	581	200	31	8	1	1	0	0	0	0	1	0	0	0	-9	-19	-13	-7	-14	-10	-62	-497	-16	-8	0	-5	-2	-1	0	0	0	0	0	0	852	-663	1515
189	18	4	18	3	7	129	244	386	36	10	10	0	0	0	0	0	0	0	0	0	-4	-2	-1	-2	-2	-12	-289	-284	-67	-2	-4	0	-1	0	0	0	0	0	0	0	865	-670	1535
190	0	8	3	3	14	24	128	446	7	14	1	0	0	0	0	0	0	0	0	0	-1	-1	-1	-1	-8	-11	-35	-159	-1	-3	0	-1	0	0	0	0	0	0	0	0	648	-222	870
191	19	10	17	12	14	28	236	461	140	0	0	0	0	0	0	0	0	0	0	0	0	0	0	-3	-10	-27	-132	-18	-11	-4	0	-1	0	0	0	0	0	0	0	0	937	-206	1143
192	2	5	11	6	10	19	104	527	10	0	2	0	1	0	0	0	0	0	0	0	-2	-4	-16	-33	-48	-142	-351	-771	-106	-9	0	0	0	0	0	0	0	0	0	0	697	-1482	2179
193	0	1	6	12	11	16	269	32	2	0	0	0	0	0	0	0	0	0	0	0	-5	-41	-41	-31	-42	-37	-258	-823	-45	-3	0	0	0	0	0	0	0	0	0	0	349	-1326	1675
194	20	15	47	29	16	238	348	231	14	3	2	0	0	0	0	0	0	0	0	0	-29	-39	-22	-18	-16	-19	-98	-510	-5	0	0	0	0	0	0	0	0	0	0	-1	963	-757	1720
195	12	20	30	14	66	58	68	49	1	0	0	0	0	0	0	0	0	0	0	0	-108	-140	-97	-37	-155	-84	-906	-205	-5	-4	-2	0	0	0	0	0	0	0	0	0	318	-1743	2061
196	19	41	20	37	13	7	3	5	0	0	0	0	0	0	0	0	0	0	0	0	-86	-19	-21	-60	-15	-31	-17	-11	-2	0	0	0	0	0	0	0	0	0	0	0	145	-262	407
197	29	29	95	9	2	1	0	0	0	0	0	0	0	0	0	0	0	0	0	0	-64	-96	-433	-77	-21	0	-1	-8	-13	-1	-1	0	-1	0	0	0	-2	0	0	0	165	-718	883
198	26	160	14	0	0	0	0	0	0	0	0	0	0	0	0	0	0	0	0	0	-60	-177	-35	-3	0	0	0	-3	-1	-2	0	0	0	-1	-1	-2	-2	0	0	0	200	-287	487
199	68	6	0	0	0	0	0	0	1	0	0	0	0	0	0	0	0	0	1	2	-100	-29	-2	0	0	0	-1	-12	-14	-1	0	0	-3	-3	0	0	0	0	0	0	78	-165	243
200	14	0	0	0	0	0	0	12	0	0	1	0	0	0	0	0	2	2	3	0	-18	-4	0	0	-1	-30	-130	-231	-19	-2	-2	-19	-1	-4	-2	0	0	0	0	-3	34	-466	500
201	0	0	0	0	0	0	26	15	2	0	0	0	0	0	0	0	0	0	0	0	0	0	0	-2	-25	-39	-374	-91	-2	-2	-3	0	-2	0	0	0	0	0	-1	0	43	-541	584
202	0	3	4	1	4	37	299	561	35	4	3	2	0	0	0	1	0	0	0	0	-1	-18	-49	-280	-36	-219	-1317	-193	-57	-20	0	-3	0	-2	0	0	0	-3	0	0	954	-2198	3152
203	5	4	6	20	38	61	528	385	3	21	11	1	0	3	2	0	1	0	0	0	-14	-106	-543	-119	-158	-275	-1024	-999	-548	-12	-16	-11	-14	-1	0	-1	-3	0	-1	-5	1089	-3850	4939
204	1	6	4	16	22	92	512	84	13	16	0	0	0	0	1	0	0	0	0	0	-19	-65	-18	-19	-18	-38	-576	-1390	-15	-15	-2	-5	-1	0	-1	-9	-1	-1	0	-1	767	-2194	2961
205	3	6	21	13	3	68	180	228	86	3	2	0	0	0	1	0	0	0	0	0	-28	-17	-26	-12	-11	-52	-844	-433	-14	-7	-10	0	0	0	-4	0	0	-3	0	0	614	-1461	2075
206	9	34	19	16	38	23	273	703	7	2	1	0	3	2	0	0	0	0	2	0	-6	-22	-13	-31	-19	-138	-268	-268	-38	-10	-2	-1	0	0	0	0	0	0	0	0	1132	-816	1948
207	28	13	3	21	6	23	294	105	4	3	1	3	3	0	1	0	1	0	4	0	-6	-5	-23	-19	-35	-23	-73	-420	-16	-10	0	0	-1	0	-1	0	0	0	0	0	513	-632	1145
208	4	5	14	5	10	25	32	173	73	15	10	5	2	3	1	0	1	0	0	1	-8	-17	-35	-161	-43	-42	-250	-261	-253	-6	-3	-4	-1	-1	-1	0	0	-2	0	0	379	-1088	1467
209	5	5	6	10	6	4	97	1066	43	25	17	1	4	1	0	2	2	0	1	0	-8	-21	-64	-27	-13	-28	-152	-459	-19	-2	-3	-1	0	0	0	-2	-1	0	0	0	1295	-800	2095
210	11	7	9	40	26	85	798	600	427	42	1	1	2	3	1	0	0	0	0	0	-9	-10	-15	-13	-13	-29	-163	-173	-6	-10	0	0	-1	0	0	0	0	0	0	0	2053	-442	2495
211	3	19	5	7	6	52	326	2353	70	3	0	0	0	2	1	0	0	0	0	0	-42	-41	-71	-37	-16	-18	-122	-280	-24	-2	-3	0	0	0	0	0	0	0	0	0	2847	-656	3503
212	6	10	2	2	17	18	373	779	11	6	1	2	0	1	0	0	0	0	0	0	-2	-8	-3	-15	-2	-9	-225	-108	0	0	-2	0	0	0	0	0	0	0	0	0	1228	-374	1602
213	5	3	3	35	17	87	632	101	2	3	0	2	0	0	0	0	0	0	0	0	-19	-8	-27	-28	-15	-12	-12	-3	-1	0	0	0	0	0	0	0	0	0	0	0	890	-125	1015
214	6	17	27	23	66	229	74	51	1	5	6	0	1	0	0	0	0	0	0	0	-5	-18	-10	-5	-13	-3	0	-4	0	0	0	0	0	0	0	0	0	0	0	0	506	-58	564
215	4	32	10	20	35	0	1	6	1	1	0	0	0	0	0	0	0	0	1	0	0	-1	-1	-2	0	0	0	0	0	0	0	0	0	0	0	0	0	0	0	0	111	-4	115
216	26	37	30	12	0	0	1	1	0	0	4	0	1	0	0	1	0	0	0	0	-6	-5	0	0	0	0	-1	-7	-1	-1	0	0	0	0	0	0	0	0	0	0	113	-21	134
217	7	25	8	0	0	0	0	5	4	7	0	0	0	0	0	0	0	1	0	0	-4	-1	-2	0	0	0	0	0	-4	-1	-1	0	-1	0	0	0	0	0	0	0	57	-14	71
218	64	18	0	0	0	0	2	89	96	3	0	1	0	1	0	1	2	0	1	0	0	-1	0	0	-2	-2	-22	-343	-18	-11	-3	-3	0	-1	0	0	0	0	0	0	278	-406	684
219	23	0	0	0	0	2	15	215	13	5	3	2	1	1	3	1	1	1	0	0	-2	0	-22	-33	-14	-108	-2722	-1074	-433	-67	-13	0	0	0	0	0	0	0	0	0	286	-4488	4774
220	2	5	16	30	45	44	623	1209	3	2	4	2	2	0	0	0	0	0	0	0	-1	-6	-74	-20	-51	-579	-405	-5992	-123	-1	0	-1	0	0	0	0	0	0	0	0	1987	-7253	9240
221	11	47	57	60	49	220	1418	1307	9	10	9	0	0	0	0	0	0	0	0	0	-9	-56	-33	-53	-191	-18	-225	-402	-2	0	0	0	0	0	0	0	0	0	0	0	3197	-989	4186
222	79	67	64	45	75	379	563	4340	15	6	0	0	0	0	0	0	0	0	0	0	-107	-34	-115	-510	-34	-83	-428	-9	0	0	0	0	0	0	0	0	0	0	-1	0	5633	-1321	6954
223	63	48	41	27	227	106	406	497	18	0	0	0	0	0	0	0	0	0	0	0	-9	-37	-224	-16	-23	-72	-53	-1	0	0	0	0	0	0	0	0	0	0	0	-3	1433	-438	1871
224	2	9	15	33	15	18	44	23	0	0	0	0	0	0	0	0	0	1	0	0	-20	-149	-24	-50	-51	-14	0	0	0	0	0	0	0	0	0	0	0	0	-7	-3	160	-318	478
225	12	8	51	9	8	3	5	0	0	0	0	0	0	0	0	0	0	0	0	0	-54	-4	-23	-22	-1	0	-1	0	0	0	0	0	0	0	0	0	0	-3	-1	0	96	-109	205
226	0	5	3	5	0	0	0	0	0	0	0	0	0	0	0	0	0	0	0	0	0	-4	-8	0	0	0	0	0	0	0	0	0	0	0	0	0	0	0	0	0	13	-12	25
227	17	3	1	0	0	0	0	0	0	0	0	0	0	0	0	0	0	0	1	0	-11	-11	0	0	0	0	0	0	0	0	0	0	0	-1	-1	-1	0	0	0	0	22	-25	47
228	0	1	0	0	0	0	0	0	0	0	0	0	0	0	0	0	0	0	0	0	-12	-1	0	0	0	0	0	-1	0	0	-1	-3	-6	-2	-3	-3	-1	0	0	0	1	-33	34
229	0	0	0	0	0	0	0	0	0	0	0	0	0	0	0	0	1	0	0	0	0	0	0	0	0	-2	-8	0	0	0	-1	-5	-2	0	-1	0	0	0	0	0	1	-19	20
230	0	0	0	1	0	0	3	177	10	2	1	0	0	0	2	1	0	0	0	1	0	0	0	0	-1	-2	0	-2	-5	-8	-12	-1	-2	0	0	0	0	0	0	0	198	-33	231
231	0	0	0	0	0	0	26	34	0	1	0	0	0	0	1	0	0	0	0	0	0	0	0	0	-6	0	-7	-150	-14	-8	0	-3	-1	0	0	-1	0	0	0	0	62	-190	252
232	0	0	0	2	1	10	32	64	3	7	1	1	1	0	2	1	0	0	0	0	-1	-2	-2	0	0	-4	-36	-199	0	-1	-4	-3	0	0	0	0	0	0	0	0	125	-252	377
233	3	7	19	3	31	96	277	1729	27	13	2	1	5	0	1	0	0	3	0	1	-3	-4	-7	-2	-3	-17	-174	-379	0	-1	-1	0	0	0	0	0	0	0	0	0	2218	-591	2809
234	16	4	4	9	14	38	298	2215	13	0	3	3	0	0	0	1	0	0	0	1	-13	-18	-5	-9	-17	-63	-709	-245	-3	-8	0	0	0	0	0	0	0	0	0	0	2619	-1090	3709
235	1	4	14	12	16	16	423	82	0	2	3	3	0	0	0	0	0	0	0	0	-1	-2	-1	-8	-15	-78	-151	-15	-14	0	0	0	0	0	0	0	-1	0	0	0	576	-286	862
236	7	46	22	66	38	174	272	58	5	5	0	0	0	0	0	0	0	0	0	0	-1	-5	-7	-7	-21	-22	0	-2	0	0	0	0	0	0	0	0	0	0	0	0	693	-65	758
237	8	6	17	5	5	5	4	0	2	0	0	0	0	0	0	0	0	0	0	0	-7	-15	-39	-97	-27	0	0	0	-1	-3	0	0	0	0	0	0	0	0	0	0	52	-189	241
238	0	10	16	0	1	0	1	24	0	0	0	0	0	0	0	0	0	0	0	0	-14	-15	-90	-21	0	0	0	0	0	0	0	0	0	-1	0	0	0	0	0	0	52	-141	193
239	16	1	3	1	2	0	6	0	0	0	1	1	0	0	0	0	0	0	0	0	-15	-63	-5	0	0	0	0	-4	-2	0	-5	0	-2	0	0	0	0	0	0	0	31	-96	127
240	28	11	0	0	0	0	8	12	15	15	0	2	2	3	0	0	0	0	1	0	-20	-4	0	0	0	0	-5	-32	-2	-2	-1	-2	-1	-1	0	0	0	0	0	-1	97	-71	168
241	4	0	0	0	0	3	4	369	34	22	4	10	0	0	0	0	2	1	1	1	0	0	0	0	0	-6	-15	-83	-32	-2	-2	-1	0	0	0	0	0	0	0	0	455	-141	596
242	0	0	0	2	0	9	273	781	122	23	33	15	0	0	0	4	2	0	4	0	-2	0	0	0	-1	-8	-67	-492	-19	-7	-1	0	0	0	0	0	0	0	0	0	1268	-597	1865
243	0	0	22	23	30	100	403	1056	28	13	12	5	0	1	0	0	0	0	0	0	-15	-6	-2	-23	-7	-38	-329	-866	-146	-1	0	0	0	0	0	0	0	0	0	0	1693	-1433	3126
244	6	57	27	22	41	116	1134	1916	71	108	28	0	0	3	3	0	0	0	0	35	-1	-7	-46	-13	-15	-127	-452	-1459	-16	-2	0	0	0	0	0	0	0	0	0	0	3567	-2138	5705
245	16	9	10	16	63	78	224	739	235	42	3	1	0	0	0	0	0	0	10	0	-5	-112	-52	-78	-318	-114	-593	-74	-7	-4	-1	0	0	0	0	0	0	0	0	0	1446	-1358	2804
246	36	18	47	26	44	60	363	1961	21	4	1	0	0	0	0	0	0	19	0	0	-78	-47	-39	-211	-66	-285	-601	-58	-72	-13	-1	0	-1	0	0	0	0	0	0	0	2600	-1472	4072
247	8	9	12	15	14	19	276	18	0	0	0	0	0	0	0	0	2	0	0	0	-36	-23	-300	-121	-185	-74	-62	-84	-3	0	0	0	0	0	0	0	0	0	0	0	373	-888	1261
248	39	120	104	46	40	308	466	25	1	0	0	0	0	0	0	7	0	0	0	0	-4	-66	-32	-116	-30	-8	-72	-104	-2	0	0	0	0	0	0	0	0	0	0	0	1156	-434	1590
249	225	146	63	17	104	69	26	8	1	0	0	0	0	0	2	0	0	0	0	0	-44	-36	-127	-11	-9	0	-4	-2	0	0	0	0	0	0	0	0	0	0	0	0	661	-233	894
250	18	30	25	73	13	2	0	8	0	0	0	0	0	7	0	0	0	0	0	0	-14	-103	-15	-2	-1	0	0	0	0	0	0	0	0	0	0	0	0	0	0	-1	176	-136	312
251	21	35	81	8	0	0	1	1	0	0	0	0	17	0	0	0	0	0	0	0	-2	0	0	0	0	0	0	0	0	0	0	0	0	0	0	0	0	0	0	0	164	-2	166
252	24	112	12	0	0	0	1	0	0	0	0	9	0	0	0	0	0	1	0	0	0	-1	0	0	0	0	0	0	0	0	0	0	-2	0	0	0	0	0	0	0	159	-3	162
253	8	2	0	0	0	0	0	0	0	0	1	0	0	0	0	0	0	0	0	0	-3	0	0	0	0	0	0	0	0	0	-1	0	0	0	0	-1	0	0	0	0	11	-5	16
254	0	0	0	0	0	0	0	0	0	0	0	0	0	0	0	0	0	0	0	0	0	0	0	0	0	0	-4	-4	-3	0	0	-2	0	0	0	0	0	0	0	0	0	-13	13
255	0	0	0	0	0	0	0	0	4	0	0	0	0	0	0	0	0	0	0	0	0	0	0	0	0	0	-8	-82	-7	-2	0	0	-1	-4	0	0	0	0	0	0	4	-104	108
256	0	0	0	0	0	0	0	77	15	0	0	0	0	0	0	0	0	0	1	0	0	0	0	0	-1	-1	-27	-54	-2	-6	0	-1	-3	-2	-1	0	0	0	0	0	93	-98	191
257	0	0	0	0	4	0	96	175	7	1	0	0	1	0	0	0	0	0	0	0	0	-2	-10	-1	-10	-13	-108	-100	-46	-6	-1	-4	0	-1	-1	0	0	0	0	0	284	-303	587
258	2	0	6	0	3	16	36	28	2	0	0	0	1	0	0	0	0	0	0	0	-45	-63	-17	-58	-7	-32	-322	-774	-23	-14	-8	-6	-3	-1	0	0	0	-1	0	0	94	-1374	1468
259	3	1	10	6	24	48	122	75	5	0	0	2	1	0	0	0	0	0	0	0	-15	-2	-12	0	0	-1	-89	-81	-5	-6	-3	0	0	0	0	0	0	0	0	0	297	-214	511
260	29	39	23	49	26	27	344	245	20	3	7	4	2	0	1	1	0	0	0	1	-9	-18	-2	-1	-4	-13	-69	-150	-26	-5	-1	-5	0	0	0	0	0	0	0	0	821	-303	1124
261	20	22	37	16	9	40	38	70	3	0	6	1	1	3	0	0	0	0	0	0	-74	-8	-12	-6	-23	-83	-1065	-814	-289	-65	-14	-5	-4	-1	0	0	0	-1	0	0	266	-2464	2730
262	4	16	19	5	12	5	40	132	11	9	1	1	0	1	0	0	0	0	0	0	-3	-5	0	-7	-6	-18	-94	-661	-37	-12	-4	-3	0	0	0	0	0	0	0	0	256	-850	1106
263	35	26	26	26	7	34	764	789	116	7	2	1	5	1	1	3	0	0	0	0	-3	0	-11	-11	-14	-35	-193	-647	-117	-10	-6	-1	-1	0	0	0	0	0	0	0	1843	-1049	2892
264	11	10	6	5	5	21	95	364	11	3	0	0	0	0	2	0	0	0	0	0	-6	-10	-16	-22	-82	-39	-147	-1728	-54	-7	-1	-1	-1	0	-1	0	0	0	-1	0	533	-2116	2649
265	0	4	0	1	3	7	29	73	23	0	0	0	0	0	0	0	0	0	0	0	-6	-6	-10	-45	-42	-28	-289	-695	-87	-2	-2	-2	0	0	0	0	0	0	-1	0	140	-1215	1355
266	3	1	1	2	0	2	4	96	5	1	0	1	1	0	0	0	0	0	0	0	-20	-51	-139	-139	-25	-75	-2078	-1370	-11	-3	-1	0	0	0	0	0	0	-4	0	0	117	-3916	4033
267	2	1	5	4	0	9	31	87	4	1	0	3	0	3	2	0	0	0	0	0	-3	-91	-40	-34	-42	-68	-549	-69	-1	-1	0	-1	-1	0	0	0	0	-1	0	-1	152	-902	1054
268	2	13	27	5	8	29	571	116	1	0	1	0	2	10	2	1	1	0	1	1	-34	-25	-36	-34	-15	-14	-25	0	0	0	0	0	0	0	0	0	0	-2	0	0	791	-185	976
269	4	12	8	6	3	11	10	1	0	8	1	1	2	0	1	2	0	0	0	0	-72	-56	-34	-112	-14	0	0	0	-12	0	0	-1	-1	0	-1	0	0	-1	-1	0	70	-305	375
270	2	4	0	0	1	0	16	18	9	4	5	9	2	1	2	0	0	0	0	0	-19	-9	-9	-2	0	-3	0	-36	-11	-5	-3	-2	-1	-1	0	0	0	-1	-2	0	73	-104	177
271	0	0	0	1	0	3	85	250	70	27	48	6	3	2	0	0	0	0	0	1	-3	-5	-6	0	-5	0	-6	-18	-23	-7	-4	0	0	-1	0	0	0	0	0	0	496	-78	574
272	1	0	0	0	0	8	173	1003	129	144	21	2	1	0	0	0	0	0	0	1	0	-1	0	-9	-2	-12	-44	-317	-72	-16	-16	-6	-2	0	0	-1	-2	0	-3	-5	1483	-508	1991
273	0	0	0	0	3	31	202	547	218	23	2	1	0	0	0	1	0	0	0	0	0	0	-5	0	-3	-4	-61	-141	-6	-6	-2	-1	-1	0	0	0	0	0	-1	0	1028	-231	1259
274	0	0	0	0	6	20	223	1825	56	5	0	0	1	0	0	0	0	0	0	0	0	0	0	-1	-1	-4	-62	-62	-18	-3	0	0	0	0	-1	0	0	0	0	0	2136	-152	2288
275	0	0	1	16	57	108	1775	1083	37	7	0	0	0	0	0	0	0	0	0	0	0	0	-5	-2	-5	-2	-54	-67	-2	0	0	0	0	0	0	0	0	0	0	0	3084	-137	3221
276	0	0	6	13	26	144	92	661	13	0	0	0	1	0	0	0	0	0	0	0	0	-6	-5	-6	-4	-10	-40	-31	0	0	0	0	0	0	0	0	0	0	0	0	956	-102	1058
277	5	44	28	2	17	16	107	62	0	0	0	0	0	0	0	0	0	0	0	0	-3	-2	-4	0	0	-10	-3	0	0	0	0	0	0	0	0	0	0	0	0	0	281	-22	303
278	19	7	2	4	1	14	52	1	0	0	0	0	0	0	0	0	0	0	0	1	-1	0	-2	-4	-10	-4	0	0	0	0	0	0	0	0	0	0	0	0	0	0	101	-21	122
279	3	1	4	6	13	9	2	0	0	0	0	0	0	0	0	0	0	0	0	1	0	-2	-1	-5	-1	0	0	0	0	0	0	0	0	0	0	0	0	0	0	0	39	-9	48
280	1	20	11	23	3	0	0	0	0	0	0	0	0	0	0	0	0	0	1	0	0	0	-18	-4	0	0	0	0	0	0	0	0	0	0	0	0	0	0	0	0	59	-22	81
281	33	36	41	3	0	0	0	0	0	0	0	0	0	0	0	0	1	0	0	0	-9	-31	-8	0	0	0	0	0	0	0	0	-1	0	0	-1	0	0	0	0	0	114	-50	164
282	44	21	0	0	0	0	0	0	0	0	0	0	0	0	0	7	2	0	0	0	0	0	0	0	0	0	-1	0	0	0	0	0	-1	0	0	-1	0	0	0	0	74	-3	77
283	4	0	0	0	0	0	0	0	0	0	0	0	0	0	6	2	0	0	0	0	-1	0	0	0	-1	-1	-17	-11	-1	0	0	-2	0	-1	0	-1	-1	0	0	-1	12	-38	50
284	0	0	5	5	12	20	24	4	0	8	2	0	0	3	0	0	0	0	1	0	0	-1	-1	-8	-13	-75	-279	-263	-22	-7	0	0	0	-1	0	-1	0	0	0	0	84	-671	755
285	2	16	7	13	10	29	469	181	20	13	0	0	1	1	0	0	0	0	1	0	-8	-20	-59	-28	-47	-71	-362	-951	-28	-22	-4	-9	-2	-1	-1	0	-1	0	0	0	763	-1614	2377
286	6	9	14	13	16	167	790	815	67	10	3	4	3	1	0	0	1	0	0	0	-15	-48	-120	-99	-63	-254	-6543	-738	-99	-22	-23	-4	0	0	-1	0	0	0	-2	0	1919	-8031	9950
287	25	14	20	21	73	66	484	935	14	10	4	5	0	0	0	0	0	0	0	0	-44	-103	-105	-58	-113	-189	-986	-1916	-19	-34	0	-1	0	-2	0	0	-1	0	0	0	1671	-3571	5242
288	5	15	13	17	14	89	4606	608	58	7	9	1	0	0	1	0	0	0	0	0	-14	-38	-36	-103	-81	-89	-475	-400	-212	-5	0	0	0	0	0	-1	0	0	0	0	5443	-1454	6897
289	30	34	31	13	41	351	849	2222	31	21	6	5	0	2	2	2	2	0	0	0	-5	-3	-12	-31	-12	-20	-21	-86	-1	-1	0	0	0	0	0	0	0	0	0	0	3642	-192	3834
290	2	5	5	20	44	108	764	680	181	3	2	3	0	2	0	1	2	1	0	0	-3	-17	-51	-14	-16	-46	-216	-79	-9	-2	-4	0	0	0	-2	0	0	0	0	0	1823	-459	2282
291	0	9	25	24	10	15	86	158	6	0	1	4	6	2	2	1	0	0	0	0	-1	-18	-10	-23	-11	-45	-156	-127	-2	-3	0	0	0	0	0	0	0	0	0	0	349	-396	745
292	0	4	17	10	12	90	489	163	4	2	0	3	3	1	0	0	0	1	0	0	-17	-6	-15	-30	-22	-44	-290	-299	-140	0	0	0	0	0	0	0	0	0	0	0	799	-863	1662
293	2	17	4	3	20	88	308	241	6	9	6	7	0	0	0	0	0	0	0	0	-6	-21	-19	-27	-52	-76	-127	-998	-3	-1	-5	-2	0	0	0	0	0	0	0	0	711	-1337	2048
294	18	10	19	33	20	72	395	1239	317	28	25	5	4	1	0	0	0	0	1	0	-8	-12	-25	-17	-11	-14	-345	-294	-43	-10	-1	0	0	0	0	0	0	0	0	0	2187	-780	2967
295	2	9	14	11	9	22	137	440	20	9	4	2	1	0	0	0	0	0	1	0	-33	-61	-41	-25	-11	-56	-106	-166	-15	-4	0	0	0	0	0	0	0	0	0	0	681	-518	1199
296	10	31	27	7	5	6	113	371	65	11	4	2	0	0	0	0	0	1	0	0	-10	-26	-22	-9	-26	-1	-24	-71	-14	0	0	0	0	0	0	0	0	0	0	0	653	-203	856
297	41	51	15	2	1	17	127	432	70	18	6	1	4	1	0	0	0	0	0	0	-31	-13	-22	-38	-9	-2	-76	-112	-2	-1	0	0	0	0	0	0	0	0	0	0	786	-306	1092
298	23	2	4	4	6	41	105	154	48	4	0	0	0	0	1	0	0	0	0	0	-3	-7	-18	-2	0	-6	-38	-39	-2	0	0	0	0	0	0	0	0	0	0	0	392	-115	507
299	11	6	8	23	28	17	124	424	17	4	4	0	0	0	0	0	2	0	0	1	-4	-13	-1	-2	-3	-2	-18	-36	0	0	0	0	0	0	0	0	0	0	0	0	669	-79	748
300	2	2	13	8	11	24	402	268	21	3	0	0	2	1	0	0	0	0	0	0	-4	-3	0	0	-1	-1	-20	-2	-2	0	0	0	0	0	0	0	0	0	0	0	757	-33	790
301	3	26	15	9	12	141	287	467	3	3	0	0	0	0	0	0	0	0	0	0	0	0	0	0	-2	-1	-3	-16	0	0	0	0	0	0	0	0	0	0	0	0	966	-22	988
302	16	15	12	8	16	41	318	71	25	0	1	0	0	0	0	0	0	0	0	0	-1	-2	-5	-1	-6	-1	-13	-3	0	0	0	0	0	0	0	0	0	0	0	0	523	-32	555
303	11	3	6	4	4	14	32	60	0	1	0	0	0	0	0	0	0	0	0	0	0	-1	-2	-1	0	-5	-5	-11	0	0	0	0	0	0	0	0	0	0	0	0	135	-25	160
304	10	15	8	3	9	11	39	3	3	0	0	0	0	0	0	0	0	0	0	0	0	0	-3	0	-2	0	0	0	0	0	0	0	0	0	0	-1	0	0	0	0	101	-6	107
305	16	6	5	3	2	8	0	15	0	0	0	0	0	0	0	0	0	1	0	0	-1	0	0	0	0	0	0	0	0	0	0	0	0	0	0	0	0	0	0	0	56	-1	57
306	7	5	6	2	4	0	0	0	0	0	0	0	0	0	0	0	0	0	0	0	-4	-1	-5	0	0	0	0	0	0	0	0	0	0	0	0	0	0	0	0	0	24	-10	34
307	2	3	4	0	0	0	0	0	0	0	0	0	0	0	0	0	0	0	0	0	-1	-4	0	0	0	0	0	0	0	0	0	0	0	0	0	0	0	0	0	0	9	-5	14
308	2	3	1	0	0	0	0	0	0	0	0	0	0	0	0	0	3	0	0	0	-2	-1	0	0	0	0	0	0	0	0	0	0	0	0	0	0	0	0	0	0	9	-3	12
309	15	0	0	0	0	0	0	0	0	0	0	1	0	0	0	1	0	2	2	0	0	0	0	0	0	0	0	-5	-9	-1	0	0	0	0	0	0	0	0	0	0	21	-15	36
310	1	0	0	0	0	0	0	0	0	0	0	0	0	0	0	0	0	0	0	0	0	0	0	0	0	0	-1	-2	-1	0	0	0	0	0	0	0	0	0	0	0	1	-4	5
311	0	0	0	0	0	0	1	12	0	0	0	0	0	0	0	0	0	0	0	0	0	0	0	-1	0	-2	-6	-59	-1	0	0	0	0	-2	0	0	0	0	0	0	13	-71	84
312	0	0	0	0	0	0	4	3	0	0	0	0	0	0	0	0	0	0	0	0	-2	-25	-25	-9	-32	-49	-109	-110	0	-1	-1	0	0	0	0	0	0	0	0	0	7	-363	370
313	4	3	7	10	5	22	90	196	11	0	0	0	0	0	0	0	0	0	0	0	-12	-7	-44	-72	-30	-25	-665	-24	-11	-2	0	0	0	0	0	0	0	0	0	0	348	-892	1240
314	0	1	2	1	11	11	14	18	0	0	0	0	1	0	0	0	0	0	0	0	-9	-106	-178	-69	-33	-65	-88	-945	-146	0	-4	0	-2	0	0	0	0	0	0	0	59	-1645	1704
315	1	0	2	0	0	2	70	11	0	0	0	0	0	0	0	0	0	0	0	0	-50	-244	-65	-43	-33	-19	-704	-3867	-3	-13	-6	0	0	0	0	0	0	0	0	0	86	-5047	5133
316	5	2	2	2	5	7	16	78	9	0	0	0	0	0	0	0	0	0	0	0	-61	-28	-36	-18	-4	-34	-687	-85	-19	-2	0	0	0	0	0	0	0	0	0	0	126	-974	1100
317	3	8	3	1	4	3	31	158	1	0	0	0	0	0	0	0	0	0	0	0	-20	-43	-40	-8	-25	-218	-187	-1313	-122	0	0	0	0	0	0	0	0	0	0	0	212	-1976	2188
318	3	2	0	0	0	6	17	7	0	0	0	0	0	0	0	0	0	0	0	0	-10	-23	-6	-20	-30	-18	-360	-335	-1	0	0	0	0	0	0	0	0	0	0	0	35	-803	838
319	2	0	0	0	0	3	12	13	0	0	0	0	0	3	0	0	0	0	0	0	-19	-1	-10	-18	-4	-28	-56	-2	0	0	0	0	0	0	0	0	0	0	0	0	33	-138	171
320	0	0	0	1	4	4	22	16	6	2	0	0	0	0	0	0	0	0	0	0	0	0	-2	0	0	-1	-1	-1	0	0	0	0	0	0	0	0	0	0	0	0	55	-5	60
321	0	0	1	0	1	21	67	468	15	0	0	0	1	0	1	0	0	0	1	0	0	-1	0	-2	-2	-4	-32	-1	-1	0	0	0	0	0	0	0	0	0	0	0	576	-43	619
322	0	0	0	0	2	3	65	72	1	0	0	0	0	0	0	0	0	0	0	0	0	0	-2	-3	-2	-2	-5	-3	0	0	0	0	0	0	0	0	0	0	0	0	143	-17	160
323	1	6	2	0	10	63	286	74	5	3	1	0	0	0	0	0	0	0	0	0	0	-3	-3	-4	-9	-8	-96	-43	-1	0	0	0	0	0	0	0	0	0	0	0	451	-167	618
324	2	0	4	3	6	42	79	31	0	0	0	0	2	0	0	0	0	0	0	0	-3	-13	-5	-12	-1	-24	-49	-4	0	0	0	0	0	0	0	0	0	0	0	0	169	-111	280
325	5	23	51	31	24	141	974	565	28	5	2	1	1	0	0	0	0	0	0	0	-6	0	-5	-1	-1	-5	-4	-2	0	0	0	0	0	0	0	0	0	0	0	0	1851	-24	1875
326	5	3	8	10	16	66	148	29	2	3	1	0	0	0	0	0	0	0	0	0	-4	-2	-7	-12	-8	-2	-3	-16	0	0	-1	0	0	0	0	0	0	0	0	0	291	-55	346
327	7	7	15	12	18	25	109	26	3	1	0	0	0	0	0	0	0	7	1	0	0	-4	-1	-5	0	0	-3	-1	0	0	0	0	0	0	0	0	0	0	0	0	231	-14	245
328	6	10	17	6	6	13	31	50	3	5	0	0	0	0	0	0	1	0	0	0	0	-2	0	0	0	0	-2	-7	-2	0	0	0	0	0	0	0	0	0	0	0	148	-13	161
329	6	7	4	5	0	3	9	7	1	1	0	0	0	0	0	0	0	0	0	0	-3	0	-1	0	-1	-1	0	-5	0	0	0	0	0	0	0	0	0	0	0	0	43	-11	54
330	22	47	49	4	0	2	4	57	7	0	1	0	0	1	1	0	0	0	0	0	-2	-1	-1	0	0	-1	-4	-34	0	-1	0	0	0	0	0	0	0	0	0	0	195	-44	239
331	24	24	4	0	1	8	3	5	1	1	0	0	0	0	0	0	0	0	0	0	0	0	-1	0	0	0	-13	-16	0	0	0	0	0	0	0	0	0	0	0	0	71	-30	101
332	5	15	6	2	6	1	21	25	3	0	0	0	0	0	0	0	0	0	0	0	0	-2	-3	0	-2	-16	-39	-12	0	0	0	0	0	0	0	0	0	0	0	0	84	-74	158
333	8	7	2	0	0	2	14	43	1	0	0	0	0	0	0	0	0	0	0	0	-3	-1	-2	-5	-7	-10	-22	-27	-1	0	0	0	0	0	0	0	0	0	0	0	77	-78	155
334	6	4	1	0	2	15	209	14	2	0	0	0	0	0	0	0	0	0	0	0	0	-2	0	-6	-1	-2	-28	-10	-2	0	0	0	0	0	0	0	0	0	0	0	253	-51	304
335	5	4	2	3	5	34	10	11	0	0	0	0	0	0	0	0	0	0	0	0	0	-4	-12	-7	-3	-25	-12	0	0	0	0	0	0	0	0	0	0	0	0	0	74	-63	137
336	2	0	1	5	1	2	0	0	0	0	0	0	0	0	0	0	0	0	0	0	-3	-8	-8	-9	-4	-1	-2	0	0	0	0	0	0	0	0	0	0	-3	0	0	11	-38	49
337	0	1	2	0	0	1	0	0	0	0	0	0	0	0	0	0	0	0	0	0	-6	-1	0	-1	0	0	0	0	0	0	0	0	0	0	0	0	0	0	0	0	4	-8	12
338	3	7	0	0	0	0	0	0	0	0	0	0	0	0	0	0	0	0	0	0	-3	-6	-14	0	0	0	0	0	0	0	0	0	0	0	0	0	0	0	0	0	10	-23	33
339	8	1	0	0	0	0	0	0	0	0	0	0	0	0	0	0	0	0	0	0	-9	-6	0	0	0	0	0	0	-1	0	0	0	0	0	0	-1	0	-2	0	-2	9	-21	30
340	0	0	0	0	0	0	0	0	0	0	0	0	0	0	0	0	0	0	0	0	0	0	0	0	0	-1	-3	-47	-1	-7	-3	-1	-4	0	0	0	0	0	-2	0	0	-69	69
341	0	0	0	0	0	0	8	1	0	0	0	0	0	0	0	0	0	0	0	0	0	0	0	0	-1	0	-16	-27	-22	-9	-1	-1	-1	0	0	0	0	0	0	0	9	-78	87
342	4	2	3	1	4	42	32	115	1	0	1	0	0	1	0	0	1	1	0	0	-1	-3	-1	-5	-1	-10	-175	-933	-94	-9	-1	-1	-1	0	0	0	0	0	-1	0	208	-1236	1444
343	6	4	3	0	1	5	13	2	0	0	0	0	0	0	0	0	0	0	0	0	-12	-8	-13	0	-1	-9	-237	-713	-6	-1	0	0	0	0	0	0	0	0	0	0	34	-1000	1034
344	1	2	3	0	1	5	20	37	5	1	0	0	0	0	2	0	0	0	0	0	-2	-8	-6	-7	-2	-28	-241	-285	-45	-8	0	0	-4	0	0	0	0	0	0	0	77	-636	713
345	3	6	3	6	12	16	38	73	6	0	0	1	0	0	0	0	0	0	0	0	-7	-2	-7	-1	-8	-90	-205	-466	-41	-3	-1	0	0	0	0	0	0	0	0	0	164	-831	995
346	9	13	8	6	8	5	61	77	8	1	0	0	1	0	0	0	0	0	0	0	0	-3	-5	-17	-25	-22	-373	-697	-18	-1	-1	0	0	-1	0	0	0	0	0	0	197	-1163	1360
347	11	6	1	1	3	5	17	15	0	0	1	1	0	0	1	0	0	0	0	0	-7	-19	-129	-118	-32	-54	-217	-242	-25	-1	0	0	0	0	0	0	0	0	0	0	62	-844	906
348	8	13	2	4	5	5	31	98	1	3	4	0	0	0	0	0	0	0	0	1	0	-11	-45	-12	-11	-25	-89	-129	-5	0	0	0	0	0	0	0	0	0	0	0	175	-327	502
349	3	2	1	1	2	8	59	109	4	1	0	0	0	0	0	0	0	0	1	0	-2	-24	-12	-15	-15	-11	-34	-35	0	0	0	0	0	0	0	0	0	0	0	0	191	-148	339
350	0	0	2	1	2	16	20	53	1	0	0	0	0	0	0	0	0	0	0	0	-19	-14	-38	-31	-15	-24	-259	-92	-2	0	0	0	0	0	-1	0	0	0	0	0	95	-495	590
351	2	0	1	4	10	6	22	3	0	0	0	0	0	0	0	0	0	0	0	0	-13	-53	-24	-21	-7	-46	-31	-3	-1	0	0	-1	0	0	0	0	0	0	-1	0	48	-201	249
352	0	1	5	1	2	2	6	2	0	1	0	0	0	0	0	0	1	0	0	0	-41	-40	-24	-24	-20	-2	-42	-52	-5	-5	-1	0	-2	0	0	0	0	0	0	0	21	-258	279
353	6	3	2	1	0	0	30	4	0	0	1	0	0	0	0	0	1	0	0	1	-6	-8	-6	-7	-4	0	-90	-133	-4	0	0	0	0	0	0	-1	0	0	0	0	49	-259	308
354	5	5	3	0	0	2	4	7	1	0	0	0	0	2	0	0	0	0	0	0	-17	-11	-42	-59	-14	-27	-190	-213	-24	-3	-4	0	0	0	0	0	-1	0	0	0	29	-605	634
355	0	3	1	1	2	1	24	20	2	0	0	0	0	0	0	0	0	1	0	1	-3	-13	-39	-15	-4	-5	-73	-215	-4	0	0	0	0	0	0	0	0	0	0	0	56	-371	427
356	0	0	2	7	1	8	18	75	3	0	0	0	0	0	0	0	0	0	0	0	-39	-48	-124	-75	-39	-114	-224	-211	-53	-2	-1	0	0	0	0	0	0	0	0	0	114	-930	1044
357	0	3	2	0	5	2	83	167	2	0	0	0	1	0	0	1	0	0	0	0	-4	-23	-9	-36	-40	-33	-53	-143	-13	0	0	0	-1	0	0	0	0	0	0	0	266	-355	621
358	3	3	3	3	6	126	279	162	13	3	1	0	0	0	1	0	0	1	0	0	-13	-10	-66	-150	-41	-50	-358	-617	-5	0	0	-2	-2	0	0	0	0	0	0	0	604	-1314	1918
359	7	1	2	1	12	7	36	12	1	0	1	0	0	0	0	0	0	0	0	0	-12	-88	-169	-42	-37	-84	-288	-125	-7	-1	-3	0	0	-3	0	0	0	0	0	0	80	-859	939
360	0	1	2	7	3	15	118	339	11	0	0	0	0	0	0	0	0	0	0	0	-6	-21	-14	-16	-14	-13	-139	-83	-12	-7	0	0	0	0	0	0	0	0	0	0	496	-325	821
361	0	6	1	1	1	14	115	75	1	0	1	0	1	0	0	0	0	0	0	0	-7	-18	-19	-31	-8	-2	-11	-33	-3	0	-2	0	0	0	0	0	0	-1	0	-2	216	-137	353
362	0	6	5	2	3	8	42	8	2	2	0	0	0	0	0	0	0	0	0	0	-6	-2	-4	-4	-1	-1	-17	-71	0	0	0	0	0	0	0	0	0	0	0	0	78	-106	184
363	2	3	1	2	2	0	0	8	1	0	0	0	0	0	0	0	0	0	0	0	0	-4	-1	0	0	0	-27	-4	0	0	0	0	0	0	0	0	0	0	0	-1	19	-37	56
364	2	0	2	2	0	0	1	27	0	0	0	0	0	0	0	0	0	0	0	0	-3	-1	0	0	0	-3	-1	0	0	0	0	0	0	0	0	0	0	0	0	0	34	-8	42
365	0	4	3	0	0	0	0	0	0	0	0	0	0	0	0	0	0	0	0	0	-2	0	0	-1	0	-1	0	0	0	0	0	0	0	0	0	0	0	0	0	-1	7	-5	12
366	0	10	1	0	0	0	0	0	0	0	0	0	0	0	0	0	0	0	0	0	0	0	0	0	0	0	0	-1	0	-1	0	0	0	0	0	0	0	0	0	0	11	-2	13
367	0	0	0	0	0	2	0	4	0	0	0	0	0	0	0	0	0	0	0	0	0	0	0	-4	0	0	-4	-16	-2	-2	0	0	-1	0	0	0	0	0	0	0	6	-29	35
368	0	0	2	0	0	0	0	5	0	0	0	0	0	0	0	0	0	0	0	0	0	0	-1	0	0	0	-1	-19	-3	0	0	0	0	0	0	0	0	0	0	0	7	-24	31
369	0	4	14	7	1	0	9	6	0	0	0	0	0	0	1	0	0	0	0	0	-1	0	-5	-3	0	-3	-47	-431	-14	-6	0	-2	0	0	0	0	0	0	0	0	42	-512	554
370	1	9	4	1	1	1	2	2	0	0	0	0	0	0	0	0	0	0	0	0	-4	-15	-7	-3	-1	-16	-316	-602	-14	-6	-2	-2	-1	-1	0	0	-1	0	0	0	21	-991	1012
371	2	5	3	2	5	0	4	43	0	0	0	0	0	0	0	0	0	0	0	0	-2	-7	-3	0	-7	-3	-53	-108	-37	-5	0	0	0	0	-1	0	0	0	0	0	64	-226	290
372	23	12	27	24	2	11	200	263	2	2	0	0	1	0	0	0	0	0	1	0	-12	-2	0	-2	-8	-8	-42	-427	-11	-7	0	0	0	0	0	0	0	0	0	0	568	-519	1087
373	5	7	3	1	0	24	57	37	17	4	1	0	0	0	0	0	0	0	1	0	-5	0	-9	-9	-15	-22	-115	-239	-23	-5	0	0	0	-1	0	0	0	0	0	0	157	-443	600
374	8	10	3	0	25	26	26	269	3	4	1	0	0	0	0	0	0	0	0	0	0	-5	-5	-1	-10	-15	-81	-64	-17	0	-2	0	0	0	0	0	0	0	0	0	375	-200	575
375	6	1	0	2	7	3	57	113	7	1	0	0	0	0	0	0	0	0	0	0	-8	-15	-18	-27	-24	-39	-200	-832	-19	-4	0	0	0	0	0	0	0	0	0	0	197	-1186	1383
376	1	0	4	2	0	6	22	32	7	0	0	0	1	0	0	0	0	0	0	0	-3	-3	-16	-11	-18	-34	-212	-93	-3	0	0	-1	0	0	0	0	0	0	0	0	75	-394	469
377	3	4	0	0	11	5	60	247	13	4	3	0	0	0	0	0	0	0	0	0	-3	-13	-8	-8	-29	-36	-115	-373	-1	-1	0	0	0	0	0	0	0	0	0	0	350	-587	937
378	1	1	0	1	4	2	51	35	0	0	0	0	0	0	0	0	0	0	0	0	-16	-9	-3	-40	-24	-20	-371	-39	-7	-3	0	0	0	0	0	0	0	0	0	-1	95	-533	628
379	0	0	0	0	3	4	13	36	1	0	0	0	0	0	0	0	1	0	0	0	-4	-10	-33	-11	-9	-28	-38	-210	-36	-7	-1	0	0	0	0	0	0	0	0	0	58	-387	445
380	0	0	0	0	2	1	55	17	1	0	2	0	0	0	0	0	0	0	0	0	-13	-37	-31	-30	-10	-9	-424	-842	-35	-2	-3	0	0	0	0	0	0	0	0	0	78	-1436	1514
381	1	1	2	2	1	13	71	37	7	3	1	1	1	0	0	0	0	0	0	0	-56	-17	-21	-3	-9	-83	-565	-960	-4	-1	0	0	0	-1	0	0	0	0	0	0	141	-1720	1861
382	1	1	2	1	4	9	49	77	21	4	2	1	0	0	0	0	0	0	0	0	-10	-34	-15	-26	-37	-71	-491	-254	-16	-6	0	0	0	0	0	0	0	0	0	0	172	-960	1132
383	0	0	2	3	6	6	68	256	4	1	2	0	0	0	0	0	0	0	0	0	-32	-20	-37	-63	-114	-163	-168	-929	-56	-4	0	0	0	0	-2	0	0	0	0	0	348	-1588	1936
384	4	0	3	0	5	13	120	97	4	3	0	0	0	0	0	0	0	0	0	0	-6	-4	-27	-23	-54	-11	-190	-1370	-6	-1	0	0	0	0	0	0	0	0	0	0	249	-1692	1941
385	0	0	6	0	2	36	78	457	6	0	0	1	0	0	0	0	0	0	0	0	0	-22	-32	-35	-3	-8	-177	-65	-2	0	0	0	0	0	0	0	0	0	0	0	586	-344	930
386	1	5	0	1	15	17	63	95	0	0	0	0	0	0	0	0	0	0	0	0	-3	-17	-41	-1	-4	-46	-92	-14	0	0	0	0	0	0	0	0	0	0	0	0	197	-218	415
387	3	0	4	8	4	2	12	1	0	2	0	0	0	0	0	0	0	0	0	0	-11	-14	-4	-2	-7	-3	0	0	0	0	0	0	0	0	0	0	0	0	0	0	36	-41	77
388	5	11	40	5	1	0	1	0	0	0	0	0	0	0	1	0	0	0	0	0	-2	-1	-1	-1	0	-1	0	0	0	0	0	0	0	0	0	0	0	0	0	0	64	-6	70
389	6	10	4	0	0	0	0	1	0	0	0	1	0	1	0	0	0	0	0	0	0	-3	-2	0	0	0	0	0	0	0	0	0	0	0	0	0	0	0	0	0	23	-5	28
390	6	10	0	0	0	0	0	0	0	0	0	0	0	0	0	0	0	0	0	0	-6	-3	0	0	0	0	0	0	0	0	0	-1	0	0	0	0	0	0	0	0	16	-10	26
391	1	0	0	0	0	0	0	0	0	0	1	4	0	0	0	0	0	0	0	0	-1	0	0	0	0	0	0	0	0	0	0	0	0	0	0	0	0	0	0	0	6	-1	7
392	0	0	0	0	0	0	1	3	1	1	3	1	2	0	0	0	0	0	0	0	0	0	0	0	0	0	0	-3	0	-2	0	0	0	0	0	0	0	0	0	0	12	-5	17
393	0	0	0	0	0	0	19	56	14	13	5	5	0	0	0	0	0	0	0	0	0	-1	0	0	-4	-6	-56	-199	-12	0	0	0	0	0	0	0	0	0	0	0	112	-278	390
394	0	0	0	0	0	11	59	207	14	4	0	0	3	0	0	0	1	0	0	0	-2	0	-2	-22	-18	-42	-980	-675	-11	0	-1	0	-1	-1	0	0	0	0	0	0	299	-1755	2054
395	0	4	2	4	12	17	311	355	25	1	0	3	0	0	0	0	0	0	0	1	0	-1	-20	-8	-8	-18	-214	-237	-1	0	0	0	0	0	0	0	0	0	0	0	735	-507	1242
396	10	2	2	15	12	46	692	512	7	0	0	2	2	0	0	0	0	0	1	0	-4	-28	-21	-44	-27	-24	-291	-64	-23	0	0	-1	-1	0	0	0	0	0	0	0	1303	-528	1831
397	1	5	16	6	11	33	245	273	1	4	1	4	0	1	0	0	0	0	0	0	-16	-16	-44	-19	-7	-110	-234	-585	-1	0	-1	0	0	0	0	0	0	0	0	0	601	-1033	1634
398	5	34	3	1	9	36	105	40	17	0	2	0	0	0	0	0	0	0	0	0	-11	-36	-69	-5	-33	-54	-521	-4	-4	-1	-1	0	0	0	0	0	0	0	0	0	252	-739	991
399	16	0	0	2	7	35	79	214	7	5	0	2	0	0	0	0	0	0	1	0	-8	-13	-4	-9	-46	-61	-11	-81	-1	0	0	0	0	-1	0	0	-1	0	0	0	368	-236	604
400	5	2	1	0	7	10	153	8	4	0	0	0	0	0	0	0	0	0	0	0	-2	0	-3	-5	-12	-2	-10	-5	-3	0	0	-1	0	0	0	0	0	0	0	0	190	-43	233
401	0	0	0	2	1	20	6	59	4	0	0	0	0	0	0	0	0	0	1	0	0	-2	-5	-38	-4	-1	-10	-25	-3	-1	0	0	0	0	0	0	0	0	0	0	93	-89	182
402	0	2	3	0	0	1	7	7	6	0	0	1	0	0	0	0	0	0	0	0	-26	-57	-68	-1	-6	-20	-251	-89	-13	-3	0	0	0	0	0	0	0	0	0	0	27	-534	561
403	2	0	1	2	2	7	12	19	0	0	0	0	0	0	0	0	0	0	0	0	-52	-37	-1	-2	-17	-71	-411	-101	-14	-2	0	0	0	0	0	0	0	0	0	0	45	-708	753
404	2	3	11	0	9	6	141	40	0	1	1	0	0	1	0	1	0	0	0	0	-8	-4	-1	-2	-12	-13	-66	-40	-4	0	0	0	0	0	0	0	0	0	0	0	216	-150	366
405	6	9	2	1	3	18	55	32	3	0	0	0	0	0	0	0	2	0	0	0	0	-4	-8	-43	-10	-6	-34	-31	0	0	0	0	0	0	0	0	0	0	0	0	131	-136	267
406	3	0	4	1	12	22	95	46	6	0	0	0	0	0	0	0	0	0	0	0	-4	-1	-18	-3	-5	-8	-6	0	0	-1	0	0	0	0	0	0	0	0	0	0	189	-46	235
407	0	1	2	1	11	14	89	88	1	2	0	0	0	0	0	0	0	0	0	0	-1	-5	-3	-17	-14	-5	-1	-14	-1	0	0	0	0	0	0	0	0	0	0	0	209	-61	270
408	5	0	8	8	0	13	35	10	4	0	1	0	0	1	1	0	0	0	0	0	-3	-2	-2	-6	-1	0	-4	-4	0	0	0	0	0	0	0	0	0	0	0	0	86	-22	108
409	0	6	6	4	2	7	8	19	6	3	0	0	0	0	0	0	0	0	0	0	-4	0	-5	-7	0	0	-2	0	0	0	0	0	0	0	0	0	0	0	0	0	61	-18	79
410	3	4	1	1	1	0	0	2	0	0	0	0	0	0	0	0	0	0	0	0	-1	-16	-10	0	0	0	0	0	0	0	0	0	0	0	0	0	0	0	0	0	12	-27	39
411	3	3	17	0	1	0	3	3	0	0	0	0	0	0	1	0	0	0	0	0	-3	-7	0	-4	0	0	0	0	0	0	0	0	0	0	0	0	0	0	0	0	31	-14	45
412	2	0	0	0	0	0	3	0	0	0	0	0	0	0	0	0	0	0	0	0	-8	-2	-8	0	0	0	0	0	0	0	0	0	0	0	0	0	0	0	0	0	5	-18	23
413	5	4	0	0	0	0	0	0	0	0	0	0	0	0	0	0	0	0	0	0	0	-8	0	0	0	0	0	0	0	0	0	0	0	0	-1	0	0	0	0	0	9	-9	18
414	3	0	0	0	0	0	0	0	0	0	0	0	0	0	0	0	0	0	0	0	-2	0	0	0	0	0	0	0	0	0	0	0	0	0	0	0	0	0	0	0	3	-2	5
415	0	0	0	0	0	0	0	0	0	0	0	0	0	0	0	1	0	0	0	0	0	0	0	0	0	0	0	0	0	0	0	0	0	0	0	0	0	0	0	0	1	0	1
416	0	1	0	1	0	0	0	5	1	0	0	0	0	0	0	0	0	0	0	0	0	0	0	0	0	0	-1	0	0	-3	0	0	0	0	-1	0	0	0	0	0	8	-5	13
417	6	9	8	8	36	23	57	215	15	3	7	2	0	0	0	0	1	0	0	2	-2	-3	-6	0	-4	-10	-93	-168	-18	0	0	0	0	0	0	0	0	0	0	0	392	-304	696
418	9	9	5	14	3	18	120	240	18	13	0	0	0	0	0	0	0	0	0	0	0	-10	-5	-3	-26	-39	-89	-174	-6	0	-2	-1	0	0	0	0	0	0	0	0	449	-355	804
419	10	17	15	8	21	107	268	714	80	13	6	1	1	1	0	1	0	0	0	0	-3	-2	-4	-14	-12	-3	-48	-188	-6	-3	-1	0	0	0	0	0	0	0	0	0	1263	-284	1547
420	2	6	1	1	47	27	180	461	32	7	0	1	0	0	0	0	0	0	0	0	-3	-2	-6	-8	-5	-8	-40	-46	-6	-4	0	-2	0	0	0	-1	0	0	0	0	765	-131	896
421	5	5	12	42	32	45	257	962	52	6	3	3	0	3	1	1	1	0	0	0	-2	-7	-5	-2	-6	-4	-41	-83	-7	-1	0	0	0	0	0	0	0	0	0	0	1430	-158	1588
422	0	1	18	6	4	18	84	135	10	1	0	0	0	0	0	1	0	0	0	0	-10	-10	-3	-3	-3	-19	-111	-184	-12	-3	0	0	0	0	0	0	0	0	0	0	278	-358	636
423	6	25	9	6	19	13	51	115	2	1	0	0	0	1	2	0	0	0	0	0	-19	-2	-16	-3	-7	-19	-171	-88	-6	0	0	-1	-1	-1	0	0	-1	0	0	0	250	-335	585
424	5	2	1	9	5	24	77	185	17	0	1	0	4	0	0	0	0	0	0	1	-1	-2	-2	-1	-7	-20	-80	-59	-6	0	0	-2	0	0	0	0	0	0	0	0	331	-180	511
425	8	7	33	14	22	78	347	233	2	4	0	3	5	0	0	0	0	0	0	1	-1	0	-1	-2	-6	-19	-122	-93	-1	-1	-2	0	0	0	0	0	0	0	0	0	757	-248	1005
426	1	7	2	4	4	27	64	41	5	0	0	0	0	2	0	1	1	1	0	0	-4	-4	-15	-62	-43	-50	-272	-28	-3	-6	-1	0	-1	-1	0	0	0	0	0	0	160	-490	650
427	6	5	7	24	22	33	100	105	3	5	1	3	0	3	0	0	1	0	0	0	-8	-17	-54	-62	-19	-72	-32	-38	-19	-1	0	-2	0	0	0	0	0	0	0	0	318	-324	642
428	6	5	8	1	18	14	125	29	6	4	0	3	1	0	0	0	0	0	0	0	-19	-43	-226	-125	-112	-3	-29	-19	-1	-3	-2	-3	-1	-1	0	0	0	0	0	0	220	-587	807
429	4	8	11	12	3	73	206	499	417	11	2	7	3	0	0	0	0	0	0	0	-12	-64	-59	-43	0	0	-10	-20	-2	-4	-5	0	-1	0	0	0	0	0	0	0	1256	-220	1476
430	3	3	14	6	8	37	580	5525	6	7	3	7	0	3	1	0	0	0	0	0	-27	-45	-34	0	0	-1	-6	-16	-4	-3	0	0	0	0	0	0	0	0	0	0	6203	-136	6339
431	3	4	4	0	1	33	876	264	34	5	2	2	3	1	0	0	0	0	0	0	-27	-27	0	0	0	0	-18	-143	-22	-3	0	-1	0	0	0	0	0	0	0	0	1232	-241	1473
432	2	3	0	0	1	32	177	436	17	8	5	12	1	0	0	0	0	0	0	0	-6	0	0	0	0	-2	-28	-58	-8	-4	0	0	0	0	0	0	0	0	0	0	694	-106	800
433	1	0	0	3	9	21	456	1205	347	48	104	2	1	0	0	0	0	0	0	0	0	0	0	0	0	-10	-109	-332	-21	-2	0	0	0	0	0	0	0	0	0	0	2197	-474	2671
434	0	0	2	1	2	22	233	460	72	73	6	0	0	0	0	0	0	0	0	0	-1	0	-2	0	-9	-22	-188	-642	-6	-2	0	0	0	0	0	0	0	0	0	0	871	-872	1743
435	0	0	3	0	6	23	341	1480	375	2	0	0	0	0	0	0	0	0	0	0	0	0	-1	-3	-11	-7	-136	-29	0	0	0	0	0	0	0	0	0	0	0	0	2230	-187	2417
436	0	4	9	27	53	121	1422	11950	13	0	0	0	0	0	0	0	0	0	0	0	0	0	-2	-8	-6	-53	-172	-2	0	0	0	0	0	0	0	0	0	0	0	0	13599	-243	13842
437	12	10	29	41	27	225	2390	3	0	0	0	0	0	0	0	0	0	0	0	0	0	-4	-3	-4	-37	-28	-1	0	0	0	0	0	0	0	0	0	0	0	0	0	2737	-77	2814
438	2	8	25	17	28	101	1	0	0	0	0	1	0	0	0	0	0	0	0	0	-12	-27	-15	-26	-13	0	0	0	0	-2	0	0	0	0	0	0	0	0	0	0	183	-95	278
439	25	40	41	19	9	1	2	2	1	1	6	0	0	0	0	0	0	1	0	0	-2	-4	-10	-11	-1	0	-12	-27	-22	-1	-2	0	0	0	0	0	0	0	0	0	148	-92	240
440	53	93	63	94	40	139	548	364	16	11	1	0	0	1	0	0	1	1	0	1	-1	-4	-1	0	-2	-7	-20	-330	0	-3	0	0	0	0	0	0	0	0	0	0	1426	-368	1794
441	8	23	102	19	8	21	192	164	42	1	1	0	1	1	0	0	0	0	0	0	-4	-2	-2	-2	-1	-4	-277	-94	-13	0	-1	0	0	0	0	0	0	0	0	0	583	-400	983
442	12	93	38	12	7	28	169	818	7	3	0	2	0	0	0	0	0	0	0	0	-3	0	0	-2	-5	-29	-44	-97	0	-1	0	0	0	0	0	0	0	0	0	0	1189	-181	1370
443	135	74	37	13	4	34	701	324	37	1	7	1	1	0	0	0	0	0	0	0	-5	-6	-3	-2	-8	-4	-46	-5	-13	0	0	0	0	0	0	0	0	0	0	0	1369	-92	1461
444	19	12	13	1	10	35	77	181	2	2	1	0	1	0	0	0	0	0	0	0	0	-2	-9	-10	-1	-11	-11	-164	-11	-2	0	0	-1	0	0	0	0	0	0	0	354	-222	576
445	25	9	9	23	26	11	120	62	11	6	2	0	1	0	0	0	0	0	0	0	0	-6	-12	0	-4	-3	-37	-202	-2	-1	0	0	0	0	0	0	0	0	0	0	305	-267	572
446	3	7	11	7	15	13	57	631	24	0	0	0	1	0	0	0	0	0	0	0	-8	-15	-5	-10	-2	-14	-105	-41	-2	0	0	-1	0	0	0	0	0	0	0	0	769	-203	972
447	15	22	33	11	6	9	261	314	7	10	0	4	3	0	0	0	0	0	0	1	-14	-4	-12	-1	-6	-12	-22	-20	-3	-1	0	0	0	0	0	0	0	0	0	0	696	-95	791
448	6	19	3	1	1	20	81	41	0	0	0	1	0	0	0	0	0	0	0	0	-4	-16	-6	-19	-52	-15	-108	-122	-9	-5	0	0	0	0	0	0	0	0	0	0	173	-356	529
449	5	1	1	2	3	24	20	16	0	0	0	0	0	0	0	0	0	0	0	0	-3	-4	-1	-25	-5	-9	-22	-6	-13	0	0	0	0	0	0	0	0	0	0	0	72	-88	160
450	0	0	0	8	7	4	103	98	8	1	0	0	0	0	0	0	0	0	0	0	-6	-5	-3	-2	-2	-20	-70	-138	0	0	0	0	0	0	0	0	0	0	0	0	229	-246	475
451	2	4	9	1	0	3	33	11	2	0	0	0	0	0	0	0	0	0	0	0	0	-2	0	0	-5	-2	-41	-2	0	0	0	0	0	0	0	0	0	0	0	0	65	-52	117
452	4	13	5	4	6	11	123	114	1	1	0	0	0	0	0	0	0	0	0	0	0	0	-3	0	-4	-1	0	0	0	0	0	0	0	0	0	0	0	0	0	0	282	-8	290
453	2	2	0	2	1	4	19	0	2	0	0	0	1	0	0	0	0	0	0	0	0	0	-3	-7	-5	0	-1	-3	0	0	0	0	0	0	0	0	0	0	0	0	33	-19	52
454	1	0	1	0	0	3	4	4	3	2	0	0	0	0	0	0	0	0	0	0	-1	-5	-7	-2	0	-1	0	-2	-1	0	0	0	0	0	0	0	0	0	0	0	18	-19	37
455	0	3	2	0	1	0	4	4	1	0	0	0	0	0	0	0	0	0	0	0	-1	-5	-13	0	0	-1	0	-3	-2	-1	0	-1	0	0	0	0	0	0	0	0	15	-27	42
456	3	4	3	0	0	0	1	3	0	0	0	0	0	0	0	0	0	0	0	0	-11	-4	0	-1	0	-1	-5	-19	-19	-1	0	0	0	0	0	0	0	0	0	0	14	-61	75
457	5	13	12	0	0	0	1	6	0	0	0	0	0	0	0	0	0	0	0	0	-7	0	-1	-1	0	0	0	-30	-1	-2	0	0	0	0	0	0	0	0	0	0	37	-42	79
458	15	12	3	0	3	0	0	11	10	0	0	0	0	0	0	0	0	0	0	0	-3	-6	-8	-1	-2	-1	-28	-29	-8	-1	0	0	0	0	0	0	0	0	0	0	54	-87	141
459	4	0	3	1	0	0	9	16	0	0	0	0	0	0	0	0	0	0	1	0	-8	-1	-1	-2	-2	-23	-19	-57	-20	0	0	0	0	0	0	0	0	0	0	0	34	-133	167
460	1	5	8	0	0	2	21	26	2	0	0	0	1	0	0	0	0	0	0	0	-1	0	-6	0	-4	-5	-48	-108	0	0	0	0	0	0	0	0	0	0	0	0	66	-172	238
461	5	2	0	0	0	3	1	3	0	0	0	0	0	0	0	0	0	0	0	0	0	-5	-7	-17	-11	-44	-141	-22	0	0	0	0	0	0	0	0	0	0	0	0	14	-247	261
462	0	1	0	0	1	1	19	14	0	0	0	0	0	0	0	0	0	0	0	0	-3	-3	-11	-3	-4	-8	-2	0	0	0	0	0	-1	0	0	0	0	0	0	0	36	-35	71
463	1	0	0	0	2	1	0	0	0	0	0	0	0	0	0	0	0	0	0	0	-4	-13	-3	-10	-4	0	0	0	-1	-1	0	0	0	0	0	0	0	0	0	0	4	-36	40
464	2	4	7	1	0	0	0	1	0	0	0	0	0	1	0	0	0	0	0	0	0	-2	-7	-2	0	0	0	-2	0	0	0	0	0	0	0	0	0	0	0	0	16	-13	29
465	0	2	0	0	0	0	0	0	0	0	0	0	0	0	0	0	0	0	0	0	-17	-3	-15	0	0	0	-9	-5	0	0	0	0	0	0	0	0	0	0	0	0	2	-49	51
466	2	0	0	0	0	1	0	2	0	1	0	0	0	0	0	0	0	0	0	0	-3	-3	-1	0	-7	-74	-9	-36	0	0	0	0	0	0	0	0	0	0	0	0	6	-133	139
467	0	0	1	2	2	2	24	4	1	0	0	0	0	0	0	0	1	0	0	0	-6	-5	-22	-32	-6	0	-10	-15	0	0	0	0	0	0	0	0	0	0	0	0	37	-96	133
468	1	1	2	3	4	12	7	21	0	0	0	0	0	0	0	1	0	0	0	0	-11	-41	-16	-29	-3	-11	-16	-13	-2	0	-1	0	0	0	0	0	0	0	0	0	52	-143	195
469	2	3	4	2	5	2	11	15	0	0	0	0	1	0	8	0	0	0	0	0	-5	-1	-5	-1	0	-1	-1	-22	0	0	0	0	0	0	0	0	0	0	0	0	53	-36	89
470	0	2	1	0	0	4	8	5	2	0	0	0	0	4	0	0	0	0	0	0	-6	-12	-4	-9	-24	-20	-201	-281	-6	-4	0	0	0	0	0	0	0	0	0	0	26	-567	593
471	0	0	2	0	1	0	0	1	0	0	0	0	3	0	0	0	0	0	0	0	-51	-15	-17	-4	-18	-86	-471	-67	-56	-1	0	0	0	-1	0	0	0	0	0	0	7	-787	794
472	2	4	2	0	2	2	21	7	0	0	0	2	0	0	0	0	0	0	0	0	-8	-7	-15	-20	-17	-28	-27	-122	-7	0	-2	0	0	0	0	0	0	0	0	0	42	-253	295
473	16	11	6	4	10	21	65	11	7	4	17	0	0	0	0	0	0	0	0	0	0	-3	-11	-34	-25	-21	-82	-70	-1	0	0	0	0	0	0	0	0	0	0	0	172	-247	419
474	1	4	1	2	0	4	0	9	0	4	0	0	0	0	0	0	0	0	0	0	-26	-50	-103	-72	-93	-113	-263	-246	-6	0	-3	-1	-2	0	0	0	0	0	0	0	25	-978	1003
475	1	0	0	0	0	1	27	13	7	0	0	0	0	0	0	0	0	0	0	0	-3	-15	-10	-38	-13	-12	-23	-6	-3	-1	0	0	0	-1	0	-1	0	0	0	0	49	-126	175
476	0	3	2	1	1	20	57	69	0	0	0	0	0	0	0	0	0	0	0	0	-9	-4	-32	-16	-17	-7	-8	-14	-6	-1	-1	0	0	0	0	0	0	0	0	0	153	-115	268
477	1	4	3	0	1	6	20	5	0	0	0	0	0	0	0	0	0	0	0	0	-9	-77	-53	-42	-8	-3	-46	-61	-10	-3	0	0	0	0	0	0	0	0	0	0	40	-312	352
478	1	0	0	0	0	3	1	1	2	2	0	1	0	0	0	0	0	0	0	0	-65	-44	-59	-3	-4	-15	-80	-142	-15	0	0	0	0	0	0	0	0	0	0	-1	11	-428	439
479	1	2	1	0	2	1	6	8	1	0	0	0	0	0	0	0	0	0	0	0	-11	-17	-6	0	-5	-6	-175	-34	0	0	0	0	0	0	0	0	0	0	0	0	22	-254	276
480	0	2	1	0	0	0	5	31	0	0	0	0	0	0	0	0	0	0	0	0	-8	-3	-1	0	-6	-15	-70	-8	-3	0	0	0	0	0	0	0	0	0	0	0	39	-114	153
481	2	0	5	0	1	0	28	3	0	0	0	0	0	0	0	0	0	0	0	0	-2	-7	-6	-9	-30	-57	-56	-104	-6	-3	0	0	0	-1	0	0	0	0	0	0	39	-281	320
482	0	5	1	0	0	4	10	0	0	0	0	0	0	0	1	0	0	0	0	0	-1	0	-12	-3	-12	-8	-25	-26	-7	0	0	0	-1	0	0	0	0	0	0	0	21	-95	116
483	3	1	0	2	2	5	8	4	0	0	0	0	0	0	0	0	0	2	1	2	-2	-14	-16	-13	-4	-23	-8	-10	-1	0	-2	0	0	0	-2	0	0	0	0	0	30	-95	125
484	5	1	2	11	5	2	4	7	2	2	2	1	0	2	1	0	0	3	0	0	-1	-17	-26	-1	-1	-5	-15	-66	-1	-2	0	0	0	0	0	0	0	0	0	0	50	-135	185
485	1	4	2	0	2	4	7	6	3	0	0	1	0	0	0	0	0	1	0	1	-12	-17	-7	-6	0	-1	-26	-73	0	-1	0	0	0	-1	0	0	0	0	0	0	32	-144	176
486	2	29	24	3	2	4	1	33	3	5	0	2	2	3	0	0	1	0	0	0	-5	-4	-28	-1	0	0	-49	-72	-4	0	0	0	0	0	0	0	0	0	0	0	114	-163	277
487	8	8	2	1	2	0	5	31	4	0	1	1	0	1	0	0	0	0	2	0	-6	-14	-2	-1	-4	-9	-64	-310	-35	-9	0	0	0	0	0	0	0	0	0	0	66	-454	520
488	8	2	3	2	1	4	139	652	5	1	0	2	1	1	0	0	0	0	0	1	-10	-5	-5	-1	-10	-16	-33	-50	-37	-4	0	-1	0	0	0	0	0	0	0	0	822	-172	994
489	1	2	6	5	17	63	377	186	26	3	0	2	0	0	0	0	1	0	0	1	-1	-1	-4	-1	-3	-7	-50	-475	-6	-4	-2	-1	-1	0	0	0	0	0	0	0	690	-556	1246
490	3	4	1	2	14	39	14	39	19	5	2	1	0	1	0	0	0	0	0	0	-4	-4	-3	-3	-3	-5	-153	-37	-6	-2	-1	-1	0	0	-1	0	0	0	0	0	144	-223	367
491	1	2	10	3	6	2	85	688	16	9	1	1	0	0	0	0	0	0	0	0	0	-3	-1	-3	-1	-10	-103	-222	-13	-1	0	0	-1	0	0	0	0	0	0	0	824	-358	1182
492	6	10	12	15	12	68	743	276	21	9	0	1	0	0	0	0	0	0	0	0	0	0	-2	-1	-3	-5	-183	-53	-2	0	0	0	0	0	0	0	0	0	0	0	1173	-249	1422
493	15	4	15	3	13	126	625	1082	25	0	0	0	0	0	0	0	0	0	0	0	-2	-6	-1	-10	-10	-36	-277	-30	-1	0	0	0	0	0	-1	0	0	0	0	0	1908	-374	2282
494	1	10	0	1	34	82	702	176	0	1	0	0	0	0	0	0	0	0	0	0	-4	-2	-2	-1	-14	-27	-413	-251	0	0	0	0	0	0	0	0	0	0	0	0	1007	-714	1721
495	6	1	7	24	26	113	879	1	0	0	0	0	0	0	0	0	0	0	0	0	-1	-1	-5	-8	-2	-12	-26	0	0	0	0	0	0	0	0	0	0	0	0	0	1057	-55	1112
496	11	30	32	11	35	142	130	23	0	0	0	0	0	0	0	0	0	0	0	0	0	-2	-6	-8	-2	-2	0	0	0	0	0	0	0	0	0	0	0	0	0	0	414	-20	434
497	2	7	2	2	5	1	1	0	0	0	0	0	0	0	0	0	0	0	0	0	-1	-10	-23	-14	-4	0	0	0	0	0	0	0	0	0	0	0	-1	0	0	0	20	-53	73
498	4	6	5	10	1	1	1	0	0	0	0	0	0	0	0	0	0	0	0	0	-11	-16	-13	-2	0	0	0	0	0	0	0	0	0	0	0	-1	-1	0	0	0	28	-44	72
499	4	11	13	0	0	0	0	0	0	0	0	0	0	0	0	0	0	0	0	0	-7	-7	0	0	0	0	0	-1	0	0	0	0	0	0	-1	-2	0	0	0	0	28	-18	46
500	5	32	0	0	0	0	0	0	0	0	0	0	0	0	0	0	0	0	0	0	-17	-2	0	0	0	0	0	-1	0	0	0	-1	-3	-1	-1	-1	0	0	0	0	37	-27	64
501	26	0	0	0	0	0	0	0	0	0	0	1	0	1	1	2	0	0	0	0	0	0	0	0	0	0	-1	-5	0	0	0	0	-2	0	0	0	0	0	0	0	31	-8	39
502	0	0	0	0	0	0	0	0	1	0	0	1	0	0	2	0	0	1	1	0	0	0	0	0	-1	0	-5	-30	-3	-1	-2	-1	-2	0	0	0	0	0	0	0	6	-45	51
503	0	2	1	0	4	4	1	175	5	1	0	1	0	1	0	0	0	0	0	1	-2	-2	-3	-4	-6	-23	-154	-62	-7	-4	-2	-1	0	0	0	0	0	0	0	0	196	-270	466
504	10	2	1	9	9	16	255	162	1	2	1	0	2	0	0	0	0	0	1	0	0	-2	-4	-6	-4	-44	-120	-50	-17	-3	-1	0	0	0	0	0	0	0	0	0	471	-251	722
505	3	4	12	9	2	50	447	73	2	8	7	3	1	0	0	0	0	0	0	0	-1	-4	-34	-35	-40	-21	-122	-472	-72	-7	-2	0	0	0	0	0	0	0	-1	0	621	-811	1432
506	0	10	9	5	26	49	186	167	27	8	11	4	0	0	0	0	0	0	0	0	-4	-15	-23	-38	-3	-11	-104	-884	-19	0	0	0	0	0	0	0	0	0	0	0	502	-1101	1603
507	6	5	2	4	10	16	185	531	77	29	1	1	2	0	0	0	0	0	0	0	-13	-9	-20	-2	-8	-22	-127	-195	-11	0	0	0	0	0	0	0	0	0	0	0	869	-407	1276
508	9	4	10	6	1	29	154	1180	90	7	1	4	0	0	0	0	0	0	0	2	-11	-14	-2	-4	-7	-29	-107	-35	0	0	0	0	0	0	0	-1	0	0	0	0	1497	-210	1707
509	0	1	13	1	4	8	57	209	8	0	0	0	0	0	0	0	0	0	0	0	-14	-3	-23	-24	-75	-23	-22	-12	0	0	0	0	0	0	-1	0	-1	-1	0	0	301	-199	500
510	2	4	0	3	5	15	86	75	0	0	0	0	0	0	0	1	1	0	0	0	-2	-4	-10	-11	-5	0	-3	-3	-1	0	0	0	0	0	0	0	0	0	0	0	192	-39	231
511	1	0	1	3	0	20	67	38	7	0	0	0	0	0	0	0	0	1	0	0	0	-10	-13	-1	-1	0	0	-14	-3	0	0	0	0	0	0	0	0	0	0	0	138	-42	180
512	0	1	0	0	0	2	17	40	0	0	0	0	0	0	0	0	0	0	0	0	-11	-16	-4	-1	0	0	0	-1	-2	0	0	0	0	0	0	0	0	0	0	0	60	-35	95
513	1	0	0	2	0	1	6	21	4	2	0	0	0	0	0	0	0	0	0	0	-8	0	-1	0	-1	0	-3	-15	-1	-1	0	0	0	0	0	0	0	0	0	0	37	-30	67
514	0	0	1	0	0	2	6	11	1	1	0	0	0	0	0	0	0	0	0	0	-1	0	-2	-2	0	0	-24	-16	0	-1	0	0	0	0	0	0	0	0	0	0	22	-46	68
515	1	6	6	1	5	6	21	58	0	0	0	0	0	0	0	0	0	0	0	0	-6	-5	-3	-1	-2	-5	-22	-115	0	-2	0	0	0	0	0	0	0	0	0	0	104	-161	265
516	21	10	5	0	6	13	89	56	9	2	0	0	1	0	0	0	0	0	0	0	-1	-1	0	-3	-8	-4	-24	-29	-3	-1	0	0	0	0	0	0	0	0	0	0	212	-74	286
517	5	8	5	10	6	34	31	60	1	1	2	2	0	0	0	0	0	0	0	0	-2	0	-2	-2	-3	0	-15	-31	-1	-2	0	0	0	0	0	0	0	0	0	0	165	-58	223
518	0	6	0	0	8	5	18	41	6	0	2	0	0	0	0	0	1	0	0	0	-1	0	-8	-3	0	-7	-20	-13	0	0	0	0	0	0	0	0	0	0	0	0	87	-52	139
519	1	3	1	5	5	2	17	60	0	3	0	0	0	2	0	0	0	0	0	0	-1	-4	-2	-5	-7	-4	-5	-17	0	-1	0	0	0	0	0	0	0	0	0	0	99	-46	145
520	1	9	11	5	3	4	23	40	2	0	0	0	0	0	0	0	0	0	0	1	0	-2	-3	-2	-1	0	-1	-6	-2	0	0	0	0	0	0	0	0	0	0	0	99	-17	116
521	2	2	4	0	3	0	9	15	0	0	0	0	0	0	0	0	0	0	0	1	0	0	-5	-3	-1	-2	-30	-15	0	0	0	0	0	0	0	0	0	0	0	0	36	-56	92
522	3	3	7	2	0	0	5	16	2	0	0	0	2	0	0	0	0	0	0	0	0	-10	-4	0	-7	-6	-51	-33	-1	0	0	-1	0	0	0	0	0	0	0	0	40	-113	153
523	0	2	1	1	0	0	17	7	0	0	0	0	0	0	0	0	0	0	0	0	-7	-4	0	-2	0	-3	-19	-66	-2	0	0	0	0	0	0	0	0	0	0	0	28	-103	131
524	0	0	1	0	0	6	32	14	0	0	0	0	0	0	0	0	0	0	0	0	0	-1	-1	0	-1	-2	-13	-20	-4	-1	0	0	0	0	0	0	-1	0	0	0	53	-44	97
525	4	5	2	4	0	7	81	86	4	1	0	0	1	0	2	1	0	0	0	0	-2	-2	-1	-2	-1	-4	-20	-47	-8	-4	-1	0	0	0	0	0	0	0	0	0	198	-92	290
526	1	1	1	1	2	4	9	8	2	1	0	0	0	0	1	0	0	0	0	0	-3	-1	-10	-2	-2	-8	-36	-25	-4	-1	0	0	0	0	0	0	0	0	-1	0	31	-93	124
527	0	2	0	0	1	8	6	42	0	0	0	0	0	0	0	0	0	0	0	0	-4	-22	-2	-8	-11	-19	-204	-443	-30	-6	-5	0	-1	0	0	0	0	0	0	0	59	-755	814
528	0	2	1	1	1	0	13	9	1	0	0	0	0	0	0	0	0	0	0	0	-7	-6	-5	-6	-3	-21	-114	-676	-17	-12	0	0	0	0	0	0	0	0	0	0	28	-867	895
529	6	4	12	6	2	10	54	73	7	0	2	0	0	0	0	0	0	0	0	0	-2	-5	-7	-3	-9	-10	-122	-256	-151	-1	0	-1	0	0	0	0	0	0	0	0	176	-567	743
530	4	6	6	1	4	25	54	312	6	0	2	0	0	0	0	0	0	0	0	0	-2	-4	-10	-19	-1	-10	-44	-464	0	0	0	0	0	0	0	0	0	0	0	0	420	-554	974
531	4	2	0	6	4	10	16	5	1	0	0	0	0	0	0	0	0	0	0	1	-11	-4	-24	-4	-10	-16	-189	-12	0	-2	-1	-1	-1	-1	0	0	-1	0	0	0	49	-277	326
532	4	2	4	3	2	5	3	16	2	1	0	0	0	0	0	0	0	0	0	0	-5	-7	-6	-3	-1	-15	-8	-27	0	0	-1	-1	0	0	0	-1	0	0	0	0	42	-75	117
533	2	4	6	3	0	1	11	35	0	3	1	0	0	0	0	0	0	0	0	0	-18	-6	-14	-4	-22	-15	-85	-57	-14	-1	-2	-2	0	-1	0	0	0	0	0	0	66	-241	307
534	0	3	0	0	0	0	3	12	0	0	0	0	0	0	0	0	0	0	0	0	-8	-6	-6	-52	-2	-5	-7	-42	-3	-3	0	0	-1	0	0	0	0	0	0	0	18	-135	153
535	4	4	2	0	0	2	8	18	5	2	0	1	0	0	0	0	0	0	0	0	-4	-5	-42	-1	0	0	-7	-110	-22	-7	-1	-1	0	0	0	0	0	0	0	0	46	-200	246
536	5	1	0	0	0	0	0	2	0	0	0	0	0	0	0	0	0	0	0	0	-4	-16	0	0	-2	0	-19	-44	-1	0	-1	0	0	0	0	0	0	0	0	0	8	-87	95
537	2	0	0	0	0	0	0	8	3	0	0	0	1	0	0	0	0	1	0	0	-1	0	0	0	0	-2	-23	-133	-4	0	0	0	0	0	0	0	0	0	0	0	15	-163	178
538	0	0	0	0	0	0	2	18	1	0	0	0	0	0	0	0	0	0	0	0	0	0	0	-2	-8	-12	-48	-307	-13	-2	0	0	0	0	0	0	0	0	0	0	21	-392	413
539	0	0	0	0	0	5	47	53	2	0	0	0	0	0	0	0	0	0	0	0	0	0	-2	0	-3	-9	-50	-40	-5	0	0	0	0	0	0	0	0	0	0	0	107	-109	216
540	0	5	5	4	3	8	25	53	2	0	2	0	0	0	2	0	0	0	0	0	-9	-13	-12	0	-3	-5	-49	-157	-5	0	0	0	0	0	0	0	0	-1	0	0	109	-254	363
541	5	3	2	0	3	2	5	18	2	1	0	0	0	0	1	0	0	0	0	0	-13	-5	0	-2	-2	-11	-41	-49	0	0	0	0	0	0	0	0	0	0	0	0	42	-123	165
542	5	4	2	0	0	1	18	111	8	0	0	1	0	0	0	0	0	0	0	0	-1	-1	-1	0	-1	0	-17	-4	0	0	0	0	0	0	0	0	0	0	0	0	150	-25	175
543	0	0	0	0	0	1	59	135	0	0	0	0	0	0	0	0	0	0	0	0	0	0	0	-2	-6	-4	-6	-43	0	0	0	0	0	0	0	0	0	0	0	0	195	-61	256
544	0	0	0	0	0	2	56	13	15	0	0	0	0	0	1	0	0	0	0	2	0	0	0	-5	0	0	-3	0	0	0	0	0	0	0	0	0	0	0	0	0	89	-8	97
545	0	0	0	1	4	13	11	135	0	0	1	0	0	0	0	0	0	0	0	0	0	-3	-2	-6	0	-6	-3	-10	0	0	0	0	0	0	0	0	0	0	0	0	165	-30	195
546	0	0	0	2	5	1	31	4	0	0	0	0	0	0	0	0	0	0	1	0	-2	0	-4	0	-8	0	0	-2	0	0	0	-1	0	0	0	0	0	0	0	0	44	-17	61
547	1	0	3	5	1	9	6	7	0	2	0	0	0	0	0	0	0	0	1	0	-6	-2	-1	-10	-2	0	-1	-4	0	0	0	0	0	0	0	0	0	0	0	0	35	-26	61
548	6	16	16	1	3	1	5	10	2	1	0	0	0	0	0	0	0	0	0	0	-4	-1	-18	0	-1	0	-5	0	-1	0	0	0	0	0	0	0	0	0	0	0	61	-30	91
549	8	3	3	1	0	1	5	8	0	0	0	0	0	0	0	0	0	0	0	0	0	-3	0	0	0	0	-3	-2	-1	0	0	0	-1	0	0	0	0	0	0	0	29	-10	39
550	0	0	0	0	0	1	22	12	0	0	0	0	0	0	0	0	0	0	0	0	-12	0	0	0	0	0	0	-75	-18	-3	-2	0	0	0	0	0	0	-1	0	0	35	-111	146
551	1	3	0	0	4	12	15	8	0	2	1	0	0	0	0	0	0	0	0	0	0	0	0	0	-1	-6	-46	-120	-31	-15	-1	-1	0	0	-1	0	-2	0	0	0	46	-224	270
552	1	0	1	1	1	4	8	6	0	2	0	2	0	0	0	0	0	0	0	0	0	-2	-6	-1	0	-7	-14	-85	-11	0	0	0	0	0	-1	-2	0	0	0	0	26	-129	155
553	6	2	2	1	4	1	1	12	11	1	0	0	0	0	0	0	0	0	0	0	-4	-1	-2	-1	-10	-12	-54	-224	-3	-4	0	-1	0	0	0	0	0	0	0	0	41	-316	357
554	4	10	2	4	2	0	4	30	1	1	0	0	0	0	1	0	0	0	0	0	-2	0	0	-7	-6	-4	-123	-147	-56	-3	-2	-1	-1	-1	0	0	0	0	0	0	59	-353	412
555	5	7	2	3	0	2	37	114	13	0	0	0	1	0	0	0	0	0	0	0	0	-1	-13	-13	-11	-37	-175	-1036	-10	-11	-1	-2	-7	0	0	0	0	0	0	0	184	-1317	1501
556	3	2	1	6	1	15	106	130	14	1	0	0	0	0	0	0	0	0	0	0	-1	-28	-5	-9	-27	-31	-761	-317	-65	-12	-4	-4	0	0	0	0	0	0	-1	0	279	-1265	1544
557	0	2	4	3	7	36	233	686	11	3	0	0	0	1	0	0	0	0	0	0	-13	-11	-11	-37	-16	-94	-149	-1161	-18	-16	-7	0	-2	0	0	0	0	0	0	0	986	-1535	2521
558	7	5	2	15	15	114	1006	506	39	4	1	0	0	0	0	0	0	0	0	0	-11	-15	-47	-5	-23	-18	-490	-156	-29	-16	-2	-1	-1	0	0	0	0	0	0	0	1714	-814	2528
559	3	1	3	2	13	58	112	368	0	3	0	1	0	1	0	0	0	0	0	0	-4	-34	-6	-23	-10	-38	-356	-552	-26	-3	-1	-2	0	0	0	0	0	0	0	0	565	-1055	1620
560	2	3	5	12	25	68	239	45	10	1	3	0	0	0	0	0	0	0	0	0	-20	-5	-31	-4	-34	-79	-535	-241	-16	-2	0	-4	-1	0	0	0	0	0	0	0	413	-972	1385
561	0	1	11	14	3	17	18	111	0	1	0	0	0	1	0	0	0	0	0	0	-8	-45	-13	-47	-66	-134	-773	-1057	-39	-19	-2	-6	-2	-1	0	0	0	-1	0	0	177	-2213	2390
562	4	6	4	2	4	8	60	27	6	0	1	0	0	0	0	0	0	0	0	0	-33	-7	-44	-50	-48	-144	-725	-1287	-53	-8	-5	-2	0	0	0	0	0	0	0	0	122	-2406	2528
563	10	24	8	9	25	68	162	399	12	11	0	0	0	0	0	0	0	0	0	0	-4	-62	-49	-53	-124	-77	-1000	-1314	-33	-23	-1	0	0	0	0	0	0	0	0	0	728	-2740	3468
564	20	12	8	10	17	13	311	1037	61	0	1	0	0	0	0	0	0	0	0	0	-98	-120	-113	-219	-134	-163	-572	-1047	-281	-9	0	0	0	0	0	0	0	0	-1	0	1490	-2757	4247
565	8	10	15	12	3	137	1033	1453	4	0	0	0	0	0	0	0	0	0	1	2	-82	-33	-335	-38	-116	-87	-533	-4860	-30	-1	0	-4	0	-1	-1	-1	0	0	0	0	2678	-6122	8800
566	3	6	11	1	6	71	366	50	12	3	0	1	0	0	0	1	0	0	0	0	-45	-597	-110	-138	-73	-130	-1052	-668	-75	-29	-32	-8	-3	-4	0	-1	-1	-1	0	0	531	-2967	3498
567	5	3	6	7	22	32	36	418	42	6	0	3	0	0	0	0	0	0	0	0	-128	-42	-43	-23	-55	-112	-918	-2789	-31	-21	-6	-2	0	0	0	-3	-1	0	0	0	580	-4174	4754
568	4	0	6	7	4	8	62	59	3	2	0	0	0	0	0	0	0	0	0	0	-12	-45	-27	-38	-46	-41	-447	-133	-35	-6	-1	0	-1	-2	-2	0	0	0	0	0	155	-836	991
569	1	12	11	7	6	16	136	470	20	2	0	0	0	0	0	0	0	0	1	0	-28	-27	-18	-19	-14	-50	-183	-872	-21	-11	-3	0	0	-1	0	0	0	-1	0	0	682	-1248	1930
570	5	8	5	2	5	21	214	152	7	1	0	0	0	0	0	0	0	0	0	0	-8	-50	-39	-17	-10	-14	-214	-275	-81	-8	-1	-1	-3	0	-2	0	0	0	0	0	420	-723	1143
571	26	23	14	9	20	37	187	292	1	7	0	0	0	0	0	0	0	1	0	1	-9	-25	-4	-5	-13	-89	-460	-1193	-10	-11	-1	-1	0	-1	0	0	0	0	0	0	618	-1822	2440
572	7	2	1	2	7	7	16	33	4	0	1	0	0	0	0	0	0	0	0	0	-28	-24	-40	-8	-102	-122	-817	-238	-25	-3	-4	-2	-1	0	0	0	0	0	0	0	80	-1414	1494
573	0	3	6	1	3	7	27	48	0	6	0	0	0	0	0	2	0	0	0	0	-9	-13	-12	-25	-34	-56	-296	-521	-21	-13	0	0	0	0	0	-1	0	0	0	0	103	-1001	1104
574	1	2	4	0	6	18	67	17	7	2	0	0	0	0	0	0	0	0	0	0	-18	-13	-14	-5	-5	-14	-214	-80	-1	0	-4	0	0	0	0	0	0	0	0	0	124	-368	492
575	2	3	0	0	0	0	1	26	1	0	0	0	0	0	0	0	0	0	0	0	-3	-15	-3	-11	-3	-13	-45	-140	-3	-3	-4	0	0	0	0	0	0	0	0	0	33	-243	276
576	0	0	3	0	0	3	76	55	10	1	3	1	1	0	0	0	0	0	0	0	0	0	0	-1	0	-3	-36	-24	-4	-3	-2	0	0	0	0	0	0	0	0	0	153	-73	226
577	0	0	1	4	0	15	77	624	13	3	3	2	0	0	0	0	0	1	0	1	0	-1	-3	-4	-3	-7	-61	-691	-235	-14	0	-2	0	0	0	0	0	0	0	0	744	-1021	1765
578	0	0	0	0	1	12	245	60	6	4	2	0	0	0	0	1	0	0	0	0	-1	0	-10	-11	-6	-5	-55	-194	-52	0	0	0	0	0	0	0	0	0	0	0	331	-334	665
579	1	1	2	6	8	65	239	700	194	21	1	0	0	2	0	2	1	0	1	0	-6	-10	-7	-12	-6	-22	-298	-850	-2	-1	0	0	0	0	0	0	0	0	0	0	1244	-1214	2458
580	1	0	0	2	7	7	21	231	8	0	0	0	0	1	0	3	0	0	0	0	-9	-22	-32	-16	-32	-47	-361	-26	-19	-1	0	0	0	0	0	0	0	0	0	0	281	-565	846
581	0	4	6	33	10	28	572	1548	1	0	0	2	3	0	0	0	0	1	1	0	-4	-5	-2	-12	-13	-22	-9	-16	-1	0	0	-2	0	-1	0	0	0	0	0	0	2209	-87	2296
582	3	3	17	2	1	63	335	36	5	0	0	2	0	0	0	0	0	0	0	0	-5	-6	-7	-9	-44	-3	-40	-84	-8	0	-2	0	0	0	0	0	0	0	0	0	467	-208	675
583	0	14	4	2	5	65	20	27	2	1	2	0	0	3	0	0	0	0	0	0	0	-1	-2	-27	-1	-12	-121	-184	-1	0	0	0	0	0	0	0	0	0	0	0	145	-349	494
584	1	1	2	2	9	13	75	157	10	4	2	0	0	0	0	0	0	0	0	0	-3	-5	-32	-7	-16	-15	-96	-26	-33	-5	0	0	-1	0	0	0	0	0	0	0	276	-239	515
585	2	0	7	7	4	9	152	524	14	0	0	1	3	3	0	0	0	0	0	0	-3	-9	0	-8	-3	-6	-38	-413	-9	-1	-1	-1	0	0	0	0	0	0	0	0	726	-492	1218
586	3	12	10	1	5	15	240	39	17	2	0	1	1	1	0	0	0	0	0	0	-15	-7	-25	-25	-16	-13	-405	-32	-20	-3	0	0	-1	0	0	0	0	0	0	0	347	-562	909
587	1	2	0	4	6	19	182	1691	17	4	3	0	0	0	0	0	0	0	0	0	-1	-30	-23	-17	-9	-49	-139	-454	-20	-1	-1	0	0	0	0	0	0	0	0	0	1929	-744	2673
588	4	2	3	1	8	44	1072	41	3	2	0	0	0	0	0	0	0	0	0	0	-16	-14	-7	-7	-13	-9	-48	-30	-11	0	0	0	0	0	0	0	0	0	0	0	1180	-155	1335
589	2	6	11	10	18	130	268	1117	46	6	3	0	0	0	0	0	0	0	0	0	-15	-16	-5	-33	-9	-43	-375	-122	-1	-1	0	0	0	0	0	0	0	0	0	0	1617	-620	2237
590	1	9	10	16	31	18	122	30	0	1	0	0	0	0	0	0	0	0	0	0	-6	-11	-47	-20	-39	-51	-375	-52	-1	0	0	0	0	0	0	0	0	0	0	0	238	-602	840
591	2	4	11	28	4	56	748	486	50	1	0	0	1	0	0	0	0	0	0	0	-8	-18	-6	-52	-26	-60	-82	0	0	0	0	0	0	0	0	0	0	0	0	0	1391	-252	1643
592	0	2	4	0	8	47	404	138	0	0	1	0	0	0	0	0	0	0	0	0	-10	-8	-26	-15	-16	-6	-2	0	0	0	0	0	0	0	0	0	0	0	0	0	604	-83	687
593	10	25	2	6	19	101	312	13	0	0	0	0	0	0	0	0	0	0	0	1	-15	-24	-29	-68	-4	-3	0	-1	-2	0	0	0	0	0	0	0	0	0	0	0	489	-146	635
594	17	4	12	9	16	42	45	1	5	1	0	0	0	0	0	0	0	0	0	0	-18	-9	-22	-9	0	0	-4	-14	0	-1	0	-1	-2	0	0	0	0	0	0	-1	152	-81	233
595	3	22	24	36	11	5	1	18	0	0	0	0	0	0	0	0	0	0	0	0	-10	-6	-6	-1	0	-1	-37	-22	0	-1	0	-1	0	0	0	0	0	0	0	0	120	-85	205
596	4	15	14	2	0	0	9	17	0	0	0	0	0	0	0	0	0	0	0	0	-11	-8	0	0	-1	-3	-10	-13	-6	0	-1	0	0	0	0	0	0	0	0	0	61	-53	114
597	21	22	16	2	0	4	21	2	0	0	1	0	0	1	0	1	0	0	0	0	-2	-2	-1	0	0	0	-39	-59	-5	-2	-1	0	0	0	0	0	0	0	0	0	91	-111	202
598	9	12	0	0	1	1	3	4	0	0	0	2	0	0	0	0	0	0	0	0	-1	-1	0	-3	-2	-5	-39	-20	-4	0	0	0	0	0	0	0	0	0	0	0	32	-75	107
599	8	2	3	0	0	0	11	22	0	0	0	1	0	0	0	0	0	0	0	0	-1	-5	-3	0	-11	-54	-109	-363	-49	-6	0	0	0	0	0	0	-1	0	0	0	47	-602	649
600	1	0	0	0	0	1	7	4	0	1	1	0	0	0	0	0	0	0	0	0	-2	-1	-5	-6	-12	-32	-108	-362	-6	0	0	0	0	0	0	0	0	0	0	0	15	-534	549
601	2	3	3	0	1	6	39	66	25	5	0	0	0	0	0	0	0	0	0	1	0	-1	-11	-10	-8	-12	-107	-123	-2	0	0	0	0	0	0	0	0	0	0	0	151	-274	425
602	3	3	0	1	2	17	41	275	11	2	0	0	0	0	0	0	0	1	0	0	-2	0	-7	0	-10	-11	-64	-8	0	0	0	0	0	0	0	0	-1	0	0	0	356	-103	459
603	3	1	2	2	2	7	112	104	1	1	0	0	0	0	0	0	0	0	0	1	-11	-8	0	-9	-10	-37	-53	-62	0	0	0	-1	-1	0	0	-1	0	0	0	0	236	-193	429
604	0	2	0	0	1	7	70	7	2	0	0	0	0	0	0	0	0	0	0	0	0	-2	-9	-12	-7	-10	-47	-7	0	-1	0	0	0	-2	0	0	0	0	0	0	89	-97	186
605	0	1	1	1	5	38	72	140	5	0	0	0	0	1	0	0	0	0	0	0	0	-1	-8	-7	0	-30	-18	-3	0	0	0	0	0	0	0	0	0	0	0	0	264	-67	331
606	1	4	0	3	1	3	62	3	1	0	1	0	0	0	0	0	0	0	0	0	-12	-22	-21	-2	-20	-8	-3	-9	-1	-4	-1	0	-1	0	0	0	0	0	0	0	79	-104	183
607	1	1	2	1	0	16	10	5	0	0	0	1	0	0	0	0	0	0	0	0	-2	-4	-3	-4	-2	-4	-9	-39	-12	-1	0	-1	0	0	0	0	0	0	0	0	37	-81	118
608	1	8	14	0	5	3	1	1	0	1	0	1	0	0	0	0	0	0	0	0	-4	-3	-22	-4	-3	-7	-22	-172	-12	-6	-7	-1	0	0	0	0	0	0	0	0	35	-263	298
609	6	11	2	12	0	0	0	2	1	0	0	0	0	0	0	0	0	0	0	0	-4	-51	-23	-3	-18	-10	-286	-1116	-125	-35	-4	-2	0	-1	-3	0	0	0	0	0	34	-1681	1715
610	7	3	7	0	0	0	2	15	0	1	0	0	0	0	0	0	0	0	0	0	-13	-4	-4	-5	-4	-26	-267	-711	-59	-7	0	0	0	0	0	0	0	0	0	0	35	-1100	1135
611	3	35	9	0	1	8	44	118	15	0	0	0	0	0	0	0	0	0	0	0	-5	-4	-9	-8	-16	-36	-310	-609	-61	-8	0	-1	0	0	0	0	0	0	0	-1	233	-1068	1301
612	20	4	4	2	3	19	64	330	11	4	2	0	0	0	0	0	0	0	0	0	-5	-28	-7	-22	-39	-61	-457	-963	-70	-11	-2	0	0	0	0	0	0	0	0	0	463	-1665	2128
613	3	1	2	1	25	68	404	319	62	8	5	1	0	1	2	1	0	0	0	1	-23	-7	-67	-50	-61	-139	-576	-319	-20	-6	0	0	0	0	0	0	0	0	0	0	904	-1268	2172
614	2	5	5	4	22	44	106	333	26	11	0	0	0	2	0	0	0	0	0	0	-17	-26	-92	-61	-441	-217	-687	-813	-44	-3	-1	-1	0	0	0	0	0	-1	0	0	560	-2404	2964
615	0	1	2	1	8	14	44	36	2	0	0	0	0	0	0	0	0	0	0	0	-7	-57	-25	-245	-35	-95	-452	-816	-1	0	0	0	0	0	0	0	0	0	0	0	108	-1733	1841
616	0	2	3	20	12	18	298	239	5	2	0	0	0	0	0	1	0	0	0	0	-26	-4	-108	-16	-56	-43	-140	-22	-1	-2	0	0	0	0	0	0	0	0	0	0	600	-418	1018
617	3	16	23	15	13	64	214	292	7	0	1	0	0	0	0	0	0	0	0	0	-6	-71	-20	-25	-43	-22	-28	-38	-15	0	0	-2	0	0	0	0	0	0	0	0	648	-270	918
618	54	121	42	13	43	45	87	50	1	8	2	0	0	1	0	0	0	0	0	0	-76	-34	-25	-36	-25	-12	-122	-209	-2	-1	-1	0	0	-1	0	0	0	0	0	0	467	-544	1011
619	1	0	3	3	0	4	24	9	8	1	0	0	0	0	0	0	0	0	0	0	-44	-51	-30	-8	-5	-13	-633	-36	-2	0	0	0	0	0	0	0	0	-3	0	0	53	-825	878
620	0	0	0	2	0	4	24	39	1	0	0	0	0	0	0	0	0	0	0	0	-1	-7	-13	-3	-12	-57	-30	-4	0	0	0	0	0	0	0	0	0	0	0	0	70	-127	197
621	0	2	1	1	0	3	106	34	0	1	0	0	0	1	0	0	0	0	1	0	-13	-27	-16	-17	-73	-18	-82	-141	-3	-7	-2	-1	-2	0	0	-2	0	0	-1	-3	150	-408	558
622	0	0	0	0	1	12	30	4	0	2	0	0	0	0	0	0	0	0	0	0	-8	-12	-6	-5	0	-3	-44	-118	-11	-1	-1	0	-1	-1	-1	0	0	0	0	0	49	-212	261
623	1	4	4	1	2	15	41	35	2	2	0	0	0	0	0	0	0	0	0	0	-5	-3	-16	0	-10	-16	-310	-676	-11	-4	-2	0	0	0	0	0	0	0	0	0	107	-1053	1160
624	2	3	0	1	2	4	28	39	4	0	0	0	0	0	0	0	0	0	0	0	0	-2	0	-1	-1	-11	-82	-21	-15	-4	-1	0	0	-1	0	0	0	0	0	0	83	-139	222
625	0	2	8	2	3	12	90	207	4	0	1	0	1	0	0	0	0	0	0	1	-5	-1	-4	-8	-26	-27	-26	-317	-54	0	-2	-3	-1	0	0	-1	0	0	0	0	331	-475	806
626	1	1	3	0	3	4	39	12	1	0	0	0	0	0	0	0	0	0	0	0	0	-3	-8	-31	-16	-8	-116	-341	-38	-12	-1	-1	0	0	0	0	0	0	0	-1	64	-576	640
627	6	7	3	15	17	45	28	135	21	18	6	0	1	0	0	0	0	1	0	0	-4	-1	-10	-3	0	-27	-145	-134	-41	-5	0	-2	0	0	0	0	0	0	0	0	303	-372	675
628	0	0	1	2	5	4	19	65	5	0	1	0	0	0	0	0	0	0	1	0	-34	-61	-18	-8	-45	-58	-379	-357	-55	-28	-2	0	-2	0	0	0	0	0	0	0	103	-1047	1150
629	0	2	2	0	1	4	41	26	2	0	0	1	0	0	0	0	0	0	0	0	-18	-4	-5	-21	-21	-39	-426	-469	-118	-20	0	-8	-1	0	0	0	0	0	0	0	79	-1150	1229
630	3	12	7	6	1	4	62	111	1	6	0	0	0	1	0	0	0	0	0	1	-8	-14	-32	-26	-22	-84	-406	-1027	-18	-2	-3	0	0	0	-1	0	0	0	0	0	215	-1643	1858
631	1	1	2	1	2	11	158	77	26	4	1	0	0	0	0	0	0	0	0	0	-9	-28	-21	-7	-43	-75	-323	-318	-5	-1	0	0	0	0	0	-1	0	0	0	0	284	-831	1115
632	7	2	4	1	4	19	85	364	8	0	0	2	2	0	0	0	0	0	0	0	-8	-4	-5	-9	-20	-65	-326	-56	-13	0	-1	0	0	0	0	0	0	-1	0	0	498	-508	1006
633	1	6	1	8	7	3	86	153	0	0	1	0	0	0	0	0	0	0	1	0	-25	-17	-51	-64	-166	-187	-111	-113	-15	-4	-1	-1	-1	-2	-1	-1	-2	-1	0	0	267	-763	1030
634	2	0	1	1	0	5	105	11	2	0	0	0	0	0	0	0	0	0	0	0	-11	-26	-99	-149	-94	-49	-763	-1269	-28	-1	-2	-3	-4	0	-3	0	0	0	0	0	127	-2501	2628
635	0	0	0	0	3	4	6	11	0	2	0	0	1	0	0	0	0	0	0	1	-17	-65	-106	-53	-23	-221	-713	-515	-2	-2	-4	0	0	-1	-1	0	0	0	-1	0	28	-1724	1752
636	0	6	1	0	7	2	38	103	6	2	0	0	1	0	0	2	0	0	0	1	-24	-42	-26	-4	-29	-57	-266	-48	-17	-6	-2	-1	-2	-4	0	0	0	-1	0	0	169	-529	698
637	2	5	10	8	3	5	35	109	5	0	0	1	0	1	0	0	0	1	0	0	-16	-11	-3	-17	-4	-10	-64	-100	-18	-4	-1	0	0	0	-2	-1	0	0	0	0	185	-251	436
638	0	6	13	0	0	0	55	22	1	0	0	0	0	0	0	0	0	0	0	0	-30	-10	-58	-37	-20	-15	-163	-370	-109	-20	-7	-2	-2	-4	-2	-1	-3	0	0	0	97	-853	950
639	2	2	2	0	3	6	24	36	2	0	0	1	0	0	1	0	0	0	0	0	-18	-111	-44	-10	-11	-21	-159	-1113	-157	-40	-17	-7	-7	-1	-2	0	0	0	0	0	79	-1718	1797
640	2	2	2	2	4	12	84	116	4	2	0	0	0	0	0	0	0	0	0	0	-48	-6	0	0	-1	-21	-302	-1689	-188	-43	-10	-2	0	-1	0	-1	0	0	0	0	230	-2312	2542
641	0	0	2	7	14	9	44	101	13	0	2	0	0	0	0	0	0	0	0	0	-1	0	-3	-6	-16	-72	-120	-152	-41	-9	0	0	0	0	-2	0	0	0	0	0	192	-422	614
642	1	6	7	6	1	8	98	311	15	1	0	0	0	2	1	0	0	0	0	0	0	-1	-3	-12	-45	-30	-189	-301	-38	-4	-1	0	0	0	0	0	0	0	0	0	457	-624	1081
643	13	6	10	0	4	32	71	53	7	9	4	3	2	0	2	0	0	0	2	0	-6	-48	-84	-258	-111	-140	-1052	-2691	-41	-11	-1	-1	0	-1	0	-1	0	0	0	0	218	-4446	4664
644	0	0	0	0	9	21	27	74	6	1	0	2	0	1	0	0	0	0	0	0	-25	-93	-175	-77	-72	-128	-771	-523	-112	-11	-1	-6	-8	-1	-1	0	-1	0	0	-1	141	-2006	2147
645	2	0	7	21	22	21	122	766	7	16	12	4	4	0	1	0	2	0	0	1	-11	-14	-9	-18	-15	-116	-636	-2367	-67	-8	-3	0	0	0	0	0	0	0	0	0	1008	-3264	4272
646	3	9	18	13	3	8	212	113	79	20	1	6	0	1	3	2	0	0	0	0	-13	-19	-32	-39	-67	-69	-625	-382	-10	-19	-2	0	0	0	-1	0	0	0	0	0	491	-1278	1769
647	1	1	5	0	0	10	61	1891	93	20	9	2	0	1	0	0	0	0	0	0	-13	-47	-39	-43	-36	-154	-1012	-208	-79	-17	-1	-6	-1	-1	-1	0	0	0	0	0	2094	-1658	3752
648	1	3	0	1	1	17	506	422	10	10	1	1	0	1	0	0	0	0	0	0	-15	-40	-89	-64	-65	-224	-659	-980	-35	-21	-13	-2	-5	0	0	-1	0	0	0	0	974	-2213	3187
649	1	1	0	3	1	111	1281	302	63	9	2	0	3	1	0	0	0	0	0	0	-37	-59	-120	-55	-91	-28	-703	-721	-41	-11	-5	-10	-2	0	0	0	0	0	0	0	1778	-1883	3661
650	0	4	1	6	23	113	576	720	26	13	1	1	1	0	0	0	0	1	0	0	-6	-20	-26	-24	-12	-59	-532	-133	-8	-4	-1	0	0	0	0	-1	0	0	0	0	1486	-826	2312
651	0	3	10	26	60	67	749	531	75	7	6	0	0	0	0	0	0	0	0	0	-39	-54	-130	-44	-76	-161	-355	-229	-107	-24	0	0	-1	-3	-1	0	0	0	0	0	1534	-1224	2758
652	0	2	12	25	27	112	359	407	10	15	1	0	0	0	0	0	0	0	0	0	-18	-73	-14	-29	-44	-98	-372	-3657	-134	-2	0	-3	0	0	0	0	0	0	0	0	970	-4444	5414
653	4	11	11	5	25	67	345	101	50	15	0	0	0	0	0	0	0	0	0	0	-4	-8	-8	-19	-13	-36	-325	-174	-2	0	0	0	0	0	0	0	0	0	0	0	634	-589	1223
654	51	76	24	66	83	188	202	4984	251	6	4	0	5	0	1	0	0	0	1	0	-1	-1	-1	0	-4	-28	-120	0	0	0	0	0	0	0	0	0	0	0	0	0	5942	-155	6097
655	27	19	35	27	15	25	542	372	13	0	0	5	1	0	0	0	0	1	0	0	-6	-9	-14	-14	-29	-70	0	0	0	0	0	0	0	0	0	0	0	0	0	0	1082	-142	1224
656	1	1	7	1	4	50	132	6	0	0	0	0	0	0	0	0	0	0	0	0	-7	-8	-14	-19	-23	0	0	0	0	0	0	-1	0	0	-2	0	0	0	0	0	202	-74	276
657	8	17	7	13	28	49	16	28	0	1	1	0	0	0	0	0	0	0	1	0	0	-2	-9	-4	0	0	0	-7	-1	0	0	0	0	0	0	0	0	0	0	0	169	-23	192
658	16	18	28	78	9	3	52	341	25	8	1	0	0	0	0	0	0	0	0	0	-3	-8	-15	0	0	0	-2	-3	0	0	0	0	-1	0	0	0	0	0	0	0	579	-32	611
659	12	7	51	8	0	2	35	76	1	1	3	1	0	0	0	0	0	1	0	0	-26	-3	0	0	0	-4	-41	-109	-6	-13	0	-2	-1	-3	0	0	0	0	0	0	198	-208	406
660	38	59	3	4	3	4	32	14	1	1	0	0	0	0	0	0	0	0	0	0	-4	0	-1	-10	-8	-7	-133	-83	-53	-3	-2	0	0	0	0	0	0	0	0	0	159	-304	463
661	26	16	3	2	2	14	93	50	0	0	0	0	0	0	0	0	0	0	0	0	-7	-9	-10	-3	-1	-13	-38	-190	-5	-2	-1	-1	0	-1	0	0	0	0	0	0	206	-281	487
662	11	0	3	4	9	10	57	21	13	0	0	0	0	1	0	1	0	0	0	2	-5	-10	-5	-1	-11	-10	-80	-103	-35	-5	-2	0	0	-1	0	0	0	0	0	0	132	-268	400
663	0	0	5	3	15	3	5	49	2	6	1	1	1	0	0	0	0	0	0	0	-22	-6	-15	-16	-13	-27	-76	-190	-24	-17	-1	0	0	0	0	0	0	0	0	0	91	-407	498
664	0	0	2	0	0	2	25	23	4	0	0	0	0	0	0	0	0	0	0	0	-2	-11	-13	-7	-12	-17	-84	-116	-27	-9	-5	-1	0	0	0	0	0	0	0	0	56	-304	360
665	0	3	1	0	0	1	10	21	1	0	0	0	0	0	0	0	0	0	0	0	-3	-5	-1	-8	-1	-3	-55	-141	-1	-5	-1	0	0	0	0	0	0	0	0	0	37	-224	261
666	2	3	0	1	1	5	34	30	2	0	0	0	0	0	0	0	0	0	0	0	-4	-7	-3	-3	-3	-8	-95	-163	-34	-6	0	0	0	0	0	0	0	0	0	0	78	-326	404
667	12	1	1	2	3	2	42	55	3	0	0	0	0	0	0	0	0	0	0	0	-2	0	-4	0	-2	-5	-57	-368	-2	0	0	0	0	0	0	0	0	0	0	0	121	-440	561
668	0	1	5	2	3	3	17	30	1	1	0	0	0	0	0	0	0	0	0	0	-3	-14	-10	-8	-13	-16	-121	-95	0	0	0	0	0	0	0	0	0	0	0	0	63	-280	343
669	0	3	4	3	0	0	6	10	0	0	0	0	0	0	0	0	0	0	0	0	-5	-2	-6	-15	-10	-41	-39	-3	0	0	0	0	0	0	0	0	0	0	0	0	26	-121	147
670	0	7	0	0	0	2	6	4	0	0	0	0	0	0	0	0	0	0	0	0	-2	-2	-9	-11	-13	-5	-1	0	0	0	0	0	0	0	0	0	0	0	0	0	19	-43	62
671	5	3	1	0	0	0	0	1	0	0	0	0	0	0	0	0	0	0	0	0	-3	-24	-14	-37	-1	-1	0	0	0	0	0	0	0	0	0	0	0	0	0	0	10	-80	90
672	7	4	0	0	0	0	0	0	0	0	0	0	0	0	0	0	0	0	0	0	-16	-9	-5	0	0	0	0	0	0	0	0	0	0	0	0	0	0	0	0	0	11	-30	41
673	1	0	0	0	0	0	0	0	0	0	0	0	0	0	0	0	1	0	0	0	-9	0	0	0	0	0	0	0	0	0	0	0	0	0	0	0	0	0	0	0	2	-9	11
674	0	0	0	0	0	0	0	0	0	0	0	0	0	0	0	0	0	0	0	0	0	0	0	0	0	0	0	0	0	0	0	0	-1	0	0	0	0	0	0	0	0	-1	1
675	0	0	0	0	0	0	0	0	0	0	0	0	0	0	0	0	0	0	0	0	0	0	0	0	0	0	0	-2	0	0	0	0	0	0	0	0	0	0	0	0	0	-2	2
676	0	0	0	0	0	0	1	3	0	0	0	0	0	0	0	1	0	0	0	0	0	0	0	-3	-1	-3	-7	0	0	0	0	0	0	0	0	-1	0	0	0	0	5	-15	20
677	0	0	3	0	3	1	5	22	0	0	0	0	0	0	0	1	0	0	0	0	0	0	0	0	0	0	0	-5	0	0	0	0	0	0	-1	0	0	0	0	0	35	-6	41
678	0	2	3	1	0	1	1	1	1	0	0	0	0	0	0	0	0	0	0	0	-1	-1	0	0	0	0	-2	-9	0	0	0	0	0	0	0	0	0	0	0	0	10	-13	23
679	5	16	8	1	0	3	2	6	0	3	0	0	0	0	0	0	0	0	0	0	0	0	0	0	0	0	-1	-4	-1	0	0	0	0	0	0	0	0	0	0	0	44	-6	50
680	2	3	0	2	0	0	5	3	2	0	0	0	0	0	0	0	0	0	0	0	0	-1	0	0	0	0	-1	-7	0	0	0	0	0	0	0	0	0	0	0	0	17	-9	26
681	2	0	3	1	0	2	2	1	2	0	0	0	0	0	0	0	0	0	0	0	-3	0	0	0	-1	0	-14	-16	-1	0	-1	0	0	0	0	0	0	0	0	0	13	-36	49
682	0	1	0	0	0	0	2	5	0	1	0	0	0	0	1	0	0	0	0	0	-1	-1	0	0	0	-3	-1	-2	0	0	0	-1	0	0	0	0	0	0	0	0	10	-9	19
683	0	0	1	0	0	0	4	5	1	0	0	1	0	0	0	0	0	0	0	0	0	0	0	-1	0	0	-1	-11	0	0	0	0	0	0	0	0	0	0	0	0	12	-13	25
684	0	1	0	0	0	2	0	3	0	0	0	0	0	0	0	0	0	0	0	0	0	0	0	-2	-1	-1	0	-7	-1	-4	0	0	0	0	0	0	0	0	0	0	6	-16	22
685	0	0	0	0	0	0	3	1	0	0	0	0	0	0	0	0	0	0	0	0	0	0	-3	0	-1	-1	-4	-5	-1	-1	0	0	0	0	0	0	0	0	0	0	4	-16	20
686	0	0	0	0	0	0	0	1	0	0	0	0	0	0	0	0	0	0	0	0	-1	-6	-2	-1	0	-2	-15	-27	-11	-3	0	0	0	0	0	0	0	0	0	0	1	-68	69
687	0	0	0	0	0	0	7	2	1	0	0	0	1	0	0	0	0	0	0	0	-8	-8	-2	-9	-12	-17	-148	-106	-4	-3	0	0	-1	0	0	0	0	0	0	0	11	-318	329
688	0	1	0	0	0	0	13	12	3	0	0	1	0	0	0	0	0	0	0	0	-5	-3	-8	-5	-4	-17	-51	-72	-4	0	0	0	-1	0	0	0	0	0	0	0	30	-170	200
689	4	13	10	9	46	49	150	295	41	12	1	0	1	0	0	0	0	0	0	0	-1	-4	-10	-2	-38	-12	-305	-82	-6	0	0	-1	0	0	0	0	0	0	0	0	631	-461	1092
690	4	4	3	11	12	16	301	182	9	5	1	0	0	0	0	0	0	0	0	0	-2	-17	-2	-37	-5	-17	-167	-51	-3	-1	0	0	0	0	0	0	0	0	0	0	548	-302	850
691	5	3	24	10	8	118	618	172	34	1	0	0	0	0	0	0	0	0	0	0	-15	-4	-57	-20	-16	-75	-98	-36	-13	-6	-3	0	0	0	0	0	0	0	0	0	993	-343	1336
692	18	66	28	8	38	90	433	321	3	0	0	0	0	0	0	0	0	0	0	0	-16	-199	-16	-21	-50	-28	-254	-586	-26	-9	0	0	0	0	0	0	0	0	0	0	1005	-1205	2210
693	38	19	11	38	76	278	1700	76	0	0	0	0	0	0	0	0	0	0	0	0	-42	-7	-12	-23	-7	-15	-236	-218	-25	0	0	0	0	0	0	0	0	0	0	0	2236	-585	2821
694	63	95	132	136	65	413	89	14	0	0	0	0	0	0	0	0	0	0	0	0	-2	-3	-5	0	-1	-2	-19	-19	0	0	0	0	0	0	0	0	0	0	0	0	1007	-51	1058
695	34	191	223	54	111	24	2	0	0	0	0	0	0	0	0	0	0	0	0	0	-11	-51	0	0	0	0	-1	0	0	0	0	0	0	0	0	0	0	0	0	0	639	-63	702
696	33	70	20	25	1	0	0	0	0	0	0	1	0	0	0	0	0	0	0	2	-34	0	-1	0	-1	0	0	0	0	0	0	0	-1	0	0	0	0	0	0	0	152	-37	189
697	17	6	2	0	0	0	1	0	0	1	7	3	1	1	0	0	0	1	2	2	0	0	0	-1	-1	0	-2	-160	-8	-1	-3	-1	-1	-1	0	0	0	0	0	0	44	-179	223
698	0	0	0	0	0	1	1	33	68	8	4	0	3	0	0	1	0	5	6	4	0	-1	0	0	-1	0	-33	-152	-7	-1	0	-1	0	0	0	0	0	0	0	0	134	-196	330
699	0	0	0	0	13	4	78	971	104	33	4	1	3	1	2	0	0	3	0	0	0	0	0	0	0	-4	-83	-54	0	0	0	0	0	0	0	0	0	0	0	0	1217	-141	1358
700	0	0	1	7	1	12	129	1228	90	8	1	1	1	1	0	0	7	0	0	0	0	-1	0	-2	-8	-23	-159	-48	0	-2	0	0	0	0	0	0	0	0	0	0	1487	-243	1730
701	0	3	7	1	5	49	385	649	16	2	0	1	1	3	3	2	0	0	2	3	0	0	-4	-3	-10	-33	-34	-14	-2	0	0	0	0	0	0	0	0	0	0	0	1132	-100	1232
702	2	19	1	3	10	44	519	164	3	1	0	9	5	1	5	8	0	1	2	1	0	-17	-7	-12	-5	-1	-16	-108	-7	0	0	0	0	0	0	0	0	0	0	0	798	-173	971
703	5	1	5	4	2	13	25	20	1	2	0	1	0	3	2	0	0	2	0	0	-9	-6	-9	-4	0	0	-5	-10	-5	0	0	0	0	0	0	0	0	0	0	0	86	-48	134
704	2	4	3	0	1	3	38	146	57	105	7	16	14	6	0	0	0	0	0	0	-2	-3	-2	0	0	-2	-11	-36	-1	0	0	0	0	0	0	0	0	0	0	0	402	-57	459
705	8	6	5	0	2	2	16	446	151	9	16	55	7	0	0	2	0	0	0	0	-5	-1	0	0	-1	0	-54	-4	0	0	0	0	0	0	0	0	0	0	0	0	725	-65	790
706	1	0	0	0	2	7	427	1264	7	20	8	0	0	0	0	0	0	0	0	0	0	0	0	0	0	-4	0	-1	-1	0	0	-1	0	0	0	0	0	0	0	0	1736	-7	1743
707	0	0	0	1	3	29	650	55	13	1	1	0	0	0	0	0	0	0	0	0	0	0	-1	0	-6	0	-1	-21	0	0	0	0	0	0	0	0	0	0	0	0	753	-29	782
708	0	0	7	5	9	18	14	201	23	2	1	0	0	1	0	1	0	0	0	0	-1	-1	0	-10	0	0	-4	-12	0	-2	0	0	0	-2	0	0	0	0	0	0	282	-32	314
709	0	15	32	7	5	5	117	760	73	2	0	0	1	2	0	0	2	0	0	0	-9	-4	-7	0	0	0	-12	-36	-25	-17	-4	-2	-2	0	0	0	0	-2	0	0	1021	-120	1141
710	17	37	3	3	1	16	286	1297	14	8	2	4	2	0	0	1	0	0	0	3	0	-2	0	0	-1	-3	-64	-453	-60	-6	-1	0	0	0	0	0	0	0	0	0	1694	-590	2284
711	26	3	3	3	9	60	209	356	28	12	3	5	1	3	0	1	3	1	1	0	0	0	0	-2	-1	-6	-138	-329	-9	-3	0	0	0	0	0	0	0	0	0	0	727	-488	1215
712	5	25	17	19	34	82	217	493	97	16	5	7	0	0	0	3	0	2	0	0	-5	-14	-42	-4	-1	-17	-154	-274	-14	-2	0	-1	0	0	0	0	0	0	0	0	1022	-528	1550
713	7	2	10	63	77	137	188	793	41	7	8	0	2	0	0	0	0	0	0	0	-53	-40	-4	-8	-17	-39	-89	-56	-52	0	-1	-1	0	0	-1	0	0	0	0	0	1335	-361	1696
714	8	31	61	47	60	79	641	1897	53	20	1	1	0	0	0	3	3	0	0	0	-8	-4	-5	-12	-44	-38	-408	-228	-2	-2	-2	0	0	0	0	0	0	0	0	0	2905	-753	3658
715	7	29	9	4	4	50	220	120	7	1	0	0	0	1	0	0	0	0	0	0	-6	-10	-56	-183	-93	-52	-438	-33	-8	-4	-2	0	0	0	0	0	0	0	0	0	452	-885	1337
716	14	12	6	3	12	98	875	229	3	3	0	4	1	0	0	0	0	0	0	0	-2	-21	-54	-59	-21	-45	-5	-24	0	0	0	0	0	0	0	0	0	0	0	0	1260	-231	1491
717	1	3	1	0	11	19	63	29	3	0	0	0	0	0	0	0	0	0	0	1	-19	-33	-80	-51	-69	-4	-71	-25	-2	0	0	0	0	0	0	0	0	0	0	0	131	-354	485
718	0	1	0	0	2	3	4	29	3	1	0	0	0	0	0	0	0	0	0	0	-15	-25	-35	-43	-20	-46	-14	-18	0	0	0	0	0	0	0	0	0	0	0	0	43	-216	259
719	0	0	0	0	5	14	43	47	3	0	0	0	0	0	0	0	0	0	0	0	-5	-31	-100	-8	-5	0	0	-1	0	0	0	0	0	0	0	0	0	0	0	0	112	-150	262
720	0	1	1	2	0	0	2	28	1	0	0	0	0	0	0	0	0	0	0	0	-21	-89	-24	-3	0	0	0	0	0	0	0	0	0	0	0	0	0	0	0	0	35	-137	172
721	4	9	1	0	0	0	0	0	0	0	0	0	0	0	0	0	0	0	0	0	-25	-7	-7	0	0	0	0	0	0	0	0	0	0	0	0	0	0	0	0	0	14	-39	53
722	9	1	0	0	0	0	0	0	0	0	0	1	0	1	0	1	0	0	0	0	-1	-3	0	0	0	0	0	0	0	0	-1	0	0	-3	0	0	0	0	0	0	13	-8	21
723	1	0	0	0	0	0	0	1	0	0	1	1	2	0	0	0	0	1	0	0	0	0	0	0	0	0	0	-1	0	-3	0	-4	-1	0	0	0	0	0	0	0	7	-9	16
724	0	0	0	0	0	0	3	2	0	0	0	0	0	1	0	0	0	0	0	0	0	0	0	-1	-3	-4	-19	-94	-30	0	-6	-3	-2	0	-4	0	0	0	0	-1	6	-167	173
725	0	0	0	0	0	0	5	9	2	2	4	1	1	0	0	0	0	0	0	0	0	0	0	-2	0	-4	-22	-96	-8	-21	-17	-3	0	-2	0	0	0	0	0	0	24	-175	199
726	0	0	0	0	0	0	8	56	5	1	5	0	0	0	0	0	0	0	0	0	0	-1	-6	-1	-1	-3	-90	-37	0	-8	-1	0	0	0	0	0	0	0	0	0	75	-148	223
727	1	0	1	1	1	0	75	250	0	1	4	0	1	2	0	0	0	0	0	0	-3	-7	-2	-3	-20	-91	-240	-291	-9	-4	-2	-3	0	0	-1	0	0	0	0	0	337	-676	1013
728	0	1	3	0	2	3	178	20	0	5	1	1	0	1	0	0	0	0	0	0	-20	-5	-6	-19	-28	-24	-309	-1969	-7	-6	-3	0	-1	0	0	0	0	0	0	0	215	-2397	2612
729	2	11	1	0	1	22	52	89	33	2	0	1	0	0	0	0	0	0	0	0	-2	-3	-15	-14	-3	-25	-541	-237	-12	-5	0	0	0	0	0	0	0	0	0	0	214	-857	1071
730	9	2	1	1	18	22	127	1216	14	11	7	2	0	0	0	0	0	0	0	0	-2	-1	-5	0	-4	-48	-100	-139	-8	0	0	-1	0	0	0	0	0	0	0	0	1430	-308	1738
731	0	2	4	5	4	13	270	170	14	6	4	0	0	0	0	0	0	0	0	0	-10	-5	-4	-11	-65	-39	-89	-228	-5	0	-1	-1	-1	0	0	-1	0	0	0	0	492	-460	952
732	1	6	6	5	0	32	92	296	21	6	0	0	0	0	0	0	0	0	0	0	-26	-10	-68	-209	-45	-60	-330	-174	-10	-2	-4	-3	-2	0	-4	0	0	0	-1	0	465	-948	1413
733	4	8	1	2	12	7	68	304	9	0	0	0	0	0	0	0	0	0	0	0	-4	-22	-156	-16	-6	-9	-25	-76	-4	-4	-4	-3	-1	0	0	0	-2	0	0	0	415	-332	747
734	5	4	2	7	7	7	304	158	5	0	0	0	0	0	0	0	0	0	0	0	-25	-74	-5	-2	-10	-5	-40	-149	-51	-7	-6	-2	0	0	0	0	0	0	0	0	499	-376	875
735	2	3	9	6	4	48	76	72	4	2	0	0	0	0	1	0	0	0	0	0	-9	-1	0	-2	-5	-4	-114	-407	-29	-24	-2	0	0	0	0	-1	0	0	0	0	227	-598	825
736	0	34	14	8	28	82	77	240	74	4	4	1	0	0	0	0	0	0	0	0	0	0	-15	-2	-2	-11	-53	-132	-21	-3	0	0	0	0	0	0	0	0	0	0	566	-239	805
737	14	4	2	12	17	21	171	372	26	8	0	0	1	0	0	1	0	0	0	0	-1	-16	-6	-5	-3	-18	-190	-485	-32	0	0	0	0	0	0	0	0	0	0	0	649	-756	1405
738	17	10	59	50	19	65	281	352	12	3	1	4	1	0	2	0	0	0	0	0	-7	-8	-1	0	-1	-8	-323	-795	-2	0	0	0	-1	0	0	0	0	0	0	0	876	-1146	2022
739	1	30	32	15	14	53	260	417	3	1	2	0	0	1	0	0	0	0	0	0	-2	-3	-7	-4	-15	-38	-187	-17	-8	-2	-1	0	0	-1	0	0	0	0	0	0	829	-285	1114
740	27	52	31	15	30	66	621	434	9	1	3	2	4	0	1	0	0	0	0	0	-3	-8	-2	-6	-28	-42	-38	-363	-20	-9	-2	0	0	0	0	0	-1	0	0	0	1296	-522	1818
741	36	13	23	10	15	57	151	104	89	2	1	0	0	0	0	0	0	0	0	0	-8	-8	-5	-11	-7	-10	-85	-223	-32	-8	0	0	0	0	0	0	0	0	0	0	501	-397	898
742	13	13	14	8	16	15	34	695	21	6	2	0	0	0	0	0	0	0	0	0	0	-5	-4	-6	-7	-16	-150	-328	-32	0	0	0	0	0	0	0	0	0	0	0	837	-548	1385
743	13	11	3	7	2	1	89	89	7	1	1	0	0	0	0	0	0	0	0	0	-3	-10	-7	-22	-12	-46	-255	-750	0	-3	0	0	0	0	0	0	0	0	0	0	224	-1108	1332
744	4	1	5	3	0	10	25	77	10	1	0	0	0	0	0	0	0	0	0	0	-8	-11	-32	-8	-8	-24	-201	-32	-4	0	0	0	0	0	0	0	0	0	0	0	136	-328	464
745	1	9	1	2	8	24	93	293	7	0	0	0	0	0	0	0	0	0	0	0	0	-5	-1	0	-3	-18	-21	-51	-2	0	0	0	0	0	0	0	0	0	0	0	438	-101	539
746	1	2	0	0	2	2	59	43	1	0	0	0	0	0	0	0	0	0	0	0	-13	0	-3	0	-20	-6	-84	-28	-1	0	0	0	0	0	0	0	0	0	0	0	110	-155	265
747	0	0	2	0	2	2	9	1	0	0	0	0	0	0	0	0	0	0	0	0	-1	-3	-2	-7	-1	-2	-7	-30	0	0	0	0	0	0	0	0	0	0	0	0	16	-53	69
748	0	2	0	2	1	0	1	0	0	0	0	0	0	0	0	0	0	0	0	0	0	-5	-12	0	-4	-3	-61	-40	-13	-1	0	0	0	-1	-1	0	0	0	0	0	6	-141	147
749	1	0	1	1	0	0	0	0	0	0	0	0	0	0	2	0	0	0	0	0	-28	-46	-2	-12	-16	-36	-507	-341	-65	-6	-2	-2	-3	-1	-2	-2	0	0	0	0	5	-1071	1076
750	0	0	0	0	0	0	10	9	1	0	0	0	0	0	0	0	0	0	0	0	-45	0	-11	-6	-12	-24	-351	-2477	-52	-4	0	-1	-3	0	-2	0	0	0	0	0	20	-2988	3008
751	1	0	0	0	3	3	34	20	2	2	0	0	0	0	0	0	0	0	0	0	-1	-13	-7	-8	-6	-21	-108	-282	-19	-3	-3	-2	-2	0	0	0	0	0	0	-1	65	-476	541
752	0	0	4	0	12	9	48	379	16	3	0	0	0	0	1	0	0	1	0	0	-1	-3	-7	-5	-5	-11	-146	-210	-5	-6	-3	-4	-2	0	0	0	0	0	0	0	473	-408	881
753	0	0	2	0	3	3	13	14	3	0	0	0	0	1	0	0	0	0	0	0	-8	-18	-26	-29	-39	-69	-477	-740	-98	-56	-21	-1	-1	0	0	0	0	0	0	0	39	-1583	1622
754	0	0	4	0	1	3	44	73	1	0	0	0	0	0	0	0	1	0	0	0	-6	-1	-9	-8	-5	-12	-310	-702	-81	-25	-8	0	0	0	0	0	0	0	0	0	127	-1167	1294
755	2	5	0	3	6	6	52	34	2	4	0	0	0	0	0	0	0	0	0	0	-10	-29	-12	-40	-13	-117	-706	-1770	-205	-34	-1	0	0	0	0	-2	0	0	0	0	114	-2939	3053
756	3	0	6	7	7	4	24	58	7	3	0	0	0	0	0	0	0	0	0	1	-34	-15	-26	-33	-118	-139	-557	-2488	-155	-13	-2	-1	-1	0	-2	0	0	0	0	0	120	-3584	3704
757	0	3	0	5	1	5	26	73	2	0	0	0	0	0	0	0	0	0	0	0	-3	-14	-21	-60	-46	-46	-262	-1143	-44	0	-1	-3	-4	0	0	0	0	0	0	0	115	-1647	1762
758	2	0	2	0	2	5	10	23	0	0	0	0	0	0	1	0	0	0	0	0	-13	-12	-48	-105	-64	-80	-317	-1555	-27	-3	-25	-3	-3	-1	0	0	0	0	0	0	45	-2256	2301
759	1	1	0	0	1	1	13	32	11	1	0	0	1	0	0	0	0	0	0	0	-4	-4	-24	-21	-24	-39	-530	-559	-20	-10	-1	0	0	0	0	0	0	0	0	0	62	-1236	1298
760	0	3	0	0	0	4	32	378	10	5	2	1	1	0	0	0	0	0	0	0	-5	-5	-32	-21	-31	-45	-388	-88	-5	-1	0	0	0	0	0	0	0	0	0	-1	436	-622	1058
761	1	0	1	1	0	3	19	31	4	2	0	2	1	0	0	1	0	0	0	0	-17	-30	-71	-45	-79	-56	-46	-37	-12	-1	-1	0	0	0	0	0	0	0	0	0	66	-395	461
762	2	3	3	1	1	2	12	13	0	0	0	0	0	0	0	0	0	0	0	0	-16	-27	-20	-14	-1	-3	-22	-85	-7	-4	0	0	0	0	0	0	0	0	0	0	37	-199	236
763	2	2	0	0	3	26	131	54	60	5	5	1	0	0	1	0	0	0	0	0	-19	-7	-5	-2	-1	-10	-43	-168	-19	0	-1	-3	0	0	0	0	-1	0	0	0	290	-279	569
764	0	0	1	1	6	19	85	735	11	4	1	0	1	0	0	1	0	0	0	0	-3	-2	-2	-12	-9	-9	-137	-510	-4	-7	0	0	-2	0	0	0	0	0	0	0	865	-697	1562
765	0	0	0	1	1	5	212	702	45	0	0	2	0	0	0	0	0	0	0	0	0	-3	-13	-9	-6	-18	-376	-394	-14	-7	0	-3	0	-1	0	0	0	0	0	0	968	-844	1812
766	0	0	1	3	3	95	474	1527	6	1	0	2	0	0	0	0	0	1	0	0	-2	-8	-13	-7	-7	-18	-49	-63	-7	-4	-1	0	0	-3	-5	-2	0	-1	0	0	2113	-190	2303
767	43	53	36	54	69	267	1748	1015	44	37	2	2	2	1	1	5	1	0	0	0	-3	-7	-1	-10	-18	-16	-136	-180	-10	-1	0	-1	-1	0	-1	0	0	0	0	0	3380	-385	3765
768	5	16	26	14	12	78	128	131	33	8	4	1	1	1	0	1	0	0	0	0	-6	-6	-10	-18	-6	-30	-143	-251	-10	-1	0	0	-1	-1	0	0	0	0	0	0	459	-483	942
769	4	18	8	8	19	65	392	378	15	4	0	2	0	0	1	0	0	0	0	0	-2	-4	-5	-1	-2	-7	-40	-214	-37	-4	-3	-2	0	0	0	0	0	0	0	0	914	-321	1235
770	59	66	43	65	55	133	982	1322	37	15	12	5	4	5	2	0	0	0	0	0	-4	-3	-1	-9	-3	-5	-43	-183	-6	-5	-3	0	0	0	0	0	0	0	0	0	2805	-265	3070
771	8	13	50	21	12	47	203	905	120	29	6	1	2	1	2	0	0	0	0	0	-15	-5	-12	-14	-12	-33	-348	-188	-24	-14	-1	0	-1	0	0	0	0	0	0	0	1420	-667	2087
772	6	21	5	0	6	12	105	671	20	8	1	1	5	0	0	0	0	0	0	1	-1	-3	-2	-1	0	-15	-189	-267	-34	-1	0	0	0	0	0	0	0	0	0	0	862	-513	1375
773	20	5	9	13	31	47	1141	1193	49	23	12	6	0	0	0	0	0	0	0	0	-1	0	0	0	-1	-3	-12	-124	-6	0	0	0	0	0	0	0	0	0	0	0	2549	-147	2696
774	2	1	16	9	7	56	1876	1664	66	32	14	2	0	0	0	0	0	0	0	0	-3	0	-3	-6	-4	-10	-90	-151	0	0	0	0	0	0	0	0	0	0	0	0	3745	-267	4012
775	2	2	3	0	12	54	257	1108	83	5	1	0	0	0	0	0	0	0	0	0	0	-3	-5	-4	-4	-14	-86	-4	0	0	0	0	0	0	0	0	0	0	0	0	1527	-120	1647
776	2	1	3	8	10	16	273	1788	62	1	0	0	0	0	0	0	0	0	0	0	-7	-4	-5	-29	-21	-71	-233	-71	-7	-1	0	0	0	0	0	0	0	0	0	0	2164	-449	2613
777	3	8	12	12	1	10	138	35	1	0	0	0	0	0	0	0	0	0	0	0	-18	-11	-24	-31	-17	-43	-191	-52	-41	0	0	0	0	0	0	0	0	0	0	0	220	-428	648
778	1	17	20	12	6	22	105	37	0	0	0	0	0	0	0	0	0	0	0	0	-4	-18	-18	-9	-6	-24	-56	-66	0	0	0	0	0	0	0	0	0	0	0	0	220	-201	421
779	13	6	6	2	4	3	3	0	0	0	0	0	0	0	0	0	0	0	0	0	-13	-46	-16	-1	0	-1	-19	0	0	0	0	0	0	0	0	0	0	0	0	0	37	-96	133
780	3	5	13	0	2	0	0	0	0	0	0	0	0	0	0	0	0	0	0	0	-47	-12	0	-3	0	-4	0	0	0	0	0	0	0	0	0	-1	0	0	0	0	23	-67	90
781	2	9	1	0	0	0	0	0	0	0	0	0	0	0	0	0	0	0	0	0	-2	-1	0	0	0	0	0	-3	0	0	0	0	0	-1	0	0	0	0	0	0	12	-7	19
782	5	0	0	0	0	0	2	7	2	0	0	0	0	0	0	0	0	0	0	0	0	0	-1	0	0	0	-28	-20	-2	0	0	0	0	0	0	0	0	-2	0	0	16	-53	69
783	0	0	0	0	1	1	5	29	0	1	0	0	0	0	0	0	0	0	0	0	0	0	0	0	0	-6	-22	-15	-6	0	0	0	0	0	0	0	0	0	0	0	37	-49	86
784	0	0	0	0	0	2	45	32	5	2	0	0	0	0	0	0	0	0	0	0	0	0	-1	0	-9	-6	-160	-169	-4	0	0	0	0	0	0	-1	0	-1	0	0	86	-351	437
785	0	1	0	0	1	9	15	19	2	0	0	0	0	0	0	0	0	0	0	0	0	0	-1	-3	0	-7	-101	-42	0	0	0	0	0	0	0	0	0	0	0	0	47	-154	201
786	0	3	0	3	8	16	213	237	7	0	1	0	0	0	0	0	0	0	0	1	0	-2	-7	-3	-9	-43	-38	-19	-6	0	0	0	0	0	0	0	0	0	0	0	489	-127	616
787	9	0	2	2	4	12	223	81	0	0	0	0	0	0	0	0	0	0	0	0	0	-5	-3	-7	-5	0	-2	-30	0	0	0	0	0	0	0	0	0	0	0	0	333	-52	385
788	2	4	2	2	4	44	55	27	15	0	0	0	2	0	0	0	0	0	0	0	-2	-6	-21	-15	-1	-14	-125	-4	-2	0	0	0	0	0	0	0	0	0	0	0	157	-190	347
789	3	3	1	2	16	3	9	42	1	0	0	0	1	0	0	0	0	0	0	0	-2	-7	-9	-4	-5	-20	-16	-1	0	0	0	-1	0	0	0	0	0	0	0	0	81	-65	146
790	2	1	11	18	6	34	186	28	5	2	1	0	0	0	2	0	0	0	0	0	0	-3	-2	0	0	0	0	0	0	0	0	0	0	0	0	0	0	0	0	0	296	-5	301
791	2	8	12	1	7	29	57	31	2	2	1	0	2	1	0	0	0	0	0	0	-4	-2	-13	-2	0	0	-1	-3	-2	-1	0	0	0	0	0	0	0	0	0	0	155	-28	183
792	4	3	0	4	4	2	59	22	3	0	0	2	0	0	0	0	0	0	0	0	-1	-1	0	0	0	0	-3	-7	-2	-1	0	0	0	0	0	0	0	0	0	0	103	-15	118
793	3	0	1	1	2	13	9	113	7	0	2	0	0	0	0	0	0	0	0	0	0	0	0	-1	0	-4	-144	-131	-43	-4	0	0	0	0	0	0	0	0	-1	0	151	-328	479
794	0	0	0	0	0	0	8	4	1	2	1	0	0	0	0	0	0	0	0	0	-9	-3	-3	-1	-8	-45	-162	-619	-20	-1	-2	0	0	0	0	0	0	0	0	0	16	-873	889
795	0	0	0	0	1	5	44	100	14	2	0	0	0	0	0	0	0	0	0	0	0	0	-1	-15	-53	-100	-919	-814	-10	-3	0	0	0	0	-1	0	0	0	0	0	166	-1916	2082
796	0	0	2	0	4	13	166	582	16	0	0	0	0	1	0	0	0	0	0	0	0	-2	-4	-15	0	-26	-384	-66	-2	-1	0	0	0	0	0	-1	0	0	0	0	784	-501	1285
797	0	8	6	17	15	23	968	1559	29	3	0	0	0	0	0	1	0	0	0	0	0	-13	-35	-4	-47	-109	-49	-14	-7	0	0	0	0	0	0	0	0	0	0	0	2629	-278	2907
798	1	1	14	6	24	341	896	257	8	1	0	1	0	0	0	0	0	0	0	0	-7	-42	-5	-105	-90	-41	-88	-115	0	0	0	-1	0	0	0	0	0	0	0	0	1550	-494	2044
799	6	36	19	3	27	213	148	13	2	0	0	0	0	0	0	0	0	0	0	0	-145	-17	-196	-135	-5	-61	-382	-45	-30	-2	-2	0	-1	0	0	0	0	0	-1	0	467	-1022	1489
800	8	10	5	36	63	84	163	108	1	2	1	1	0	0	0	0	0	0	0	0	-17	-122	-96	-46	-50	-66	-38	-341	-10	-2	0	-1	-2	-2	0	0	0	0	0	0	482	-793	1275
801	14	5	41	18	19	52	213	29	15	1	0	0	0	0	0	0	0	0	0	4	-57	-65	-57	-41	-51	-11	-161	-172	-12	-2	-2	0	0	0	0	0	0	0	0	0	411	-631	1042
802	9	142	146	27	33	41	14	71	2	1	0	0	0	0	0	0	0	4	4	0	-33	-47	-28	-18	-13	-16	-195	-103	0	-3	0	-1	0	0	0	0	0	0	-1	0	494	-458	952
803	29	17	13	16	6	3	35	37	2	0	0	1	1	0	0	0	1	2	0	0	-9	-36	-3	-3	-6	-1	-32	-47	-22	-1	0	0	0	0	0	0	0	0	0	0	163	-160	323
804	29	26	21	6	1	4	70	24	1	0	0	0	0	0	0	0	3	0	0	0	-18	-8	-8	-7	-3	-5	-36	-257	-7	-2	0	0	0	0	0	0	0	0	0	0	185	-351	536
805	23	58	27	1	7	3	22	29	10	0	0	0	0	0	3	4	1	1	1	0	0	-6	-6	0	-5	-6	-187	-465	-55	-10	-5	0	0	-1	0	-2	0	0	0	0	190	-748	938
806	42	33	4	17	25	25	104	540	20	1	0	3	0	2	3	1	0	0	0	1	-5	-8	-13	-2	-4	-47	-107	-464	-11	-2	0	-1	-1	0	0	0	0	0	0	-1	821	-666	1487
807	60	22	75	26	18	34	490	661	1	0	2	3	5	4	0	1	1	0	0	0	-4	-12	-7	-2	-18	-48	-296	-93	-11	0	0	-2	0	0	0	0	0	0	0	0	1403	-493	1896
808	8	21	7	0	2	71	125	1	2	2	1	0	2	0	0	0	0	0	0	0	-7	-5	-2	-15	-25	-58	-99	-32	-4	0	0	0	0	0	0	0	0	0	0	0	242	-247	489
809	6	0	2	2	10	41	78	6	2	0	0	1	0	0	0	0	0	1	0	0	-1	0	-1	-6	-3	-6	-60	-2	0	0	0	0	0	0	0	0	0	0	0	0	149	-79	228
810	1	0	0	3	6	1	0	1	0	0	0	0	0	0	0	0	0	0	2	0	-1	-5	-13	-11	-1	-13	-1	-2	0	0	0	0	0	0	0	0	0	0	0	0	14	-47	61
811	1	0	0	2	0	1	0	0	0	0	0	0	0	0	0	0	0	1	0	0	0	-6	-3	-1	-1	0	-1	0	0	0	0	0	0	0	0	0	0	0	0	0	5	-12	17
812	0	0	3	0	0	0	0	0	0	0	0	0	0	0	0	0	0	0	0	0	-3	-2	0	0	0	0	0	0	0	0	0	0	0	0	0	0	0	-1	0	0	3	-6	9
813	1	1	0	0	0	0	0	0	0	0	0	0	0	0	0	0	0	0	0	1	-1	0	0	0	0	0	0	0	0	0	0	0	0	0	0	0	0	0	-1	0	3	-2	5
814	0	0	0	0	0	0	0	0	0	0	0	0	0	0	0	0	0	0	0	0	-1	0	0	0	0	0	0	-4	0	0	0	0	0	0	0	0	0	0	0	0	0	-5	5
815	0	0	0	0	0	0	0	1	0	0	0	0	0	0	0	0	0	0	0	0	0	0	0	0	0	0	-5	-12	0	0	-3	-3	0	0	0	0	0	0	0	-2	1	-25	26
816	0	0	0	0	0	0	0	3	0	0	0	0	0	0	0	0	0	0	0	0	0	0	0	0	0	-3	-27	-8	-3	-9	-1	-1	0	0	0	0	0	0	0	0	3	-52	55
817	0	0	0	0	0	4	17	2	0	0	0	0	0	0	0	0	0	0	0	0	0	0	0	0	0	-3	-4	-1	-8	0	0	-1	-1	0	0	0	0	0	0	0	23	-18	41
818	0	2	1	0	1	8	19	5	0	0	0	0	0	0	0	0	0	2	0	0	0	0	-5	-8	-2	-29	-187	-1432	-50	0	0	0	0	0	-1	0	0	0	0	0	38	-1714	1752
819	4	12	0	0	3	1	3	2	0	0	0	0	0	0	0	0	0	0	0	0	-4	-2	-46	-12	-47	-63	-472	-555	-16	-3	0	0	0	0	0	0	0	0	0	0	25	-1220	1245
820	39	10	9	8	8	27	23	164	13	6	0	0	0	1	2	0	0	0	0	0	0	-21	-1	-20	-20	-69	-353	-127	-12	0	0	0	0	-1	0	0	0	0	0	0	310	-624	934
821	4	13	5	4	4	1	51	54	3	0	0	0	0	0	0	0	0	0	0	0	-42	-10	-49	-19	-78	-120	-142	-108	-6	-2	-4	-9	-7	0	0	0	0	0	0	0	139	-596	735
822	2	22	4	6	1	8	23	32	2	1	0	0	0	0	0	0	0	0	0	0	0	-1	0	-9	-17	-1	-10	-70	-2	-4	-2	-4	0	0	0	0	0	0	0	0	101	-120	221
823	2	0	1	1	1	9	49	33	0	2	0	0	0	1	0	1	0	0	0	0	-3	0	-1	-8	0	-1	-10	-28	-7	-1	-1	0	-1	0	0	0	0	0	0	0	100	-61	161
824	0	1	2	1	7	10	26	77	5	0	0	2	0	0	0	0	0	0	0	0	0	-2	-8	0	0	-5	-12	-53	-6	-6	0	0	0	0	0	0	0	0	0	0	131	-92	223
825	1	0	6	2	4	2	9	58	5	1	1	0	0	0	0	1	0	0	0	0	-1	-5	0	-1	0	-3	-37	-13	-44	0	0	0	0	0	0	0	0	0	0	0	90	-104	194
826	1	1	9	3	0	1	11	23	3	1	0	0	0	1	1	0	1	0	0	0	-8	-1	-5	-18	-9	-44	-188	-1202	0	0	0	0	-1	0	0	0	0	0	0	0	56	-1476	1532
827	0	6	1	0	0	3	7	7	5	0	0	0	0	0	0	0	0	0	0	0	-2	-6	-13	-1	-10	-43	-521	-11	-2	0	0	0	0	0	0	0	0	0	0	0	29	-609	638
828	8	10	2	1	4	13	28	357	1	0	0	0	1	0	0	1	0	0	0	0	-2	-9	-4	-9	-17	-62	-50	-125	-1	0	0	0	0	0	0	0	0	0	0	0	426	-279	705
829	0	0	1	2	3	2	91	0	2	0	0	0	0	0	0	0	0	0	0	0	-29	-23	-95	-71	-378	-12	-123	-19	-28	0	0	0	0	0	0	0	0	0	0	0	101	-778	879
830	1	2	0	0	2	13	43	59	0	0	0	0	0	0	0	0	0	0	0	0	-2	-19	-34	-133	-7	-32	-5	-46	0	0	0	0	0	0	0	0	0	0	0	0	120	-278	398
831	1	4	1	5	5	9	84	4	0	0	0	0	0	0	0	0	0	0	0	0	-17	-27	-101	-2	-5	-1	-56	-2	0	0	0	0	0	0	0	0	0	0	0	0	113	-211	324
832	4	2	5	3	0	8	0	0	0	0	0	0	0	0	0	0	0	0	0	0	-47	-45	-10	-6	0	-11	-7	0	0	0	0	0	0	0	0	0	0	0	0	0	22	-126	148
833	2	4	14	7	3	0	5	12	0	1	1	0	1	0	0	1	0	0	2	0	-20	-18	-10	-1	-1	-3	-3	-15	-4	0	0	0	0	0	0	0	0	0	0	0	53	-75	128
834	16	24	5	2	0	7	46	16	0	3	0	2	0	0	0	1	0	0	0	0	-9	-3	-2	-2	-10	-7	-216	-634	-12	0	0	-4	-4	-1	0	0	-1	0	0	0	122	-905	1027
835	7	3	0	1	0	6	0	32	5	1	0	2	0	1	1	0	0	0	0	0	-2	-1	-21	-34	-3	-31	-388	-231	-18	-3	-2	0	-1	-1	0	0	0	0	0	0	59	-736	795
836	1	2	2	6	10	10	163	251	6	4	5	1	0	0	0	1	0	0	0	0	-1	-14	-14	0	-5	-50	-156	-380	-73	-8	-3	0	0	0	0	0	0	0	0	0	462	-704	1166
837	2	4	15	14	13	83	401	233	12	10	0	2	2	2	0	2	2	0	1	0	0	-2	-3	-1	-2	-3	-72	-170	-2	-4	0	0	0	0	0	0	0	0	0	0	798	-259	1057
838	6	6	17	8	23	80	200	422	88	14	0	2	1	0	0	1	1	0	0	0	-2	-4	-9	-3	-2	-6	-194	-33	-5	-2	0	0	0	0	0	0	0	0	0	0	869	-260	1129
839	2	12	5	7	17	108	341	971	16	8	2	3	1	0	4	0	0	0	0	0	0	-8	-10	-1	-2	-19	-22	-14	-11	-2	0	0	0	0	0	0	0	0	0	0	1497	-89	1586
840	31	7	36	17	20	77	2304	606	28	54	34	6	3	7	0	1	0	1	0	0	-4	-5	-3	-4	-33	-11	-40	-327	-6	-2	-1	0	0	0	0	0	0	0	0	0	3232	-436	3668
841	0	9	7	0	3	69	301	152	41	19	4	2	0	0	2	0	0	0	0	0	-6	-2	-9	-28	-6	-21	-166	-161	-8	-5	-1	0	0	0	0	0	0	0	0	0	609	-413	1022
842	19	13	6	5	57	58	330	1696	239	52	6	5	1	2	0	0	1	0	0	0	-1	0	-7	0	-7	-4	-15	-35	0	-1	0	0	0	0	0	0	0	0	0	0	2490	-70	2560
843	6	4	15	37	23	41	585	1667	169	22	9	2	0	0	0	0	0	0	0	0	-4	-23	-12	-17	-44	-30	-182	-180	-54	-4	-1	0	0	0	0	0	0	0	0	0	2580	-551	3131
844	0	4	9	6	11	29	246	460	5	8	2	0	0	1	3	0	0	0	0	0	-3	-8	-17	-21	-5	-24	-192	-370	-14	-3	-3	-1	0	0	0	0	0	0	0	0	784	-661	1445
845	2	6	11	8	11	96	550	445	50	7	3	0	1	0	0	0	0	0	0	0	-3	-5	-7	-3	-9	-11	-67	-58	-3	0	-1	0	0	0	0	0	0	0	0	0	1190	-167	1357
846	16	12	15	22	56	192	849	2784	41	5	2	1	2	0	0	0	1	0	0	0	-6	-12	-1	-6	-3	-32	-122	-54	-8	0	-1	0	0	0	-1	0	0	0	0	0	3998	-246	4244
847	3	10	6	14	20	86	1174	645	7	1	2	0	0	0	0	0	0	0	2	0	-24	-6	-29	-14	-37	-43	-46	-52	-1	-4	0	0	0	0	0	0	0	0	0	0	1970	-256	2226
848	13	37	27	20	44	284	1065	452	12	3	2	2	1	2	0	0	0	0	0	0	-2	-8	-14	-14	-44	-45	-223	-62	-82	0	0	0	0	-1	-2	-2	0	0	0	0	1964	-499	2463
849	8	29	14	14	60	135	356	109	6	0	0	0	0	0	0	0	0	0	0	0	-4	-14	-40	-36	-8	-19	-3	-9	-1	0	0	-1	-1	0	0	0	0	0	0	0	731	-136	867
850	114	128	249	489	550	463	739	384	1165	17	10	3	9	20	0	5	2	0	4	2	0	0	-1	-4	-3	0	-23	-2	-1	-2	-5	0	0	0	0	0	0	0	0	0	4353	-41	4394
851	26	26	76	29	19	16	10	84	0	1	0	1	0	0	1	1	1	0	0	0	-8	-4	-1	-13	-7	-17	-76	-75	-20	-7	-2	0	0	0	0	0	0	0	0	0	291	-230	521
852	6	17	23	10	12	42	942	86	3	0	0	0	0	3	0	0	1	0	0	0	0	0	-1	-7	-11	-9	-92	-426	-60	-1	-1	0	0	0	0	0	0	0	0	0	1145	-608	1753
853	5	10	8	34	33	241	531	186	4	2	3	1	8	0	0	0	0	0	0	0	0	-2	-6	-3	0	-2	-24	-175	-2	0	-1	0	0	0	0	0	0	0	0	0	1066	-215	1281
854	6	7	25	18	63	76	344	910	220	5	5	3	3	0	0	0	0	0	0	0	-1	-8	-5	-12	-12	-25	-105	-242	-7	0	-1	0	0	0	0	0	0	0	0	0	1685	-418	2103
855	18	24	72	84	29	45	66	437	3	2	8	2	0	0	0	0	0	0	0	0	-4	-2	-12	-9	-9	-46	-565	-104	-2	0	0	0	0	0	0	0	0	0	0	0	790	-753	1543
856	2	4	10	8	8	9	40	40	2	1	0	0	0	0	0	0	0	0	0	0	-3	-7	-10	-13	-17	-176	-136	-144	0	0	0	0	0	0	0	0	0	0	0	0	124	-506	630
857	19	15	6	6	0	3	31	46	9	1	0	0	0	0	0	0	0	0	0	0	-2	-8	-17	-14	-37	-3	-47	-9	0	0	0	0	0	0	0	0	0	0	0	0	136	-137	273
858	9	3	2	1	1	7	44	72	3	0	0	0	0	0	0	0	0	0	0	0	-4	-37	-7	-6	-1	-5	-1	0	0	0	0	0	0	0	0	0	0	0	0	0	142	-61	203
859	2	0	1	0	2	3	28	64	2	0	0	0	0	0	0	0	0	0	0	0	-14	-10	-29	-6	0	0	0	-1	0	0	0	0	0	0	0	0	0	0	0	0	102	-60	162
860	0	1	1	4	1	1	0	1	0	0	0	0	0	0	0	0	0	0	0	0	-4	-45	-7	-1	0	0	0	0	0	0	0	0	0	0	0	0	0	0	0	-1	9	-58	67
861	3	2	43	1	0	0	0	1	0	0	0	0	0	0	0	0	0	2	0	0	-25	-8	0	0	0	0	0	0	0	0	0	0	0	0	0	0	0	0	0	0	52	-33	85
862	0	1	0	0	0	0	0	0	0	0	0	0	0	0	0	0	0	0	0	0	-6	0	0	0	0	0	0	0	0	0	0	0	0	0	0	0	0	0	0	0	1	-6	7
863	0	0	0	0	0	0	0	0	0	0	0	0	0	0	0	0	0	0	0	0	0	0	0	0	0	0	0	-1	-3	0	0	0	0	0	0	0	0	0	0	0	0	-4	4
864	0	0	0	0	0	0	0	0	0	0	0	0	0	0	0	0	1	0	0	0	0	0	0	0	0	0	-2	-67	0	0	-1	0	0	0	0	-1	0	0	0	0	1	-71	72
865	0	0	0	0	0	0	0	4	0	0	0	0	0	0	0	0	1	0	0	0	0	0	0	0	0	-3	-72	-52	-3	-5	-1	0	0	0	-1	0	0	0	0	0	5	-137	142
866	0	0	0	0	0	0	0	7	0	0	0	1	0	0	3	0	0	0	0	1	0	-1	0	-1	-3	-11	-51	-516	-32	-6	-4	0	0	-1	0	0	-1	0	0	0	12	-627	639
867	0	0	0	0	2	11	54	75	8	4	1	0	1	0	0	0	0	0	0	0	-14	-18	-9	-41	-46	-32	-293	-496	-405	-20	-5	-5	-2	0	0	0	-2	0	0	0	156	-1388	1544
868	2	17	14	4	6	47	86	537	27	18	6	3	2	1	1	0	0	1	0	0	-10	-3	-12	-15	-16	-13	-78	-477	-46	-4	-1	-5	0	0	0	0	0	0	0	0	772	-680	1452
869	20	40	21	30	15	21	264	534	243	26	10	13	7	0	1	0	0	0	1	2	-11	-53	-115	-14	-18	-61	-225	-461	-33	-8	-8	-2	0	0	0	0	0	0	0	0	1248	-1009	2257
870	3	4	5	0	6	9	91	386	50	7	5	4	4	1	0	1	0	1	0	0	-83	-89	-16	-22	-77	-165	-352	-1569	-99	-41	-2	-2	-5	-1	0	-1	0	0	0	-2	577	-2526	3103
871	7	3	4	3	9	19	114	318	10	6	4	0	0	0	0	0	0	0	0	0	-17	-5	-18	-27	-34	-20	-192	-728	-32	-4	0	-5	-3	-3	0	0	0	0	0	0	497	-1088	1585
872	1	1	5	6	13	85	251	684	72	9	4	4	1	0	0	0	0	0	0	0	-6	-6	-26	-28	-34	-25	-68	-131	-15	-6	-2	0	0	0	-1	0	0	0	0	0	1136	-348	1484
873	9	7	5	19	21	45	196	818	40	8	7	0	0	2	1	0	0	0	1	0	0	-13	-14	-9	-11	-10	-72	-86	-9	-7	0	-2	-1	0	0	0	-1	0	0	0	1179	-235	1414
874	3	2	5	7	2	3	62	79	5	3	2	0	0	0	0	0	0	0	0	0	-40	-35	-14	-14	-19	-90	-297	-220	-75	-8	0	-4	-1	0	-2	-2	0	-2	0	0	173	-823	996
875	0	13	23	4	6	3	63	82	9	5	3	0	0	1	0	0	1	0	0	0	-41	-19	-18	-9	-53	-46	-360	-214	-3	-6	-1	0	-1	0	-2	0	0	-1	0	0	213	-774	987
876	6	18	5	11	11	39	272	472	18	2	5	0	3	0	1	0	0	2	0	0	-16	-15	-8	-49	-19	-13	-358	-14	-2	-2	0	0	0	-2	0	0	0	0	0	0	865	-498	1363
877	22	9	17	14	35	19	561	162	3	4	0	0	1	1	3	2	2	0	0	0	-5	-5	-19	-6	-1	-14	-18	-50	-4	-2	-1	-1	-1	0	0	0	0	0	0	0	855	-127	982
878	22	19	29	41	41	135	669	106	19	2	6	3	3	13	2	1	0	0	0	0	-1	-3	-3	0	0	-1	-8	-7	-2	-1	0	-1	0	0	0	0	0	0	0	0	1111	-27	1138
879	6	8	16	4	26	38	124	409	8	3	2	2	8	1	1	0	0	0	0	0	-2	0	-1	-4	0	0	-12	-14	-1	-3	-4	-1	0	0	0	0	0	0	0	0	656	-42	698
880	5	9	5	4	5	6	90	107	22	7	1	5	1	0	0	0	0	0	0	0	-1	0	0	0	0	-2	-23	-11	-9	-11	0	0	0	0	0	0	0	0	0	0	267	-57	324
881	6	1	3	8	8	42	142	308	9	10	2	3	0	0	1	0	0	0	0	0	0	0	0	0	-6	-11	-137	-407	-62	-12	-1	0	0	0	0	0	0	0	0	0	543	-636	1179
882	5	10	21	6	28	12	491	211	32	19	2	2	0	0	0	0	0	0	0	0	0	0	0	-4	-1	-2	-22	-255	-2	0	0	0	0	0	0	0	0	0	0	0	839	-286	1125
883	6	22	11	21	14	84	263	1524	95	18	0	0	0	0	0	0	0	0	0	0	0	-3	-6	-13	-12	-21	-92	-96	-8	0	0	0	0	0	0	0	0	0	0	0	2058	-251	2309
884	25	11	30	5	25	145	151	3200	54	0	0	0	0	0	0	0	0	0	0	0	-2	-21	-11	-3	-7	-81	-16	-310	-16	0	0	0	0	0	0	0	0	0	0	0	3646	-467	4113
885	8	17	3	6	19	40	391	206	1	1	0	0	0	0	0	0	0	0	0	0	-6	-6	-7	-13	-37	-37	-55	-47	0	0	0	0	0	0	0	0	0	0	-2	0	692	-210	902
886	4	1	8	4	3	32	52	45	0	0	0	0	0	0	0	0	0	0	0	0	-4	-1	-15	-76	-33	-4	-6	-4	0	0	0	0	0	0	0	0	0	0	0	0	149	-143	292
887	0	1	2	2	8	5	12	3	0	0	0	0	0	0	0	0	0	0	0	2	0	-19	-77	-19	-5	-2	0	-1	0	0	0	0	0	0	0	0	-3	0	0	-1	35	-127	162
888	5	6	9	16	1	1	0	1	0	0	0	0	0	0	0	0	0	0	0	0	-7	-42	-5	0	0	0	0	0	0	0	0	0	0	0	0	0	0	0	0	0	39	-54	93
889	3	5	12	0	0	0	0	0	0	0	0	0	0	0	0	0	0	0	0	0	-21	-17	0	0	0	0	0	0	0	0	0	0	0	0	0	0	0	0	0	0	20	-38	58
890	0	7	0	0	0	0	0	0	0	0	0	0	0	0	0	0	0	0	0	0	-5	0	0	0	0	0	0	0	0	0	0	0	0	0	0	0	0	0	0	0	7	-5	12
891	2	0	0	0	0	0	0	0	0	0	0	0	0	0	0	0	0	0	1	0	-1	0	0	0	0	0	0	-1	0	-2	-1	0	0	0	0	0	0	0	0	0	3	-5	8
892	0	0	0	0	0	0	0	0	0	0	0	0	0	0	0	0	0	0	0	0	0	0	0	0	0	0	-2	-1	0	0	0	-2	-1	0	-1	0	0	-1	0	0	0	-8	8
893	1	0	0	0	0	0	3	17	2	16	17	0	0	1	0	0	2	1	0	0	0	0	-1	-1	0	-1	-17	-170	-16	-3	-7	-1	0	-2	0	-1	0	0	0	0	60	-220	280
894	0	0	0	0	0	0	15	84	10	7	1	4	3	0	2	0	1	0	0	0	-1	-18	-151	-79	-15	-9	-762	-810	-9	-17	-1	0	-2	0	0	0	-2	0	-1	0	127	-1877	2004
895	0	2	3	3	4	24	171	1887	42	4	3	11	5	0	0	0	0	0	0	0	-35	-155	-179	-131	-54	-156	-575	-440	-68	-12	-2	-1	0	-1	0	-1	0	0	0	0	2159	-1810	3969
896	0	4	9	11	20	73	2189	1171	22	14	18	2	1	3	2	1	1	0	0	0	-5	-13	-7	-5	-13	-33	-150	-123	-22	-1	0	0	0	0	0	0	0	0	0	0	3541	-372	3913
897	2	2	6	21	8	257	771	607	26	23	1	1	0	0	0	0	0	0	0	0	-3	-3	-12	-32	-57	-24	-308	-2633	-6	0	0	0	0	0	0	0	0	0	0	0	1725	-3078	4803
898	6	3	13	11	62	81	745	286	65	18	3	2	1	1	2	1	1	2	0	0	-1	-6	-48	-126	-11	-67	-576	-37	0	0	0	0	0	0	0	0	0	0	0	0	1303	-872	2175
899	6	13	7	40	113	156	774	6116	115	20	19	21	4	2	2	1	0	0	0	0	0	-11	-28	-4	-25	-53	-9	-4	0	0	0	-1	0	0	0	0	0	0	0	0	7409	-135	7544
900	4	10	42	32	14	58	565	346	31	32	9	0	0	3	0	0	0	0	0	0	-14	-33	-11	-90	-75	-22	-54	-196	-22	-25	-6	0	-4	0	0	0	0	0	0	0	1146	-552	1698
901	0	15	33	13	19	86	368	383	107	8	1	3	0	1	0	1	0	0	0	0	-13	-4	-59	-14	-1	-8	-133	-116	-7	-10	-6	-4	0	0	0	0	0	0	-1	0	1038	-376	1414
902	16	15	3	3	21	22	210	989	18	2	0	0	0	0	0	0	0	0	0	0	0	-38	-11	-12	-47	-72	-731	-178	-19	-19	-3	0	0	0	0	0	0	0	0	0	1299	-1130	2429
903	70	51	121	88	52	34	711	498	13	6	1	0	0	0	0	1	0	0	1	0	-52	-17	-11	-63	-78	-208	-282	-101	-31	-8	0	0	0	0	0	0	0	0	0	0	1647	-851	2498
904	17	15	29	17	4	58	763	157	5	8	2	0	0	2	0	0	0	0	0	0	-10	-7	-29	-110	-41	-53	-115	-243	-23	-6	-1	-1	0	0	0	0	0	0	0	0	1077	-639	1716
905	14	35	23	6	20	189	325	177	11	16	0	2	0	0	0	0	0	0	0	0	0	-5	-32	-13	-4	-36	-231	-300	-12	-2	0	0	0	0	0	0	0	0	0	0	818	-635	1453
906	87	33	15	18	52	58	121	193	53	9	0	0	1	1	0	0	0	0	0	0	-4	-25	-15	-5	-13	-44	-461	-47	-1	0	0	0	0	0	0	0	0	0	0	0	641	-615	1256
907	1	0	4	14	7	5	85	187	7	1	0	0	0	0	0	0	0	0	0	0	-12	-2	-7	-17	-25	-86	-317	-99	-3	-1	0	0	0	0	0	0	0	0	0	-1	311	-570	881
908	3	4	13	1	14	16	212	20	2	1	0	0	0	0	0	0	0	0	0	1	-4	-4	-34	-42	-77	-52	-63	-51	0	0	0	0	0	-1	0	0	0	0	0	-1	287	-329	616
909	8	11	4	7	17	35	130	127	6	0	0	0	0	2	0	0	2	0	0	0	-6	-19	-40	-46	-15	-6	-19	0	-10	0	0	0	0	0	0	0	0	0	0	0	349	-161	510
910	15	7	17	9	30	22	95	154	2	1	0	0	1	0	1	0	0	1	0	0	-10	-9	-55	-8	-4	0	-2	-17	0	0	0	0	0	0	0	0	0	0	0	0	355	-105	460
911	3	5	5	9	3	7	57	12	6	0	0	0	0	0	0	0	0	0	0	0	-51	-131	-29	-3	-1	-2	-20	-5	-1	-1	0	0	0	0	0	0	0	0	0	0	107	-244	351
912	2	4	19	2	1	3	1	23	1	0	1	0	0	0	0	0	0	0	0	0	-39	-21	-5	0	-4	-7	-7	-55	-3	-1	0	0	0	0	0	-1	0	0	0	0	57	-143	200
913	14	10	10	8	0	0	12	8	1	0	0	0	0	0	0	0	0	0	0	0	-8	-2	-2	0	0	0	-10	-4	-3	0	0	0	0	0	0	0	0	0	0	0	63	-29	92
914	1	7	4	3	1	1	6	15	0	0	1	0	0	0	0	0	0	0	0	0	-5	-10	-3	0	-4	-7	-20	-59	-8	0	0	0	0	0	0	0	0	0	0	0	39	-116	155
915	3	7	0	1	1	0	0	4	0	0	0	0	0	0	0	0	0	0	0	0	-2	-1	-9	-2	-7	-15	-117	-119	-4	0	0	0	-2	0	0	0	0	0	0	0	16	-278	294
916	0	0	1	0	1	10	1	13	2	0	0	0	0	0	0	0	0	0	0	0	-1	-4	0	-3	-4	-6	-37	-23	0	0	0	0	0	0	0	0	0	0	0	0	28	-78	106
917	3	6	1	0	6	4	7	14	0	0	0	0	0	0	0	0	0	0	0	0	-2	-3	0	-3	-9	-8	-4	-2	0	0	0	0	0	0	0	0	0	0	0	0	41	-31	72
918	2	3	0	1	0	0	1	1	0	0	0	0	0	0	0	0	0	0	0	0	-4	-12	-14	-9	-16	0	-5	-5	-1	0	-2	0	0	0	0	0	0	0	0	0	8	-68	76
919	1	0	3	0	1	0	0	0	0	0	0	0	0	0	0	0	0	0	0	0	0	-3	-7	0	-1	0	0	-1	0	0	0	0	0	0	0	0	0	0	0	0	5	-12	17
920	0	0	0	0	0	0	0	0	0	0	0	0	0	0	0	0	0	0	0	0	-1	-2	0	0	0	0	0	-6	-2	-1	0	0	0	0	0	0	0	0	0	0	0	-12	12
921	1	0	0	0	0	0	0	0	0	0	0	0	0	0	0	0	0	0	1	0	-3	0	0	0	-1	-2	-56	-65	0	0	0	0	0	0	0	0	0	0	0	0	2	-127	129
922	0	0	0	0	0	0	0	0	0	0	0	0	0	0	0	0	0	0	0	0	0	-1	-2	-9	-124	-122	-720	-65	0	0	0	0	0	0	0	0	0	0	-1	0	0	-1044	1044
923	0	0	0	0	0	0	30	9	0	0	0	0	0	0	0	0	0	0	0	0	-1	-14	-99	-71	-94	-123	-52	-12	0	-2	0	0	0	0	0	0	0	0	0	0	39	-468	507
924	1	4	5	10	9	29	98	26	6	0	1	0	0	0	0	0	0	0	0	0	-14	-21	-25	-18	-9	-13	-20	-5	-3	0	0	0	0	0	0	0	0	0	0	0	189	-128	317
925	0	2	9	7	8	7	4	0	0	0	0	0	0	0	0	0	0	0	1	0	-7	-26	-19	-14	-4	-1	-1	-37	0	0	0	0	0	0	0	0	0	0	0	0	38	-109	147
926	1	12	15	2	4	4	8	7	0	0	0	1	0	0	0	0	0	0	0	0	-22	-21	-19	-5	-3	-1	-35	-11	-9	-1	0	0	0	0	0	0	0	0	0	0	54	-127	181
927	7	15	16	3	3	0	1	9	0	0	0	0	0	0	0	0	0	0	0	0	-42	-40	-8	-5	-8	-5	-3	-47	-10	-1	0	0	0	0	0	0	0	0	0	0	54	-169	223
928	25	34	21	6	2	2	30	1	3	0	0	0	0	0	0	0	0	0	0	0	-23	-8	-2	-7	0	0	-7	-45	-1	-1	0	0	0	0	0	0	0	0	0	0	124	-94	218
929	42	55	32	4	4	9	4	42	8	0	0	0	0	0	0	0	1	0	0	0	-14	-13	-8	-8	0	0	-1	0	0	0	0	0	0	0	0	0	0	0	0	0	201	-44	245
930	35	23	11	11	5	2	7	104	3	1	0	0	2	1	0	0	0	0	0	0	-2	-13	0	0	0	0	-1	-6	-4	0	0	0	0	0	0	0	0	0	0	0	205	-26	231
931	8	5	1	1	1	1	26	43	2	0	0	0	0	0	0	0	0	0	0	0	-1	0	0	0	0	0	0	-10	-2	0	0	0	0	0	0	0	0	0	0	0	88	-13	101
932	0	1	3	0	1	21	51	284	2	0	0	0	0	0	0	0	0	0	0	0	0	0	0	-1	0	-4	-142	-2	-16	-1	0	0	0	0	0	0	0	0	0	0	363	-166	529
933	0	0	0	0	1	3	73	29	0	0	0	0	0	0	0	0	0	0	0	0	0	0	0	-5	-3	-8	-1	-5	0	0	0	0	0	0	0	0	0	0	0	0	106	-22	128
934	2	0	1	6	2	15	87	6	0	1	0	0	0	0	0	0	0	0	0	0	0	0	-4	-3	-8	-1	-28	-7	0	0	0	0	0	0	0	0	0	0	0	0	120	-51	171
935	0	1	4	3	4	1	0	0	0	0	0	0	0	0	0	0	0	0	0	0	-2	-14	-18	-29	-2	-6	0	0	0	0	0	0	0	0	0	0	0	0	0	0	13	-71	84
936	0	0	0	1	2	0	0	0	0	0	0	0	0	0	0	0	0	0	0	0	-2	-2	-27	-1	-8	0	0	0	0	0	0	0	0	0	0	0	0	0	0	0	3	-40	43
937	1	0	1	2	0	0	0	1	0	0	0	0	0	0	0	0	0	0	0	0	-3	-59	-4	-3	0	0	0	0	0	0	0	0	0	0	0	0	0	0	0	0	5	-69	74
938	0	1	3	0	0	0	0	0	0	0	1	0	0	0	0	0	0	0	0	0	-10	-2	-10	-1	0	0	0	0	0	0	0	0	0	0	0	0	0	0	0	0	5	-23	28
939	1	2	0	0	0	0	0	1	0	0	0	0	0	0	0	0	0	0	0	0	-2	-10	-1	0	0	0	0	0	0	0	0	0	0	0	0	0	0	0	0	0	4	-13	17
940	0	0	0	0	0	0	0	1	3	0	0	0	0	0	0	0	0	0	0	0	-6	0	0	0	0	0	0	0	0	0	0	0	0	0	0	0	0	0	0	0	4	-6	10
941	0	0	0	0	0	0	0	10	0	0	0	0	0	0	0	0	0	0	0	0	0	0	0	0	0	0	0	-1	0	0	0	0	0	0	0	0	0	0	0	0	10	-1	11
942	0	0	0	0	0	0	3	1	0	0	0	0	0	0	0	0	0	1	0	0	0	0	0	0	0	0	0	-4	0	0	0	0	0	0	0	0	0	0	0	0	5	-4	9
943	0	0	0	0	0	0	0	3	0	0	0	0	0	0	0	0	0	0	0	0	0	0	0	0	0	0	-3	-5	-1	-1	0	0	0	0	0	0	0	0	0	0	3	-10	13
944	0	0	0	1	5	0	4	1	1	0	1	0	0	0	0	0	0	0	0	0	0	0	0	0	-1	-7	-30	-185	-4	0	-1	0	0	0	0	-1	0	0	0	0	13	-229	242
945	5	9	15	17	16	29	108	129	16	10	0	1	0	0	0	0	0	0	1	0	-4	-5	-4	-5	-12	-56	-610	-256	0	0	-3	0	0	0	0	0	0	0	0	0	356	-955	1311
946	7	6	14	6	4	26	60	149	4	0	0	1	2	0	0	0	0	0	0	0	-19	-4	-3	-17	-27	-82	-363	-35	-8	-27	-4	-3	-5	-2	0	0	0	0	0	0	279	-599	878
947	5	26	6	6	5	32	317	104	7	2	0	0	0	0	0	0	1	0	0	0	0	-3	-11	-15	-16	-24	-226	-84	-59	-2	-2	-2	0	0	0	0	0	0	-1	-1	511	-446	957
948	6	1	0	0	3	14	35	8	0	2	1	0	0	0	0	0	0	0	0	0	-3	-12	-20	-58	-105	-49	-36	-346	-32	-18	-11	-2	0	0	-1	-2	-1	-1	-5	0	70	-702	772
949	1	0	1	6	3	15	62	57	49	4	0	0	0	0	0	0	0	0	0	0	-5	-24	-49	-48	-27	-14	-93	-1093	-170	-29	-4	-1	-1	0	-9	0	-4	-8	0	0	198	-1579	1777
950	1	2	1	3	1	16	5	76	2	0	0	0	0	0	0	0	0	0	0	0	-2	-14	-6	-6	-7	-5	-96	-71	-35	-6	-2	-1	-4	-7	0	-6	-3	0	-1	-1	107	-273	380
951	2	3	2	2	0	2	9	32	1	2	0	0	0	0	0	0	1	5	0	0	-12	-20	-3	-3	0	-5	-63	-321	-67	-10	-1	-10	-19	-2	-3	-4	-1	0	-2	0	61	-546	607
952	0	1	1	1	0	1	5	2	1	0	0	0	0	0	0	2	0	0	0	0	-19	-11	0	-3	-4	-5	-132	-587	-38	-5	-8	-9	-2	-3	-11	0	-1	-2	0	0	14	-840	854
953	0	4	0	0	1	1	1	7	2	0	0	0	0	0	0	1	0	0	0	0	-5	-1	-3	-7	-24	-106	-2365	-1463	-138	-17	-22	-2	-8	-23	0	0	-3	0	0	0	17	-4187	4204
954	0	0	0	0	1	0	3	0	0	0	0	0	0	2	0	0	0	0	0	0	-30	-38	-138	-121	-403	-740	-2896	-763	-113	-67	-6	-14	-48	-4	0	-2	-2	0	0	-1	6	-5386	5392
955	3	4	11	7	0	12	110	90	4	1	0	0	1	1	0	0	0	0	0	1	-65	-111	-140	-413	-504	-609	-5171	-2941	-472	-33	-28	-80	-3	-2	0	0	0	0	-2	0	245	-10574	10819
956	1	9	5	1	1	16	146	60	0	1	0	0	2	0	0	0	0	0	0	0	-21	-49	-143	-423	-68	-93	-502	-1237	-11	-18	-18	0	-5	-2	0	0	0	0	0	0	242	-2590	2832
957	6	5	7	4	9	34	280	68	9	1	2	7	0	0	0	0	0	0	0	0	-22	-95	-281	-113	-88	-153	-414	-730	-292	-183	-2	-6	-6	0	0	0	0	0	0	-2	432	-2387	2819
958	11	9	1	6	12	36	44	95	6	2	10	0	0	0	0	0	0	0	0	0	-29	-18	-22	-14	-9	-20	-68	-536	-162	-3	0	-5	0	0	0	0	0	0	0	0	232	-886	1118
959	10	5	3	3	11	4	13	64	47	40	0	0	0	0	0	0	0	0	0	0	-3	-11	-24	-17	-16	-11	-310	-1840	-3	-10	-1	0	0	0	0	0	0	0	0	0	200	-2246	2446
960	0	1	0	1	0	1	8	90	30	0	0	0	0	0	0	0	0	0	0	0	-6	-8	-12	-12	-8	-44	-600	-79	-18	-2	0	0	0	0	0	0	0	0	0	0	131	-789	920
961	0	0	4	5	0	1	120	1320	1	0	0	0	0	0	0	0	0	0	0	0	-6	-13	-27	-2	-14	-87	-271	-784	-9	0	0	0	0	0	0	0	0	0	0	0	1451	-1213	2664
962	1	0	1	0	0	10	403	8	0	0	0	0	0	0	0	0	0	0	0	0	-10	-23	-8	-11	-63	-34	-427	-54	0	0	0	0	0	0	0	0	0	0	0	0	423	-630	1053
963	1	1	3	2	5	65	46	0	0	0	0	0	0	0	0	0	0	0	0	0	-28	-15	-24	-107	-19	-60	-58	0	0	0	0	0	0	0	0	0	0	0	0	0	123	-311	434
964	0	1	0	3	31	5	0	0	0	0	0	0	0	0	0	0	0	0	0	0	-11	-44	-228	-19	-40	-3	-2	0	0	0	0	0	0	0	0	0	0	0	-1	0	40	-348	388
965	0	2	7	60	5	0	0	0	0	0	0	0	0	0	0	0	0	2	0	0	-13	-104	-19	-26	-10	-1	0	0	0	0	0	0	0	-4	0	0	0	-1	0	0	76	-178	254
966	2	12	163	0	0	0	0	0	0	0	0	0	0	0	0	0	0	0	0	0	-65	-2	-15	0	0	0	0	0	0	0	0	0	0	0	0	0	0	0	0	0	177	-82	259
967	6	84	0	0	0	1	0	0	0	0	0	0	0	0	0	0	0	0	0	0	-12	-3	0	0	0	0	-12	-2	0	0	0	0	0	0	0	-1	0	0	0	0	91	-30	121
968	17	1	0	0	1	9	110	279	4	2	4	0	0	0	0	0	0	0	0	0	-3	0	0	0	-4	-6	-12	-8	-7	-2	-2	0	0	0	0	0	0	0	0	0	427	-44	471
969	0	0	5	9	12	76	579	232	20	15	6	8	1	0	0	0	0	0	0	0	-21	-5	-11	-15	-61	-10	-56	-342	-89	-27	-1	-2	-1	0	0	0	0	0	0	0	963	-641	1604
970	2	3	3	4	18	111	143	72	9	12	14	4	0	0	0	0	0	0	0	0	0	-2	-2	-5	0	0	-18	-47	-6	0	0	0	0	0	0	0	0	0	0	0	395	-80	475
971	2	15	19	35	52	93	369	2000	367	36	9	19	0	0	0	3	1	0	0	0	-1	-3	-2	-1	-1	-4	-4	-25	-1	0	0	0	0	0	0	0	0	0	0	0	3020	-42	3062
972	3	15	12	16	6	66	469	2490	74	10	15	2	0	2	1	0	0	0	0	0	0	-4	-2	-3	-2	-4	-14	-46	-3	-4	0	0	0	0	0	0	0	0	0	0	3181	-82	3263
973	5	8	12	4	16	50	442	833	18	12	3	2	0	0	1	0	0	0	0	0	-6	-1	-2	-13	-4	-18	-50	-38	-1	-1	0	0	0	0	-1	0	0	0	0	0	1406	-135	1541
974	8	5	1	6	34	36	400	712	25	22	0	0	0	0	0	0	1	0	0	0	-1	-1	-3	0	-1	-4	-22	-21	-1	0	0	0	0	0	0	0	0	0	0	0	1250	-54	1304
975	5	3	4	2	8	89	593	316	26	2	1	1	0	1	1	1	0	0	1	0	0	-2	-2	-7	-3	-8	-46	-43	0	0	0	0	0	0	0	0	0	0	0	0	1054	-111	1165
976	4	4	25	13	93	71	376	150	2	4	0	1	0	1	0	1	0	0	0	0	0	0	-3	-1	-4	-6	-13	0	0	0	0	0	0	0	0	0	0	0	0	0	745	-27	772
977	4	5	10	16	14	33	45	58	3	2	2	1	0	3	0	0	0	0	0	1	0	-7	-1	-2	-4	-1	0	-2	0	0	0	0	0	0	0	0	0	0	0	0	197	-17	214
978	5	7	10	6	6	2	7	20	0	0	1	0	0	0	0	0	0	0	1	0	-4	-3	-14	-1	0	0	-1	0	0	0	0	0	0	0	0	0	0	0	0	0	65	-23	88
979	6	4	2	1	1	3	3	1	0	0	1	3	0	3	0	0	0	0	0	2	-4	-9	-6	-1	0	0	0	0	0	0	0	0	0	-1	0	0	0	0	0	0	30	-21	51
980	9	5	11	4	1	0	15	18	0	2	1	2	0	0	0	0	1	0	0	0	-1	-12	-1	0	0	0	0	0	-4	0	0	0	0	0	0	0	0	0	0	0	69	-18	87
981	11	3	2	1	0	0	25	10	6	5	1	1	0	0	0	1	0	0	0	0	-8	0	0	0	0	-1	0	-8	0	0	0	0	0	0	0	0	0	0	0	0	66	-17	83
982	0	0	1	0	0	1	5	13	11	2	0	0	3	0	0	0	0	0	0	0	-5	0	0	0	0	0	-10	-2	-3	-1	0	0	0	0	0	0	0	0	0	0	36	-21	57
983	0	0	0	0	0	0	12	199	16	0	0	0	0	5	2	0	0	0	1	0	0	-2	0	-2	-2	-10	-10	-7	0	0	0	0	0	0	0	0	0	0	0	0	235	-33	268
984	2	0	1	3	1	0	41	22	0	0	0	0	0	0	0	0	0	0	0	0	-12	0	-6	-13	-20	-17	-101	-344	-1	0	0	0	0	0	0	0	0	0	0	0	70	-514	584
985	0	3	5	1	3	5	41	32	4	0	0	0	0	0	0	0	0	0	0	0	-1	-15	-34	-74	-19	-14	-201	-29	-1	0	0	0	0	0	0	0	0	0	0	0	94	-388	482
986	12	10	5	3	22	75	222	1230	3	0	0	0	1	0	0	0	0	0	0	0	-2	-5	-29	-6	-7	-78	-35	-92	-2	-1	0	0	0	0	0	0	0	0	0	0	1583	-257	1840
987	3	0	1	21	28	16	141	10	1	0	0	0	0	0	0	0	0	0	0	0	-2	-10	-5	-11	-15	-13	-11	-18	0	0	0	0	0	0	0	0	0	0	0	0	221	-85	306
988	0	0	6	8	3	21	10	24	0	0	0	0	0	0	0	0	0	0	0	1	-1	0	-5	-7	0	-3	-1	-1	0	0	0	0	0	0	0	0	0	0	0	0	73	-18	91
989	1	3	7	0	14	0	9	7	0	0	0	0	0	0	0	0	0	0	0	0	-1	-4	-5	-1	-2	0	0	0	0	0	0	0	0	0	0	0	0	0	0	0	41	-13	54
990	5	11	0	3	3	0	0	0	0	0	0	0	0	0	0	0	0	0	0	0	-4	-5	-2	-5	0	0	0	0	0	0	0	0	-1	0	0	0	0	0	0	0	22	-17	39
991	3	1	6	0	0	0	0	0	0	0	0	0	0	0	0	0	0	0	0	0	-12	-4	-5	0	0	0	0	0	0	0	0	0	0	0	0	0	0	0	0	0	10	-21	31
992	1	2	0	1	0	0	0	0	0	0	0	0	0	0	0	0	0	0	0	0	-15	-7	0	0	0	0	0	0	0	0	0	0	0	0	0	0	0	0	0	0	4	-22	26
993	1	0	1	0	0	0	0	0	0	0	0	0	0	0	0	0	0	0	0	0	0	0	0	0	0	0	-1	0	0	0	0	0	0	0	0	0	0	0	0	0	2	-1	3
994	0	0	0	0	0	0	0	12	1	0	0	0	0	0	0	0	0	0	0	0	0	0	0	0	0	0	0	-25	-1	0	0	0	0	0	0	0	0	0	0	0	13	-26	39
995	0	0	0	0	0	0	2	2	0	0	0	0	0	0	0	0	0	0	0	0	0	0	-3	0	0	-3	-38	-77	-8	-3	-3	0	0	0	0	0	0	0	0	0	4	-135	139
996	0	0	0	0	0	0	3	28	1	0	0	0	1	0	0	0	0	0	0	0	-1	0	-1	0	-1	0	-41	-108	0	-3	0	0	-1	0	0	0	0	0	0	0	33	-156	189
997	22	12	18	4	2	7	63	64	11	0	0	0	2	0	0	0	0	0	0	0	-1	0	0	0	-3	-10	-29	-67	-5	0	0	0	0	0	0	0	0	0	0	0	205	-115	320
998	14	13	10	7	22	50	90	283	37	7	5	0	2	0	0	1	0	0	0	0	-2	-3	-4	-9	-12	-5	-33	-140	-7	-2	-1	0	0	0	0	0	0	0	0	0	541	-218	759
999	5	4	2	5	16	21	109	111	14	5	0	1	2	0	0	0	0	0	0	0	-10	-10	-27	-42	-10	-30	-142	-398	-25	-12	-1	-1	-1	-3	0	0	0	0	0	0	295	-712	1007
1000	4	5	9	12	10	50	181	385	29	3	2	0	0	0	0	0	0	1	0	0	-4	-2	-10	-2	-5	-10	-15	-18	-3	0	0	0	0	0	0	0	0	0	0	0	691	-69	760
1001	3	5	10	6	29	53	437	941	132	13	4	0	0	0	0	0	1	0	0	0	-1	-20	-11	-13	-12	-10	-25	-23	-1	0	-1	-1	0	0	0	0	0	0	0	0	1634	-118	1752
1002	11	17	8	11	6	26	68	70	2	2	0	1	0	0	0	0	0	0	0	0	-8	-6	-4	-13	-14	-16	-221	-18	-2	-1	-8	0	0	0	0	0	0	0	0	0	222	-311	533
1003	3	6	2	1	4	10	55	74	1	0	1	0	0	0	0	0	0	1	0	0	-1	-2	-17	-10	-7	-42	-123	-67	-9	-5	-4	0	0	0	0	0	0	0	0	-1	158	-288	446
1004	1	13	2	4	5	25	365	26	0	0	0	0	0	0	0	0	1	0	0	0	-13	-18	-23	-28	-21	-10	-34	-41	-6	-1	-2	0	-1	0	0	0	0	0	0	0	442	-198	640
1005	20	7	15	11	12	61	102	84	6	4	0	0	2	0	0	0	1	0	0	0	-21	-16	-27	-51	-12	-8	-94	-181	-24	-5	0	0	0	0	0	0	0	0	0	0	325	-439	764
1006	1	5	4	4	7	9	31	21	0	0	0	1	0	0	0	0	0	0	0	0	-17	-37	-34	-3	-5	-83	-894	-358	-12	-4	-2	-1	0	0	0	0	0	0	-1	0	83	-1451	1534
1007	3	3	2	7	0	0	17	73	7	4	1	0	1	0	0	0	0	0	0	0	-25	-79	-4	-3	-11	-94	-154	-287	-6	-5	-2	0	0	0	0	0	0	0	0	0	118	-670	788
1008	5	5	9	1	0	30	281	246	25	34	7	1	0	0	0	0	1	1	0	0	-40	-2	-4	-22	-29	-26	-210	-121	-4	0	-1	0	0	0	0	0	0	0	0	0	646	-459	1105
1009	4	5	1	1	3	35	201	535	24	1	0	1	0	0	0	0	0	0	0	0	-8	-21	-39	-46	-20	-35	-71	-116	-5	0	-1	0	-1	-1	0	-2	0	0	0	0	811	-366	1177
1010	5	2	1	2	1	73	133	458	5	6	1	0	0	0	0	0	0	0	0	0	-10	-19	-35	-16	-16	-5	-18	-20	-3	-1	-1	0	-4	-2	0	-1	0	-1	0	0	687	-152	839
1011	5	5	59	7	30	10	202	176	64	40	8	3	2	6	5	0	0	2	0	0	-13	-20	-6	-14	0	-2	-2	-16	0	-4	0	0	0	-1	0	0	0	0	0	0	624	-78	702
1012	11	12	24	8	7	47	58	649	39	12	0	3	0	0	0	0	1	0	0	0	-30	-11	-11	0	-1	0	-2	-45	-14	-7	0	-1	0	-3	-1	0	0	0	0	0	871	-126	997
1013	4	6	2	2	14	14	240	522	11	7	6	0	0	0	0	0	0	0	0	0	-3	-4	0	-1	-2	-1	-54	-91	-26	-6	-2	0	0	0	0	0	0	0	0	0	828	-190	1018
1014	3	1	3	7	32	153	702	209	14	10	4	0	0	0	0	0	0	0	0	0	-1	0	-1	-1	-4	-59	-570	-2244	-5	-16	-1	-3	0	0	0	0	0	0	0	0	1138	-2905	4043
1015	1	4	5	9	32	62	191	371	25	7	1	0	0	0	0	0	0	0	0	0	0	-3	-3	-6	-16	-69	-1335	-775	-68	-7	-2	0	0	0	0	0	0	0	0	0	708	-2284	2992
1016	5	10	11	29	25	53	544	944	15	1	1	0	1	0	0	0	1	0	0	0	0	-1	-15	-5	-21	-146	-816	-619	-9	-5	0	-1	0	0	0	0	0	0	0	0	1640	-1638	3278
1017	5	17	38	12	15	81	1037	398	17	0	0	1	0	0	0	0	0	0	0	0	-6	-44	-40	-32	-126	-128	-1060	-1203	-237	-6	0	0	0	0	0	0	0	0	0	0	1621	-2882	4503
1018	10	14	10	5	14	107	262	93	0	1	0	0	0	0	0	0	0	0	0	0	-4	-8	-12	-19	-17	-31	-239	-717	0	0	0	0	0	0	0	0	0	0	0	0	516	-1047	1563
1019	15	13	16	6	27	110	279	35	1	0	0	0	0	0	0	0	0	0	0	0	-24	-25	-69	-40	-61	-93	-778	-10	0	0	0	0	0	0	0	0	0	0	0	0	502	-1100	1602
1020	12	5	4	3	13	18	4	8	0	0	0	0	0	0	0	0	0	0	0	0	-14	-59	-42	-17	-29	-56	-3	0	0	0	0	0	0	0	0	0	0	0	0	0	67	-220	287
1021	1	5	33	52	15	1	6	13	0	0	0	0	0	0	0	0	0	0	0	0	-10	-16	-16	-23	-14	0	0	0	0	0	0	0	0	0	0	0	0	0	-1	-1	126	-81	207
1022	2	11	13	4	0	0	1	0	0	0	0	0	0	0	0	0	0	0	0	0	-40	-53	-5	-5	0	0	0	0	0	0	0	-2	0	-2	0	-1	-1	-1	0	0	31	-110	141
1023	4	7	2	0	0	0	0	0	0	0	0	0	0	0	0	0	0	0	0	0	-10	-3	-5	0	0	0	0	0	0	0	0	0	0	0	0	0	0	0	0	0	13	-18	31
1024	2	0	0	0	0	0	0	0	0	0	0	0	0	0	0	0	0	0	0	0	0	-2	0	0	0	0	-2	-33	0	-1	0	0	-2	0	0	0	0	0	0	0	2	-40	42
1025	0	0	0	0	0	0	0	0	0	0	0	0	0	0	0	0	0	0	0	0	0	0	0	0	0	0	-11	-8	0	0	0	0	0	0	0	0	0	0	0	0	0	-19	19
1026	0	0	0	0	0	0	3	13	0	1	0	0	0	0	0	0	0	0	0	0	0	0	-1	-2	-3	-7	-8	-35	0	-1	0	0	0	0	0	0	0	0	0	0	17	-57	74
1027	0	0	0	1	0	13	52	176	47	6	3	0	0	0	0	1	0	0	0	1	-3	-2	-24	-13	-25	-12	-288	-67	-34	-2	0	0	0	0	0	0	0	0	0	-1	300	-471	771
1028	0	2	3	12	30	79	121	249	10	5	0	0	0	0	0	1	0	0	0	0	-14	-41	-61	-161	-22	-244	-31	-87	-4	-4	-5	-1	0	0	0	0	0	0	0	0	512	-675	1187
1029	1	9	21	10	10	31	539	148	39	1	3	0	0	0	0	0	0	0	0	0	-39	-19	-50	-9	-49	-9	-102	-135	-57	-7	-2	0	-1	0	0	0	0	0	0	0	812	-479	1291
1030	3	22	9	6	1	35	76	94	1	6	1	0	0	0	0	0	0	0	0	0	-2	-12	-6	-17	-2	-25	-240	-278	-20	-9	0	-5	-1	0	0	0	0	0	0	0	254	-617	871
1031	9	5	0	4	5	8	85	36	17	2	1	0	0	0	0	0	0	0	0	0	-9	-4	-14	-1	-6	-4	-77	-95	-6	0	-6	0	0	0	0	0	0	0	0	0	172	-222	394
1032	2	2	5	6	9	19	132	158	5	1	2	0	1	0	0	1	0	0	0	0	0	-4	-3	-8	-1	-14	-124	-449	-20	-3	0	0	-2	-1	0	0	0	0	0	0	343	-629	972
1033	3	3	8	7	7	16	117	100	4	4	0	2	1	0	0	0	1	0	0	0	0	0	-2	-3	-2	-18	-121	-264	-5	-4	0	0	0	0	0	-1	0	0	0	0	273	-420	693
1034	0	4	7	4	6	17	64	204	13	2	0	0	0	2	0	1	0	0	0	0	0	-2	-3	-12	-11	-13	-133	-225	-4	0	-1	-2	0	0	0	0	0	0	0	0	324	-406	730
1035	8	8	0	1	3	11	53	123	11	3	0	0	0	0	1	0	0	0	0	0	-3	-3	-10	-19	-20	-14	-207	-123	0	-7	-5	0	0	0	0	0	0	0	0	0	222	-411	633
1036	2	7	5	0	7	15	120	118	11	0	2	0	0	3	0	0	0	0	0	0	0	0	-11	-16	-1	-14	-80	-32	-54	-4	0	-1	0	0	0	0	0	0	0	0	290	-213	503
1037	0	3	3	7	1	10	58	74	4	3	0	0	2	0	0	0	0	0	0	1	-3	-12	0	-6	-11	-14	-6	-202	-5	0	0	0	0	0	0	0	0	0	0	0	166	-259	425
1038	0	5	8	6	8	19	139	210	69	11	8	1	4	0	1	0	0	0	0	0	-7	-1	-5	-8	-5	-6	-92	-111	-17	-1	-1	0	0	0	0	-1	0	0	0	0	489	-255	744
1039	1	1	1	4	2	17	47	332	14	6	2	0	0	0	0	0	0	0	0	0	-10	-11	-24	-9	-8	-22	-119	-129	-2	-1	0	0	0	0	0	-1	0	0	0	0	427	-336	763
1040	3	6	0	2	7	8	183	355	32	7	0	0	2	1	0	0	0	0	0	0	-1	-4	-5	0	0	-6	-63	-46	-7	0	-2	-1	0	0	-1	0	0	0	0	0	606	-136	742
1041	0	0	2	2	1	6	119	470	9	4	0	1	1	0	0	0	0	0	0	0	-8	-4	0	0	-1	-6	-92	-296	-8	-51	-5	0	0	-2	0	0	0	0	0	0	615	-473	1088
1042	1	2	4	1	14	69	1030	1083	85	7	5	5	1	0	0	0	0	0	0	0	0	0	0	0	-3	-54	-801	-58	-43	-4	0	0	-2	0	0	0	0	0	0	0	2307	-965	3272
1043	1	3	3	11	16	113	1034	878	12	6	5	0	0	1	0	0	0	0	0	0	-4	-2	-15	-8	-35	-115	-6	-52	-3	0	0	0	0	0	0	0	0	0	0	0	2083	-240	2323
1044	6	3	10	8	13	76	354	146	63	6	1	0	1	0	0	0	0	0	1	0	-11	-34	-24	-37	-16	-4	-22	-125	0	0	-8	-1	0	0	0	0	0	0	0	0	688	-282	970
1045	0	12	11	35	65	13	50	219	14	3	1	1	0	0	0	0	1	0	0	0	-12	-16	-21	-4	-2	-7	-119	-82	-9	-7	0	0	0	0	0	0	0	0	0	0	425	-279	704
1046	36	60	44	38	20	16	418	1695	42	4	7	1	0	2	0	0	0	0	0	0	-6	-17	-15	-1	-19	-26	-177	-485	-12	-1	-1	0	0	0	0	-1	0	0	0	0	2383	-761	3144
1047	71	45	57	25	14	84	384	103	11	15	1	0	1	0	0	0	0	0	0	1	-12	-46	-17	-39	-18	-58	-279	-409	-6	-1	0	0	0	0	0	0	0	0	0	0	812	-885	1697
1048	19	24	13	9	18	79	292	590	30	0	1	3	0	3	0	0	0	0	0	0	-16	-11	-53	-8	-5	-17	-541	-172	-1	0	0	0	0	0	0	0	0	0	0	0	1081	-824	1905
1049	42	13	18	44	29	73	288	602	20	3	0	2	0	0	0	0	0	0	0	0	-11	-29	-34	-4	-6	-51	-77	-121	-1	-1	0	0	0	0	0	0	0	0	0	0	1134	-335	1469
1050	20	15	65	19	31	30	1218	341	26	10	1	1	0	0	0	0	0	0	0	0	-31	-16	-9	-6	-50	-20	-31	-34	-6	0	0	0	0	0	0	0	0	0	0	0	1777	-203	1980
1051	4	28	26	10	23	154	268	809	25	0	1	0	1	0	0	0	0	0	0	0	-8	-2	-7	-39	-12	-12	-17	-139	0	0	0	0	0	0	0	0	0	0	0	0	1349	-236	1585
1052	89	66	14	15	75	78	211	378	25	3	0	0	0	1	1	0	0	0	0	0	-8	-2	-20	-3	-1	-1	-19	-3	-2	0	0	0	0	0	0	0	0	0	0	0	956	-59	1015
1053	27	10	19	37	27	16	74	502	14	0	0	0	0	0	0	0	0	0	0	0	-2	-42	-14	-2	-3	-2	-3	-6	0	0	0	0	0	0	0	0	0	0	0	0	726	-74	800
1054	5	6	54	15	3	7	10	14	2	0	0	0	0	0	0	0	0	0	0	0	-23	-3	-2	-1	-1	0	-8	0	0	0	0	0	0	0	0	0	0	0	0	0	116	-38	154
1055	6	61	28	4	2	3	6	9	0	0	0	0	0	0	0	0	0	0	0	0	-1	0	-1	-1	0	0	0	0	0	0	0	0	0	0	0	0	0	0	0	0	119	-3	122
1056	20	15	5	0	0	0	0	1	0	0	0	0	0	0	0	0	0	0	0	0	-1	-6	-4	-2	0	0	0	0	0	0	0	0	0	0	0	0	0	0	0	0	41	-13	54
1057	8	2	0	0	0	0	0	0	0	0	0	0	0	0	0	0	0	0	1	0	0	0	0	0	0	0	0	0	0	0	0	0	0	0	0	0	0	-1	0	0	11	-1	12
1058	0	0	0	0	0	0	0	0	0	0	0	0	0	0	0	0	0	0	0	0	0	0	0	0	0	0	0	0	0	0	0	0	0	0	0	-1	-1	0	0	0	0	-2	2
1059	0	0	0	0	0	0	0	0	0	0	0	0	0	0	0	0	0	0	0	0	0	0	0	0	0	0	0	-2	0	0	0	0	0	0	-2	0	0	0	-1	0	0	-5	5
1060	0	0	0	0	0	0	0	0	0	0	0	0	0	0	0	0	0	0	0	0	0	0	0	0	0	0	0	0	-1	0	0	0	-2	-1	0	0	0	0	-1	0	0	-5	5
1061	0	0	0	0	0	0	0	0	0	1	0	0	0	0	0	0	0	0	0	0	0	0	0	0	0	0	0	-11	0	0	0	-1	-1	0	0	0	0	0	0	0	1	-13	14
1062	0	0	0	0	0	0	0	10	6	0	0	0	0	0	0	0	0	0	0	0	-1	-3	0	0	0	-10	-166	-22	-8	-2	-3	-5	-2	-1	0	0	0	0	0	-1	16	-224	240
1063	0	0	0	3	4	2	53	207	5	4	0	0	0	0	0	0	0	0	0	0	-3	-7	-2	-4	-7	-219	-582	-148	-11	-8	-1	0	-1	-2	0	0	0	0	0	0	278	-995	1273
1064	0	1	2	0	0	6	83	8	0	0	1	0	0	0	0	0	0	0	0	0	-8	0	-9	-10	-41	-62	-318	-105	-43	-19	-3	-1	0	0	0	0	0	0	0	0	101	-619	720
1065	1	3	0	3	4	30	125	40	1	3	0	0	0	0	0	0	0	0	0	0	-1	-8	-5	-28	-7	-25	-376	-451	-70	-6	-3	-1	0	-2	0	0	0	0	0	0	210	-983	1193
1066	2	4	0	5	6	9	90	24	7	3	0	0	0	0	0	0	0	0	0	0	-2	-14	-138	-14	-10	-33	-168	-2708	-32	-2	-1	-2	0	0	0	0	0	0	0	0	150	-3124	3274
1067	2	1	4	5	6	12	109	187	20	10	2	0	0	0	0	0	0	0	0	0	-6	-53	-13	-24	-13	-44	-633	-408	-11	0	0	-1	0	0	0	0	0	0	0	0	358	-1206	1564
1068	1	6	45	7	5	22	79	991	42	1	0	0	0	1	0	0	0	0	0	0	-36	-8	-15	-4	-25	-235	-823	-899	-1	-2	0	0	0	0	0	0	0	0	0	0	1200	-2048	3248
1069	2	8	2	3	3	13	75	64	3	0	0	0	0	0	0	0	0	0	0	0	-24	-100	-44	-131	-286	-425	-2746	-1064	-443	-204	-8	-2	-2	-8	-1	0	0	0	0	0	173	-5488	5661
1070	25	5	7	3	4	32	141	125	1	1	0	0	0	0	0	0	0	0	0	0	-3	-14	-37	-60	-42	-67	-161	-718	-180	-3	0	-2	0	-1	0	0	-1	0	0	0	344	-1289	1633
1071	23	65	14	9	30	115	405	351	37	2	0	0	0	2	0	0	0	0	0	0	-18	-52	-46	-28	-36	-61	-338	-1912	-7	-6	-7	-3	-3	0	0	0	0	0	0	0	1053	-2517	3570
1072	2	3	3	2	3	20	23	37	6	0	0	0	0	1	0	0	0	0	0	0	-91	-82	-45	-45	-25	-78	-2975	-205	-98	-37	-6	-9	0	0	0	-1	0	0	0	0	100	-3697	3797
1073	1	12	14	4	7	30	198	424	6	0	0	1	0	0	0	0	0	0	0	0	-55	-15	-28	-28	-19	-255	-472	-1528	-41	-15	-17	0	0	0	0	0	0	0	0	0	697	-2473	3170
1074	15	17	12	6	4	22	753	23	2	0	0	0	0	0	0	0	0	0	0	0	-25	-42	-21	-29	-132	-53	-708	-428	-79	-6	-1	0	-1	0	0	0	0	0	0	0	854	-1525	2379
1075	8	19	12	9	11	81	88	203	31	2	1	1	0	0	0	0	0	0	0	0	-57	-19	-34	-90	-17	-131	-204	-1489	-90	-2	0	0	0	0	0	0	0	0	0	0	466	-2133	2599
1076	1	2	3	4	14	6	62	112	12	0	0	0	0	0	0	0	0	0	0	0	-54	-129	-334	-63	-94	-64	-388	-626	-15	-1	0	0	0	0	0	0	0	0	0	0	216	-1768	1984
1077	14	12	16	6	3	14	49	259	0	3	0	0	0	0	0	0	0	0	0	0	-24	-26	-17	-53	-25	-61	-251	-211	-5	0	0	0	0	0	0	0	0	0	0	0	376	-673	1049
1078	2	14	4	2	4	14	24	12	0	0	0	0	0	0	0	0	0	0	0	0	-22	-13	-35	-4	-26	-76	-164	-83	0	0	0	0	0	0	0	0	0	0	0	0	76	-423	499
1079	0	2	1	0	1	0	0	1	0	0	0	0	0	0	0	0	0	0	0	0	-9	-30	-10	-22	-25	-6	-20	0	0	0	0	0	0	0	0	0	0	0	0	0	5	-122	127
1080	1	3	1	2	1	0	0	0	0	0	0	0	0	0	0	0	0	0	0	0	-11	-13	-11	-35	-3	0	0	0	0	0	0	0	0	0	0	0	0	0	0	0	8	-73	81
1081	1	1	1	0	0	0	0	0	0	0	0	0	0	0	0	0	0	0	0	0	-11	-20	-32	-3	-1	0	0	0	-1	-2	0	0	0	-1	0	0	0	0	0	0	3	-71	74
1082	4	0	0	0	0	0	0	0	0	0	0	0	0	0	0	0	0	0	0	0	-12	-28	-6	0	0	-2	0	-11	0	0	0	0	0	0	0	0	0	0	0	0	4	-59	63
1083	0	0	0	0	0	0	0	2	0	0	0	0	0	0	0	0	1	0	0	0	-29	-1	-1	-1	-1	-5	-28	-210	-8	-3	0	0	0	-2	0	0	0	0	-1	0	3	-290	293
1084	0	0	0	0	0	0	0	0	0	0	0	0	0	0	0	0	0	0	0	0	0	0	-6	-5	-5	-24	-178	-162	-34	-1	-1	-1	-3	0	-1	0	0	0	0	0	0	-421	421
1085	1	1	0	0	0	1	5	13	1	0	0	0	0	4	0	1	0	0	0	2	-2	-12	-6	-8	-12	-51	-402	-445	-10	-4	-5	-3	-1	0	0	-1	-1	0	0	-1	29	-964	993
1086	0	2	2	3	19	20	111	60	4	1	0	0	0	1	0	0	0	0	0	0	-2	-1	-2	-3	-13	-44	-489	-210	-9	-1	-4	-2	0	0	-1	0	0	0	-2	0	223	-783	1006
1087	3	1	6	2	1	8	35	52	3	2	2	2	0	0	0	0	0	0	0	1	0	-2	-6	-11	-12	-25	-127	-55	-15	-9	-3	-1	-1	-2	0	0	0	0	0	0	118	-269	387
1088	1	4	3	5	22	35	117	87	5	1	4	3	2	0	0	0	0	0	0	0	-6	-10	-21	-15	-43	-42	-447	-1132	-347	-12	-3	0	-6	0	-1	0	0	0	0	0	289	-2085	2374
1089	6	4	4	7	12	60	245	113	2	12	2	3	0	0	0	0	0	0	0	0	-1	-7	-11	-26	-6	-20	-127	-623	-25	-7	-1	-2	-1	0	0	0	0	0	0	0	470	-857	1327
1090	21	32	37	49	92	433	655	1426	718	51	4	4	0	0	0	0	0	0	0	0	-4	-3	-26	-4	-10	-17	-387	-207	-2	-1	-1	-1	0	0	0	0	0	0	0	0	3522	-663	4185
1091	3	8	16	16	12	40	148	1353	36	9	3	0	0	0	0	0	0	0	0	0	-2	-21	-5	-8	-22	-110	-867	-174	-11	-3	0	0	0	0	0	0	0	0	0	0	1644	-1223	2867
1092	18	17	17	8	12	28	678	394	18	1	0	0	0	0	0	0	0	0	0	0	-1	-3	-1	-6	-14	-17	-156	-12	-3	0	0	0	-1	0	0	-1	0	0	0	0	1191	-215	1406
1093	16	28	10	14	9	208	1864	514	34	0	0	0	1	0	0	0	0	0	0	0	-1	-12	-4	-17	-8	-24	-53	-218	0	0	0	-1	0	0	0	0	0	0	0	0	2698	-338	3036
1094	5	0	5	1	18	87	447	70	0	0	0	0	0	0	0	0	0	0	0	0	-2	-7	-6	-2	-5	-9	-38	0	0	0	0	0	0	-1	0	0	0	-3	0	0	633	-73	706
1095	3	2	4	32	87	191	256	13	0	0	0	0	0	0	0	0	0	0	0	0	-1	-1	-3	-2	-2	-8	-1	-1	0	0	0	0	-4	0	0	-2	0	0	0	0	588	-25	613
1096	0	0	3	7	12	16	0	0	0	0	0	0	0	0	0	1	0	1	0	1	-4	-12	-23	-24	-14	-30	-580	-206	-92	-24	-3	-6	-5	0	-1	0	0	0	0	0	41	-1024	1065
1097	0	9	18	8	23	18	430	228	12	9	2	0	0	1	0	0	0	0	0	0	-1	-6	-7	-14	-25	-266	-518	-1329	-60	-19	-3	-1	-1	0	0	0	0	0	0	0	758	-2250	3008
1098	5	13	3	5	16	61	359	44	11	2	0	1	3	0	0	1	0	0	0	0	-5	-2	-9	-38	-79	-85	-2113	-2071	-70	-61	-7	-2	-1	-3	0	0	0	0	0	0	524	-4546	5070
1099	4	2	14	7	8	43	82	559	8	0	0	0	0	0	0	0	0	0	0	0	-3	-6	-16	-29	-12	-193	-980	-1313	-128	-27	-1	-1	-5	-1	0	0	0	0	0	0	727	-2715	3442
1100	5	12	11	23	33	39	953	553	23	8	7	4	0	0	0	0	0	0	0	0	0	0	-2	-3	-47	-77	-319	-340	-25	-2	0	0	0	0	0	0	0	0	0	0	1671	-815	2486
1101	0	2	8	9	2	43	200	243	18	10	1	0	0	0	0	0	0	0	0	0	-2	-20	-12	-227	-101	-99	-374	-866	-43	-12	-21	0	0	0	0	0	0	0	0	0	536	-1777	2313
1102	2	1	2	0	7	15	75	136	18	0	0	0	0	0	0	0	0	0	0	0	-4	-2	-73	-17	-10	-67	-180	-662	-22	-39	-1	0	0	0	0	0	0	0	0	0	256	-1077	1333
1103	2	5	1	8	8	4	109	410	11	1	0	0	0	1	0	0	0	0	0	0	0	-32	-16	-5	-10	-43	-209	-365	-361	-4	-1	-1	0	0	0	0	0	0	0	0	560	-1047	1607
1104	8	1	11	4	5	11	171	460	4	2	0	2	0	0	0	0	0	0	0	0	-42	-20	-1	-22	-15	-28	-149	-3465	-27	-4	-1	0	0	0	0	0	0	0	0	0	679	-3774	4453
1105	2	10	13	3	4	28	174	311	58	2	0	0	0	0	0	1	0	0	0	0	-10	-9	-34	-14	-8	-49	-1481	-1397	-20	-2	0	0	0	0	0	0	0	0	0	0	606	-3024	3630
1106	18	10	7	5	10	27	96	482	12	2	0	0	0	0	0	0	0	0	0	0	-8	-32	-11	-6	-18	-197	-695	-216	-16	-1	0	0	0	0	0	0	0	0	0	0	669	-1200	1869
1107	10	4	5	3	3	10	134	146	6	2	0	0	0	0	0	0	0	0	0	0	-52	-15	-4	-12	-80	-67	-133	-130	-2	0	0	0	0	0	0	0	0	0	0	0	323	-495	818
1108	3	0	6	2	3	7	20	78	1	0	0	0	0	0	0	0	0	0	0	0	-7	-15	-8	-14	-4	-1	-5	-6	0	0	0	0	0	0	0	0	0	0	0	0	120	-60	180
1109	3	7	1	11	25	27	114	80	0	0	1	0	0	0	0	0	0	0	0	0	-1	-4	-17	-1	-1	-1	-3	-20	0	0	0	0	0	0	0	0	0	0	0	0	269	-48	317
1110	2	3	9	8	5	2	7	2	0	0	0	0	0	0	0	0	0	0	0	0	-12	-46	0	0	0	0	-2	-5	0	0	0	0	0	0	0	0	0	0	0	0	38	-65	103
1111	1	4	9	0	0	2	4	9	0	0	0	0	0	0	0	0	0	0	0	0	-8	0	0	0	0	0	-1	0	0	0	0	0	0	0	0	0	0	0	0	0	29	-9	38
1112	0	0	0	0	2	0	1	0	0	0	0	0	0	0	0	0	0	0	0	0	0	0	0	-2	-1	0	0	0	0	0	0	0	0	0	0	0	0	0	0	0	3	-3	6
1113	0	1	0	0	0	0	0	0	0	0	0	0	0	0	0	0	0	0	0	0	0	0	-14	-3	0	-1	-1	-1	0	0	0	0	0	0	0	0	0	0	0	0	1	-20	21
1114	1	7	9	1	0	0	0	0	0	0	0	0	0	0	0	0	0	0	0	0	0	-2	0	0	0	0	0	-1	0	0	0	0	0	0	0	0	0	0	0	0	18	-3	21
1115	3	0	0	0	0	0	0	0	0	0	0	0	0	0	0	0	0	1	0	0	0	0	0	0	0	0	-5	-2	0	0	0	0	0	0	0	0	0	0	0	0	4	-7	11
1116	4	0	0	0	0	0	0	0	0	0	0	0	0	0	0	0	1	0	0	0	0	0	0	0	0	-1	-5	-10	-3	0	0	0	0	0	0	0	0	0	0	0	5	-19	24
1117	0	0	2	0	3	3	7	30	9	3	2	0	0	0	0	0	0	0	0	0	-1	-1	0	-1	-1	-6	-52	-109	-4	0	0	0	0	0	0	-1	0	0	0	0	59	-176	235
1118	1	1	1	24	29	49	93	350	9	3	0	0	0	0	0	0	0	0	0	0	-2	0	-3	-16	-17	-48	-253	-50	-18	-3	0	0	0	0	0	0	0	0	0	0	560	-410	970
1119	12	22	25	24	28	22	343	67	2	0	0	0	0	0	0	0	0	0	0	0	-10	-22	-23	-21	-75	-59	-239	-1186	-70	-39	-3	-4	-4	0	-3	-2	-3	0	0	0	545	-1763	2308
1120	11	11	11	2	7	3	2	0	0	0	0	0	0	0	0	0	0	0	0	0	-3	-4	-21	-48	-17	-12	-318	-507	-113	-8	0	-1	-1	-2	0	0	0	0	0	0	47	-1055	1102
1121	23	47	43	9	2	0	0	1	0	0	0	0	0	0	0	0	0	0	0	0	0	-5	-17	-9	-4	-8	-119	-265	-4	-5	-1	0	-2	-4	0	0	-2	-2	0	0	125	-447	572
1122	36	61	4	1	1	0	0	0	0	0	0	0	0	0	1	0	0	0	0	0	-6	-21	-10	-7	-38	-23	-376	-347	-279	-25	-5	-4	-2	0	-1	-1	-1	0	0	0	104	-1146	1250
1123	3	0	2	0	0	0	0	0	0	1	0	0	0	2	0	0	0	0	0	0	-24	-15	-12	-23	-8	-46	-313	-1197	-21	-6	-1	-3	-1	-1	-7	0	0	0	0	0	8	-1678	1686
1124	1	0	2	7	0	69	106	111	68	2	1	0	0	0	0	0	0	0	0	0	-6	-7	-14	-9	-10	-26	-659	-249	-37	-4	-7	-4	-1	-2	0	0	0	0	0	0	367	-1035	1402
1125	0	8	2	3	13	8	42	370	0	1	1	5	0	0	0	0	0	0	0	0	-1	-32	-6	-64	-23	-112	-352	-678	-105	-17	-7	-3	-8	0	0	0	0	0	0	0	453	-1408	1861
1126	0	0	1	4	4	5	242	68	18	5	7	1	0	0	0	0	0	0	0	0	-58	-5	-58	-30	-146	-96	-849	-1900	-138	-14	-1	-5	0	0	0	0	0	0	0	0	355	-3300	3655
1127	1	2	3	0	1	35	58	122	2	3	3	0	0	0	0	0	0	0	0	0	-20	-153	-48	-301	-189	-137	-1827	-2091	-41	-4	-14	-1	0	0	0	-1	0	0	0	0	230	-4827	5057
1128	5	10	2	5	34	17	255	561	107	2	0	0	1	1	0	0	0	0	0	0	-7	-7	-36	-39	-13	-141	-869	-182	-2	-8	0	0	0	0	-1	0	0	0	0	0	1000	-1305	2305
1129	15	5	4	27	4	42	469	1032	21	1	0	0	0	0	0	0	0	0	0	0	-12	-46	-143	-47	-214	-749	-1328	-144	-1	0	0	0	0	0	0	0	0	0	0	0	1620	-2684	4304
1130	0	1	5	3	4	39	401	32	0	0	0	0	0	0	0	0	0	0	0	0	-40	-216	-51	-189	-312	-259	-211	-5	0	0	0	-1	-5	0	-3	-1	0	-2	0	-1	485	-1296	1781
1131	4	18	2	6	8	134	92	3	0	0	0	0	0	0	0	0	0	0	0	1	-15	-5	-29	-26	-24	-8	-1	-7	-2	0	0	-1	0	0	0	0	0	-1	0	0	268	-119	387
1132	26	4	17	8	13	5	2	6	26	0	4	0	2	0	0	0	0	0	0	0	0	-18	-46	-15	-1	-18	-669	-15	-3	-6	-5	0	0	0	0	0	0	0	0	0	113	-796	909
1133	2	2	0	2	0	2	25	251	7	4	1	0	0	0	0	0	0	0	0	0	-12	-9	-4	-43	-624	-2491	-3061	-3097	-198	-39	-12	0	-1	-4	-1	-1	0	0	0	0	296	-9597	9893
1134	1	0	0	0	0	4	180	7	0	1	0	0	0	0	0	0	0	0	0	0	0	-3	-11	-192	-353	-217	-2716	-1312	-23	-13	0	0	0	-1	0	0	0	0	-1	0	193	-4842	5035
1135	6	10	18	8	16	55	111	242	7	3	3	0	0	0	0	0	0	0	0	0	-2	-10	-91	-190	-18	-120	-262	-181	-73	0	0	0	0	-1	0	0	0	0	-1	0	479	-949	1428
1136	7	9	2	5	14	30	253	133	14	6	3	0	3	0	0	0	0	0	0	0	-9	-132	-167	-19	-52	-21	-44	-81	-5	0	0	-1	0	0	0	0	0	0	0	0	479	-531	1010
1137	0	0	7	11	2	27	23	102	29	4	0	1	0	0	0	0	0	0	0	0	-119	-220	-27	-46	-53	-34	-231	-616	-51	-8	-3	0	-1	0	0	0	0	0	0	0	206	-1409	1615
1138	0	1	4	0	4	2	12	30	2	2	0	0	0	0	0	0	0	0	0	0	-278	-24	-36	-25	-15	-40	-205	-563	-13	-7	-1	-2	0	0	-1	0	0	0	0	0	57	-1210	1267
1139	3	12	11	9	3	17	85	234	13	4	0	1	0	0	0	0	0	0	0	0	-1	-1	-7	-3	-6	-6	-102	-65	0	-1	0	0	0	0	0	-2	0	0	0	0	392	-194	586
1140	18	15	16	3	12	22	169	256	25	7	1	1	0	0	1	0	0	1	0	0	-4	-9	-5	-4	-3	-11	-26	-57	-12	0	0	0	-1	0	0	0	0	0	0	0	547	-132	679
1141	1	7	6	3	2	11	31	90	9	1	0	0	0	0	1	0	0	0	0	0	-26	-24	-7	-1	-8	-5	-44	-471	-22	-1	-1	0	0	0	0	0	0	0	0	0	162	-610	772
1142	2	1	1	2	3	9	67	102	4	0	1	0	0	0	0	0	0	0	0	0	-5	-1	0	-2	-2	-3	-13	-15	0	0	0	-2	0	0	0	0	0	0	0	0	192	-43	235
1143	1	8	2	3	0	7	46	135	4	0	0	1	0	0	1	0	0	0	0	0	0	-2	-2	-2	-3	-19	-23	-55	-7	-3	0	0	0	0	0	0	0	0	0	0	208	-116	324
1144	0	0	1	1	1	4	16	0	0	0	0	0	0	0	0	0	0	0	0	0	-2	-6	-12	-37	-29	-9	-29	-30	-10	0	0	-1	0	0	0	0	0	0	0	0	23	-165	188
1145	0	3	2	2	2	1	5	12	1	0	0	0	0	0	0	0	0	0	0	0	-5	-20	-26	-15	-1	-1	-20	-84	-2	0	0	0	0	0	0	0	0	0	0	0	28	-174	202
1146	0	0	1	1	0	3	3	7	1	2	0	0	0	0	0	0	0	0	0	0	-3	-21	-21	-6	0	-4	-26	-10	-1	-3	0	0	0	0	0	0	0	0	0	0	18	-95	113
1147	0	1	3	1	0	3	4	10	0	0	0	0	0	0	0	0	0	0	0	0	-4	-6	-3	0	-3	-12	-8	-3	0	0	0	0	0	0	0	0	0	0	0	0	22	-39	61
1148	0	0	0	0	0	3	1	1	0	0	0	0	0	0	0	0	0	0	0	0	-22	-16	-16	-27	-16	-2	-4	-20	0	0	-2	0	0	0	0	0	0	0	0	0	5	-125	130
1149	2	1	1	0	0	0	0	0	0	0	0	0	0	0	0	0	0	0	0	0	-2	-6	-21	-13	0	0	-3	-2	0	0	0	0	0	0	0	0	0	0	0	0	4	-47	51
1150	4	10	7	1	0	1	5	36	3	0	0	0	0	0	0	0	0	0	0	0	-7	-25	-35	-1	0	-4	-4	-3	-2	0	0	0	0	-1	0	0	0	0	0	0	67	-82	149
1151	3	7	11	3	0	3	12	8	0	2	0	0	1	0	1	0	0	0	0	0	-4	-10	0	0	0	-2	-3	-7	0	0	-1	0	0	0	0	-1	0	0	0	0	51	-28	79
1152	3	9	5	0	0	2	2	7	3	0	0	2	0	0	1	0	1	0	0	1	-8	0	0	0	0	0	-6	-21	-5	-1	0	0	0	0	-1	0	0	0	0	0	36	-42	78
1153	0	1	0	0	1	2	12	38	1	2	1	0	0	0	0	0	0	0	0	0	0	0	0	0	0	-5	-82	-186	-5	-2	0	0	0	-2	0	0	0	-2	0	-1	58	-285	343
1154	0	0	0	0	0	5	96	117	8	5	0	0	1	1	0	0	0	0	0	0	0	0	0	-1	-1	-1	-28	-47	-4	0	0	0	0	0	0	0	-1	0	0	0	233	-83	316
1155	0	1	7	2	8	54	655	744	36	4	1	0	2	1	2	0	1	0	0	0	0	-1	-3	-3	-1	-1	-22	-25	-8	0	0	0	0	0	0	0	0	0	0	0	1518	-64	1582
1156	9	12	5	0	6	36	130	131	10	0	0	0	0	0	0	0	0	0	0	0	0	-11	-2	0	-2	-5	-27	-218	-14	-1	-1	-1	0	0	0	0	0	0	0	0	339	-282	621
1157	6	2	3	9	7	15	44	61	6	5	1	0	1	0	0	1	0	0	0	1	-1	-6	-8	-1	-3	-6	-38	-61	-12	-3	0	0	-1	0	0	0	0	0	0	0	162	-140	302
1158	1	0	11	8	7	32	54	91	5	0	1	0	0	1	0	0	1	0	0	0	-8	-9	-6	-9	-6	-23	-77	-541	-76	-2	0	-2	0	0	0	0	0	0	0	0	212	-759	971
1159	3	2	3	1	9	28	26	44	2	3	0	0	1	1	0	0	0	0	0	0	-17	-4	-1	-17	-27	-18	-142	-77	-43	-2	-5	-2	0	0	0	0	0	0	0	0	123	-355	478
1160	11	8	1	7	4	3	75	393	78	11	3	0	0	0	2	1	2	0	0	0	-5	-6	-11	-38	-15	-70	-733	-210	-9	-12	-6	-2	0	0	0	0	0	0	0	0	599	-1117	1716
1161	7	4	3	1	3	14	99	127	7	4	3	3	1	0	4	0	0	1	1	0	-3	-8	-29	-40	-67	-90	-824	-82	-28	-31	-4	-1	0	-3	0	-2	0	0	0	0	282	-1212	1494
1162	3	5	6	1	42	68	993	653	13	23	4	3	4	2	2	0	0	0	0	0	0	-7	-8	-22	-8	-58	-71	-99	-42	0	-2	0	-2	0	0	0	0	0	0	0	1822	-319	2141
1163	4	7	8	15	14	108	1944	286	79	17	3	4	1	1	0	1	0	0	0	0	-9	-20	-71	-60	-18	-21	-118	-764	-4	0	-1	-2	0	0	0	0	0	0	0	0	2492	-1088	3580
1164	0	3	13	3	30	235	392	738	80	5	1	0	0	0	0	0	1	0	0	0	-5	-23	-111	-66	-7	-47	-310	-104	-7	-3	-7	-3	-11	0	-2	-2	-1	0	-2	-1	1501	-712	2213
1165	4	8	8	28	120	70	407	1762	27	12	0	1	0	1	0	0	0	0	0	0	0	-8	-9	-2	-13	-114	-146	-112	-3	-2	0	-6	-1	-1	-1	-1	0	-2	0	0	2448	-421	2869
1166	11	6	28	26	6	39	405	670	13	7	7	0	2	1	0	1	0	2	3	3	-16	-14	-5	-45	-69	-130	-379	-3	-21	-13	-17	-4	-2	-3	-2	-1	-1	-1	-5	0	1230	-731	1961
1167	0	9	7	8	23	238	92	46	5	3	1	4	1	0	0	1	2	0	1	0	-2	-1	-30	-34	-13	-37	-4	-143	-8	-20	-6	0	-5	0	0	-7	-1	-3	0	-2	441	-316	757
1168	1	6	12	14	29	3	56	18	3	0	5	0	0	0	0	2	0	0	1	1	-3	-29	-99	-15	-22	-11	-483	-1007	-344	-42	-6	-8	-5	-3	-14	-1	-4	-5	0	-1	151	-2102	2253
1169	32	15	34	38	4	15	36	176	10	36	6	0	0	0	7	8	4	12	3	3	-9	-31	-10	-9	-4	-54	-457	-1614	-36	-6	-3	-1	0	-5	0	0	0	0	0	0	439	-2239	2678
1170	11	33	49	20	45	147	1631	676	290	49	4	5	3	6	10	3	0	0	0	0	-5	-5	-7	-32	-133	-108	-939	-2110	-29	-17	-2	0	-4	0	-3	0	0	0	0	-1	2982	-3395	6377
1171	18	40	40	53	41	268	344	1213	55	6	2	7	4	7	1	0	0	0	0	0	-4	-8	-18	-63	-28	-32	-322	-158	-18	-7	-2	-3	0	-2	0	0	-1	0	-2	0	2099	-668	2767
1172	18	16	29	21	67	46	505	1920	77	78	15	12	6	3	1	3	0	0	3	2	-1	-8	-47	-12	-27	-53	-175	-625	-42	-6	-1	-1	-4	-1	0	0	0	0	0	-1	2822	-1004	3826
1173	48	23	30	40	7	43	366	532	72	26	6	23	5	5	1	2	2	3	3	0	-4	-19	-16	-24	-10	-11	-218	-337	-54	-13	0	-3	-1	0	-1	-2	-2	0	0	0	1237	-715	1952
1174	4	13	17	13	24	134	314	730	31	15	5	3	1	2	0	1	1	0	0	3	-4	-5	-8	-5	-1	-12	-165	-279	-11	-1	-1	0	0	0	0	0	0	0	0	0	1311	-492	1803
1175	13	34	7	15	71	82	354	932	143	15	2	0	2	1	2	0	1	1	2	1	-1	-5	-7	-1	-3	-19	-191	-155	-18	-3	0	0	0	0	0	0	0	0	0	0	1678	-403	2081
1176	11	5	17	19	16	41	855	858	42	12	3	3	3	1	1	1	0	2	2	0	0	-2	0	-7	-4	-20	-78	-157	-10	-2	-3	-3	0	0	0	0	0	0	0	0	1892	-286	2178
1177	5	5	0	7	2	62	519	505	96	6	5	0	2	1	1	2	10	0	0	0	-3	0	-4	-6	-7	-18	-182	-251	-14	-1	0	0	0	0	0	0	0	0	0	0	1228	-486	1714
1178	8	7	3	2	10	70	240	678	19	41	13	2	0	0	1	2	0	0	0	0	-2	-16	-12	-23	-37	-116	-155	-415	-53	-13	-7	-1	0	0	0	0	0	0	0	0	1096	-850	1946
1179	1	2	1	2	16	34	550	1246	137	20	1	4	3	3	5	0	0	0	0	0	-6	-2	-8	-26	-21	-20	-50	-203	-8	-6	0	0	0	0	0	0	0	0	0	0	2025	-350	2375
1180	0	3	3	10	57	74	349	1921	147	10	20	3	2	4	0	0	0	0	0	0	-6	-9	-22	-10	-53	-61	-1162	-733	-229	-2	0	0	0	0	0	0	0	0	0	0	2603	-2287	4890
1181	0	0	0	0	3	2	27	36	3	1	0	0	0	0	0	0	0	0	0	0	-4	-22	-9	-26	-10	-80	-91	-579	-3	0	0	0	0	0	0	0	0	0	0	0	72	-824	896
1182	0	7	13	9	13	93	1191	783	163	7	0	0	0	0	0	0	0	0	0	0	-34	-2	-24	-14	-21	-11	-87	-27	0	-2	0	0	0	0	0	0	0	0	0	0	2279	-222	2501
1183	8	21	16	21	35	500	352	2414	2	1	0	0	0	0	0	0	0	0	0	0	0	0	-1	-24	-5	-6	-21	-8	-1	0	0	0	0	0	0	0	0	0	0	0	3370	-66	3436
1184	4	5	4	6	11	16	180	21	0	0	0	0	0	0	0	0	0	0	0	0	-1	-4	-15	0	-2	-3	-107	-5	0	0	0	0	0	0	-1	0	0	0	0	0	247	-138	385
1185	0	1	0	2	3	5	1	0	0	0	0	0	0	0	0	0	0	0	0	0	-1	-3	0	0	-3	-19	-5	0	0	0	0	0	0	-2	0	0	0	0	0	-2	12	-35	47
1186	0	0	0	0	1	0	2	5	0	0	0	1	0	0	0	0	0	0	0	0	0	0	-1	-9	-1	-3	-8	-24	-6	-5	-1	-4	-1	0	0	0	0	-3	0	0	9	-66	75
1187	0	1	1	1	0	2	57	7	0	0	0	1	0	2	0	0	0	0	0	3	-1	-1	-2	-4	-31	-94	-974	-1170	-55	-8	-4	-7	0	-2	0	0	0	0	0	0	75	-2353	2428
1188	2	0	1	1	0	1	2	10	3	0	1	0	0	0	0	0	0	1	0	0	-3	-24	-98	-467	-72	-174	-2187	-2766	-126	-28	-19	0	-10	-1	0	-2	-1	0	0	0	22	-5978	6000
1189	0	0	0	0	0	0	19	21	0	3	0	0	0	0	0	0	0	0	0	0	-22	-72	-251	-38	-24	-134	-1222	-886	-24	-10	0	-5	-2	-1	-7	0	0	0	0	0	43	-2698	2741
1190	0	8	3	17	11	16	189	274	2	0	0	0	0	0	0	0	0	0	0	0	-27	-137	-23	-26	-80	-176	-475	-211	-50	-28	-3	0	0	-1	0	0	0	0	0	0	520	-1237	1757
1191	31	37	65	8	8	43	250	314	1	3	0	2	1	0	0	0	0	0	0	0	-151	-21	-19	-106	-40	-35	-327	-1476	-27	-43	-1	0	-3	-1	0	0	0	-1	0	0	763	-2251	3014
1192	8	14	8	2	11	36	228	33	19	1	0	0	0	0	0	0	0	0	0	0	-8	-5	-33	-19	-7	-22	-524	-1352	-182	-15	0	-5	0	0	0	0	0	0	0	-2	360	-2174	2534
1193	46	9	4	4	8	17	74	630	13	7	2	0	0	0	0	0	0	0	0	0	-2	-16	-18	-11	-11	-138	-311	-547	-59	-1	-4	-3	0	0	0	0	0	0	0	0	814	-1121	1935
1194	5	5	12	14	9	12	292	469	64	7	0	0	0	0	0	0	0	0	0	0	-24	-50	-23	-33	-133	-198	-563	-999	-28	-26	-6	0	0	-2	-1	0	0	0	0	0	889	-2086	2975
1195	1	2	2	2	7	31	62	98	2	0	0	0	0	0	0	0	0	0	0	0	-50	-11	-26	-89	-56	-190	-1007	-496	-110	-13	0	0	0	-7	0	0	-3	0	0	0	207	-2058	2265
1196	4	1	3	5	6	7	24	59	0	0	0	0	0	0	0	0	0	0	0	0	-8	-17	-73	-40	-150	-243	-547	-1816	-184	-11	-2	-1	-2	0	-1	-1	0	-1	0	0	109	-3097	3206
1197	1	2	3	4	2	3	5	0	0	0	0	0	0	0	0	0	0	0	0	0	-41	-152	-79	-647	-164	-76	-813	-3420	-316	-40	-15	-10	0	0	-2	0	0	0	0	0	20	-5775	5795
1198	4	1	5	1	0	1	0	0	1	0	0	0	0	0	0	0	0	0	0	0	-23	-5	-49	-29	-22	-64	-2225	-236	-17	-10	0	-3	0	0	0	0	0	0	0	0	13	-2683	2696
1199	6	6	0	2	0	0	2	21	3	3	0	0	0	0	0	0	0	0	0	0	-9	-42	-82	-34	-114	-402	-911	-452	-56	-12	-4	-2	0	0	0	0	0	0	0	0	43	-2120	2163
1200	1	0	0	0	1	0	55	28	2	0	1	0	1	0	0	0	0	0	0	0	-10	-10	-11	-43	-71	-325	-3518	-2781	-92	-13	0	-1	-2	0	0	0	-1	0	0	0	89	-6878	6967
1201	0	1	2	0	4	80	745	558	5	1	6	0	0	1	0	0	0	0	0	0	-12	-7	-135	-140	-78	-266	-1833	-940	-24	-2	-3	0	0	0	0	-1	0	0	0	0	1403	-3441	4844
1202	6	12	2	18	77	154	1501	473	22	20	1	1	0	0	0	0	0	0	0	0	-21	-232	-351	-130	-149	-275	-126	-283	-14	-6	-1	0	-1	0	-2	0	0	0	0	0	2287	-1591	3878
1203	43	11	78	65	45	270	486	579	45	1	1	0	1	6	2	0	0	0	0	0	-147	-80	-34	-32	-43	-51	-766	-1229	-40	-1	-1	-2	-3	-3	0	0	-1	0	0	0	1633	-2433	4066
1204	0	24	21	2	23	50	75	159	6	1	0	0	0	0	0	0	0	0	0	0	-17	-14	-21	-14	-14	-28	-98	-39	-1	0	-1	0	0	0	0	0	0	0	0	0	361	-247	608
1205	41	45	73	37	28	55	655	734	9	1	1	1	0	1	0	0	0	0	0	0	-10	-12	-1	-12	-10	-7	-51	-25	0	0	0	0	0	0	0	0	0	0	0	0	1681	-128	1809
1206	24	27	22	6	12	75	200	46	2	0	0	0	0	0	0	0	0	0	0	0	-5	-17	-4	-2	-5	-14	-9	-57	-4	-2	-6	0	-1	0	0	0	0	0	0	0	414	-126	540
1207	3	15	5	5	16	20	37	58	0	5	0	0	1	0	0	0	0	0	0	0	-9	-15	-8	-4	-17	-1	-6	-54	-3	-5	0	-1	0	-1	0	0	0	-1	0	0	165	-125	290
1208	49	26	21	26	22	7	14	15	4	0	0	0	1	1	0	0	0	0	0	0	-3	-4	-1	-1	-1	-14	-474	-538	-27	-16	-1	0	0	0	0	0	0	0	0	0	186	-1080	1266
1209	9	25	42	20	8	1	3	11	0	1	0	0	0	0	0	0	0	0	0	0	-5	-3	-6	-5	-10	-68	-213	-212	-27	-9	-1	0	0	0	0	0	0	0	0	0	120	-559	679
1210	4	12	3	0	0	0	6	4	0	0	0	0	0	0	0	0	0	0	0	0	-2	-17	-16	-28	-51	-40	-253	-493	-53	-7	-1	-1	0	0	0	0	0	0	0	0	29	-962	991
1211	5	3	1	2	9	75	66	24	4	1	1	0	0	0	0	0	0	0	0	0	-9	-10	-4	-6	-7	-33	-214	-640	-15	0	-1	0	0	0	0	0	0	0	0	0	191	-939	1130
1212	7	32	16	7	34	14	12	143	28	7	1	1	0	3	0	0	0	0	0	0	-10	-20	-16	-14	-35	-26	-257	-171	-4	0	-1	0	0	0	0	0	0	0	0	0	305	-554	859
1213	1	6	0	5	0	0	27	180	40	1	0	0	0	0	0	0	0	0	0	0	-3	-9	-8	-17	-5	-12	-70	-21	-21	-1	0	0	0	0	0	0	0	0	0	-1	260	-168	428
1214	0	1	1	0	0	6	181	328	4	1	0	0	0	0	0	0	0	0	0	0	-3	-10	-42	-17	-30	-16	-118	-757	-10	0	-5	0	0	0	0	0	0	0	0	0	522	-1008	1530
1215	3	3	2	3	3	49	299	58	8	1	0	0	0	1	0	0	0	0	0	0	-8	-33	-10	-10	-6	-23	-235	-214	-5	-2	0	0	0	0	0	0	0	0	0	0	430	-546	976
1216	0	1	1	2	10	24	96	511	0	0	0	0	0	0	0	0	0	0	0	0	-22	-1	-4	-1	-4	-7	-54	-27	-3	0	0	0	0	0	0	0	0	0	0	0	645	-123	768
1217	8	1	5	6	7	10	120	18	0	0	0	0	0	0	0	0	0	0	0	0	-3	-16	-4	-12	-19	-36	-251	-172	-4	0	0	0	0	0	0	0	0	0	0	0	175	-517	692
1218	6	3	13	7	8	14	1	0	0	0	0	0	0	0	0	0	0	0	0	0	-17	-12	-15	-23	-12	-39	-313	-224	0	0	0	0	0	0	0	0	0	-1	0	0	52	-656	708
1219	4	2	4	5	7	5	6	8	0	0	0	0	0	0	0	0	0	0	0	0	-2	0	-9	-2	-2	-22	-26	0	0	0	0	0	0	0	0	0	0	0	0	0	41	-63	104
1220	11	9	12	5	4	0	2	0	0	0	0	0	0	0	0	0	0	0	0	0	-9	-44	-11	-3	-9	-7	0	0	0	0	0	0	0	0	0	0	0	0	0	0	43	-83	126
1221	11	5	6	3	0	0	0	0	0	0	0	0	0	0	0	0	0	0	0	0	-1	0	-2	0	0	0	0	0	0	0	0	0	0	0	0	-1	0	0	0	0	25	-4	29
1222	0	5	0	0	0	0	0	0	0	0	0	0	0	0	0	0	0	0	0	0	-2	0	0	0	0	0	0	0	0	0	0	0	0	0	-1	0	0	0	0	0	5	-3	8
1223	0	0	0	0	0	0	0	0	0	0	0	0	0	0	0	0	0	0	0	0	0	0	0	0	0	0	0	-1	0	0	0	0	0	0	0	0	0	0	0	0	0	-1	1
1224	0	0	0	0	0	0	0	0	0	0	0	0	0	0	0	0	0	0	0	0	0	0	0	0	0	0	0	0	0	0	0	0	0	0	0	0	0	0	0	0	0	0	0
1225	0	0	0	0	0	0	0	0	0	0	0	0	0	0	0	3	2	1	0	0	0	0	0	0	0	0	-1	-2	0	0	0	0	0	0	0	0	0	0	0	0	6	-3	9
1226	0	0	0	0	0	0	0	3	0	0	0	0	1	0	2	0	0	0	0	0	0	0	0	-1	0	-1	-11	-9	0	-3	0	0	0	0	0	0	0	0	0	0	6	-25	31
1227	2	0	0	0	2	2	62	66	11	6	1	0	0	0	0	0	0	0	0	0	-4	-4	-5	-3	-5	-64	-235	-147	-17	-29	0	0	0	0	0	0	0	0	0	0	152	-513	665
1228	2	0	0	0	0	7	45	75	1	11	5	0	1	2	1	0	0	0	0	0	-4	-5	-9	-8	-20	-50	-69	-521	-445	-4	-1	0	0	0	0	0	0	0	0	0	150	-1136	1286
1229	1	0	0	0	1	13	80	193	71	97	6	8	3	1	1	0	0	1	0	0	0	0	0	-5	-1	-3	-21	-292	-3	-1	0	0	0	0	0	0	0	0	0	0	476	-326	802
1230	0	0	0	1	1	21	101	1905	533	21	13	9	2	1	0	0	0	0	0	0	-2	-3	-7	-7	-11	-17	-323	-99	-9	-1	0	0	0	0	0	0	0	0	0	0	2608	-479	3087
1231	1	0	2	2	3	5	204	678	20	8	7	3	0	0	0	0	0	0	0	0	-3	-24	-28	-12	-21	-91	-61	-88	-1	-2	0	0	0	0	0	0	0	-2	0	0	933	-333	1266
1232	0	0	0	1	3	49	818	726	112	4	2	0	0	0	0	0	0	0	0	0	-10	-6	-5	-5	-61	-18	-72	-107	-28	0	-1	0	0	0	0	0	0	0	0	0	1715	-313	2028
1233	2	0	0	1	7	55	315	1212	12	0	0	0	1	0	0	0	0	0	0	0	-5	-3	-13	-160	-3	-24	-195	-157	0	0	0	-1	0	0	0	0	0	0	0	0	1605	-561	2166
1234	0	0	3	15	47	132	680	1023	18	1	2	0	0	0	0	0	0	0	0	1	0	-12	-89	-6	-5	-23	-243	-2	0	0	0	0	-1	-1	0	-2	0	0	0	0	1922	-384	2306
1235	1	1	7	15	19	112	257	76	0	1	0	0	0	0	0	0	0	0	0	0	-5	-50	-4	-11	-2	-16	0	-2	-1	0	0	0	0	0	0	0	0	0	0	0	489	-91	580
1236	1	6	74	20	2	14	61	30	6	9	3	4	0	0	0	0	0	0	1	1	-54	-6	-6	-7	-7	-1	-5	-11	-12	-4	-1	-2	-2	0	0	0	0	0	0	0	232	-118	350
1237	2	23	18	7	5	10	30	61	30	2	6	1	2	0	0	0	0	0	0	0	-14	-11	-11	-5	0	-3	-9	-47	-9	-2	-2	-9	-1	0	-1	0	0	0	0	-1	197	-125	322
1238	40	43	6	3	4	25	107	1077	45	27	4	9	4	0	0	2	1	0	2	0	0	-1	-4	0	-2	0	-24	-62	-4	-1	-2	0	0	0	0	0	0	0	0	0	1399	-100	1499
1239	29	16	37	32	14	19	268	276	84	7	3	1	1	0	1	1	0	0	0	0	-4	-31	-1	-3	-4	-11	-38	-97	-15	-13	0	0	0	0	0	0	0	0	0	0	789	-217	1006
1240	8	13	12	2	4	8	122	166	4	1	1	0	0	1	0	0	0	0	0	0	-3	0	0	0	-1	0	-18	-33	-17	-1	0	0	0	0	0	0	0	0	0	0	342	-73	415
1241	11	23	9	7	12	17	52	67	5	2	0	0	0	0	0	0	0	0	0	0	0	0	0	0	0	-1	-11	-56	0	0	0	0	0	0	0	0	0	0	0	0	205	-68	273
1242	25	4	11	8	4	10	30	92	4	0	0	1	0	0	0	0	0	0	0	0	0	-1	-2	0	0	-8	-79	-10	-4	0	-3	0	0	0	0	0	0	0	0	0	189	-107	296
1243	1	6	11	10	2	2	46	126	0	0	0	0	0	0	0	0	0	0	0	0	0	-30	-4	-5	-21	-29	-48	-156	-1	0	0	0	-1	0	0	0	0	0	0	0	204	-295	499
1244	3	4	3	0	0	3	75	5	0	6	0	0	0	0	0	0	0	0	0	0	-10	0	-8	-8	-5	-3	-22	-5	-1	0	0	0	0	0	0	0	0	0	0	0	99	-62	161
1245	4	0	0	0	1	7	0	4	11	0	0	0	0	0	0	0	0	0	0	1	-2	-4	-3	-13	-4	-6	-8	-6	-1	0	0	0	-1	0	0	0	0	0	0	0	28	-48	76
1246	6	4	0	6	2	0	1	10	0	0	0	0	0	0	0	0	0	0	2	0	0	-1	-2	0	-1	0	-2	0	0	0	-2	0	0	0	0	0	0	0	0	0	31	-8	39
1247	2	4	3	0	0	0	5	0	0	0	0	0	0	0	0	0	0	1	2	0	-3	-10	-6	-2	0	0	0	0	0	0	0	0	0	0	0	0	0	0	0	0	17	-21	38
1248	0	2	1	0	0	0	0	0	0	0	0	0	0	0	0	0	0	0	0	0	-8	-3	0	0	0	0	0	0	0	0	0	0	0	0	0	0	0	0	0	0	3	-11	14
1249	0	0	0	0	3	0	0	0	0	0	0	0	0	0	0	0	0	0	0	0	-7	-3	0	0	0	0	0	-2	0	0	0	0	0	0	0	0	0	0	0	0	3	-12	15
1250	0	0	0	14	0	0	0	0	0	0	0	1	0	0	1	0	0	1	1	2	-18	0	0	0	0	-1	-30	-13	-1	-1	0	0	0	0	0	0	0	0	0	0	20	-64	84
1251	0	0	1	0	0	0	0	0	0	0	1	0	0	0	0	0	0	0	0	0	-1	0	-1	0	-1	-20	-743	-317	-11	-5	0	0	0	0	0	0	0	0	-1	0	2	-1100	1102
1252	0	1	0	0	0	0	0	0	0	0	0	0	0	0	0	0	0	0	0	0	0	-1	-1	-4	-6	-21	-32	-15	-6	0	0	0	0	0	0	0	0	0	0	0	1	-86	87
1253	9	0	0	1	0	1	45	51	3	3	0	2	1	0	0	2	4	1	0	0	-15	-10	-22	-82	-62	-46	-274	-691	-15	-2	0	0	-1	0	0	0	0	0	0	0	123	-1220	1343
1254	0	0	0	0	11	6	10	8	1	0	0	0	0	0	0	0	0	0	1	0	-7	-10	-118	-103	-18	-30	-340	-180	-26	-1	-1	0	0	0	0	0	0	0	0	0	37	-834	871
1255	0	1	2	0	14	5	28	216	7	4	0	0	0	1	0	2	0	0	0	0	-4	-30	-75	-12	-14	-12	-50	-213	-6	-4	-5	0	0	-1	0	0	0	0	0	0	280	-426	706
1256	1	0	5	11	2	1	98	106	24	1	0	2	1	0	0	0	0	0	0	0	-10	-28	-15	-5	-2	-8	-36	-10	0	-2	0	0	0	0	0	0	0	0	0	0	252	-116	368
1257	0	9	24	6	3	19	33	294	19	2	6	0	1	0	0	0	0	1	0	0	-41	-19	-25	-4	-7	-21	-79	-98	-25	-13	-2	-1	0	0	0	0	0	-1	0	0	417	-336	753
1258	1	2	2	1	2	17	170	50	2	2	1	1	0	0	0	0	0	0	0	1	-4	-7	-1	-2	-6	-19	-138	-129	-3	-3	-1	0	-3	0	0	0	0	0	0	0	252	-316	568
1259	0	0	0	6	1	34	255	215	13	6	1	0	0	0	0	0	0	0	0	0	-8	-3	-6	-32	-10	-6	-33	-255	-12	-2	0	0	0	0	-1	0	0	0	0	0	531	-368	899
1260	0	4	8	3	11	119	716	500	18	2	1	0	0	1	0	0	0	0	0	0	0	0	-3	-3	-1	-4	-56	-7	-2	0	0	0	0	0	0	0	0	0	0	0	1383	-76	1459
1261	0	5	2	4	22	21	158	982	39	6	1	0	1	0	0	0	0	0	1	0	0	-12	-3	-3	-12	-18	-36	-44	-8	-4	-1	0	0	-2	0	0	0	0	0	0	1242	-143	1385
1262	4	9	12	3	11	33	379	113	1	0	1	0	0	2	0	1	0	0	0	0	-8	-6	-2	-8	-4	-8	-40	-119	-38	-11	0	-1	-1	-11	-3	-1	-2	0	0	0	569	-263	832
1263	12	25	10	16	34	81	202	201	31	5	9	4	0	3	0	0	0	0	0	0	0	-2	-1	-1	-1	-17	-154	-920	-74	0	0	0	-1	0	0	0	0	0	0	0	633	-1171	1804
1264	60	15	10	57	27	99	101	473	18	31	19	3	2	5	0	0	0	0	0	0	0	-2	-10	-18	-13	-29	-489	-333	-4	-8	-7	-12	-1	0	0	0	0	0	0	0	920	-926	1846
1265	5	12	27	12	25	38	211	357	42	30	5	1	0	0	1	0	0	0	0	0	-1	-7	-9	0	-6	-36	-138	-67	-30	-19	-3	-1	0	0	0	0	0	0	0	0	766	-317	1083
1266	8	20	9	20	8	50	306	686	32	8	0	1	2	1	0	0	0	1	0	0	-3	-2	-2	-3	-7	-11	-16	-246	-23	-13	-1	0	-1	0	0	0	0	0	0	0	1152	-328	1480
1267	19	22	44	2	5	35	301	1032	57	15	4	7	7	0	0	0	0	0	0	0	-2	-6	-7	-3	-1	-1	-73	-127	-109	-1	0	0	0	0	0	0	0	0	0	0	1550	-330	1880
1268	11	23	5	6	14	36	292	908	20	18	3	3	1	1	0	0	0	0	0	0	-1	-11	-7	-5	-1	-26	-81	-637	-7	0	-4	0	0	0	0	0	0	0	0	0	1341	-780	2121
1269	10	1	5	2	8	26	175	188	153	3	0	0	0	0	0	0	0	0	0	0	-8	-14	-2	-1	-12	-22	-302	-15	0	-9	-2	0	0	0	0	0	0	0	0	0	571	-387	958
1270	3	4	9	2	14	22	78	753	24	2	2	0	0	0	0	0	0	0	0	0	-17	-6	-3	-38	-27	-253	-150	-112	-36	-2	0	0	0	0	0	0	0	0	0	0	913	-644	1557
1271	7	5	5	9	4	8	309	96	4	0	0	0	0	0	0	0	0	0	0	0	-7	-1	-31	-51	-132	-62	-477	-205	-4	0	0	0	0	0	0	0	0	0	0	0	447	-970	1417
1272	0	2	0	1	1	52	88	51	1	0	0	0	0	0	0	0	0	0	0	0	-5	-41	-105	-158	-59	-80	-2328	-298	-16	0	0	0	0	0	0	0	0	0	0	0	196	-3090	3286
1273	4	1	1	3	20	22	68	1	0	0	0	0	0	0	0	0	0	0	0	0	-37	-65	-196	-49	-50	-350	-357	-73	-1	0	0	0	0	0	0	0	0	0	-2	0	120	-1180	1300
1274	0	0	4	9	15	9	1	0	0	0	0	0	0	0	0	0	0	0	0	0	-10	-30	-18	-10	-33	-10	-1	0	0	0	0	0	0	0	-2	0	0	0	0	0	38	-114	152
1275	0	0	4	13	0	2	0	0	0	0	0	0	0	0	0	0	0	0	0	0	-7	-18	-22	-4	-1	0	0	0	0	0	0	0	0	0	0	0	0	0	-1	0	19	-53	72
1276	1	5	8	0	0	0	0	0	0	0	0	0	0	0	0	0	0	0	0	0	-62	-52	-4	0	0	0	0	0	0	0	0	-1	0	0	0	-3	-1	0	-9	0	14	-132	146
1277	15	6	0	0	0	0	0	0	0	0	0	0	0	0	0	0	0	0	0	0	-13	-3	0	0	0	0	0	-5	0	0	0	0	0	0	0	0	-1	-1	0	0	21	-23	44
1278	0	0	0	0	0	0	1	1	0	0	0	0	0	0	0	0	0	0	0	0	0	0	0	0	0	0	-3	-15	0	0	0	0	0	0	0	0	0	0	0	0	2	-18	20
1279	0	0	0	0	0	1	0	2	0	0	0	0	0	0	0	0	0	1	0	0	-1	0	-1	-2	-1	-6	-98	-101	-149	-21	0	-1	-3	0	0	0	0	0	0	0	4	-384	388
1280	0	0	0	0	1	0	6	12	1	0	0	0	0	0	0	1	0	0	0	0	0	-4	-18	-2	-24	-32	-42	-449	-91	-2	-1	-1	-1	-1	-1	0	0	0	0	0	21	-669	690
1281	37	19	17	14	16	11	156	228	169	26	3	0	1	0	0	0	0	0	0	0	-23	-16	-8	-29	-16	-36	-650	-3186	-26	-13	-7	0	0	0	0	-3	0	0	0	0	697	-4013	4710
1282	9	7	19	9	9	37	105	441	69	10	3	0	0	0	0	0	0	0	0	0	-2	-1	-19	-12	-15	-85	-983	-117	-18	-19	0	0	0	0	-1	0	0	0	0	0	718	-1272	1990
1283	20	20	29	15	54	37	561	1709	105	13	0	2	6	2	0	4	0	0	0	0	-1	-9	-7	-5	-19	-83	-71	-325	-12	-2	0	-2	-1	-1	0	0	0	0	0	0	2577	-538	3115
1284	16	13	10	7	3	40	142	108	6	5	4	2	5	3	3	0	0	0	0	0	-7	-12	-8	-31	-121	-17	-237	-278	-18	-4	-1	0	0	0	0	0	0	0	0	0	367	-734	1101
1285	1	8	13	3	4	24	131	332	2	2	0	1	0	1	0	0	0	0	0	0	-11	-8	-52	-146	-16	-26	-517	-1248	-17	-6	0	-4	-1	0	0	-9	0	0	-1	0	522	-2062	2584
1286	8	10	7	23	55	127	258	117	7	2	4	5	1	1	0	0	0	0	0	0	0	-11	-21	-1	-7	-54	-164	-16	-1	0	0	0	0	0	-1	0	-1	-1	0	0	625	-278	903
1287	15	8	55	32	27	20	33	63	21	8	10	3	6	1	0	0	0	0	0	0	-14	-41	-8	-16	-70	-10	-43	-25	0	0	0	-1	0	-16	0	0	0	0	0	0	302	-244	546
1288	2	3	10	0	0	3	6	3	2	1	1	1	0	0	0	0	0	0	0	0	-40	-9	-28	-60	-17	-3	-34	-8	0	-8	-3	-2	-25	0	0	-2	0	0	0	0	32	-239	271
1289	7	5	1	1	0	3	10	11	0	2	4	4	3	0	0	0	0	0	0	0	-8	-22	-46	-7	0	-1	-3	-9	-19	-10	-7	-25	-5	-2	-13	0	-1	-1	-3	-2	51	-184	235
1290	2	1	0	0	0	0	8	14	3	20	2	0	0	0	0	0	0	0	0	0	-33	-72	-2	-1	-1	0	-15	-532	-23	-13	-81	-2	-10	-15	-2	0	-3	0	0	0	50	-805	855
1291	0	1	0	0	0	0	12	46	40	7	1	2	0	1	2	0	0	0	2	0	-20	0	0	0	-3	-13	-77	-242	-17	-55	-2	-16	-5	-9	-2	-1	-4	-2	0	0	114	-468	582
1292	2	1	0	1	55	184	370	2121	108	22	8	12	7	4	0	0	0	0	1	0	0	0	-4	-2	-31	-288	-1731	-2742	-145	-10	-17	-6	0	-2	0	0	-1	0	0	0	2896	-4979	7875
1293	0	0	0	6	28	111	563	567	16	3	5	1	6	2	0	0	0	0	0	0	-7	-60	-6	-148	-381	-797	-6536	-3350	-265	-77	-42	-5	-2	-4	-2	-6	-1	-1	0	-1	1308	-11691	12999
1294	0	0	5	8	8	101	1077	335	2	9	10	4	1	0	1	0	0	0	1	0	-75	-21	-387	-731	-402	-288	-1971	-1701	-253	-51	-5	-3	-8	-3	-9	-4	-2	-1	-6	-1	1562	-5922	7484
1295	7	48	38	62	186	1256	1445	361	116	96	39	41	2	6	2	3	2	2	0	0	-4	-138	-104	-57	-76	-168	-458	-2404	-49	-13	-1	-1	-1	0	0	0	0	0	-3	0	3712	-3477	7189
1296	29	21	23	83	204	81	205	573	75	20	17	1	3	0	1	1	0	0	0	0	-160	-160	-94	-34	-121	-126	-855	-861	-30	-21	-4	-4	-4	-3	0	-1	-3	-1	0	0	1337	-2482	3819
1297	6	19	17	44	15	26	239	1217	41	33	3	1	0	1	1	0	0	0	0	0	-25	-13	-16	-14	-10	-26	-226	-299	-21	-7	0	-2	0	0	0	0	0	0	0	0	1663	-659	2322
1298	8	25	37	11	10	47	368	376	28	2	2	2	1	0	0	2	0	0	0	0	-14	-29	-45	-7	-11	-21	-305	-350	-24	-8	-1	0	-1	-1	0	0	0	0	0	0	919	-817	1736
1299	27	68	11	11	18	32	238	448	24	13	4	1	1	3	0	0	0	0	0	0	-16	-77	-11	-17	-51	-87	-618	-1095	-77	-48	-8	-5	-1	-4	0	0	0	0	0	0	899	-2115	3014
1300	16	3	2	8	15	41	448	307	16	22	0	1	0	1	0	0	0	0	0	0	-89	-13	-25	-50	-70	-73	-437	-954	-105	-18	-4	-4	-7	-1	0	0	0	0	0	0	880	-1850	2730
1301	8	13	14	13	31	124	326	578	43	15	5	1	0	0	0	0	0	0	0	0	-5	-36	-88	-25	-66	-95	-443	-884	-60	-14	-8	-10	0	-1	0	0	0	0	0	0	1171	-1735	2906
1302	3	16	12	39	63	38	238	1402	29	1	0	0	0	0	0	0	0	0	0	0	-12	-35	-2	-1	-17	-29	-581	-403	-8	-1	-1	-1	0	0	0	0	0	0	0	0	1841	-1091	2932
1303	4	8	13	6	7	11	179	52	4	2	0	0	0	0	0	0	0	0	0	0	-17	-17	-9	-31	-14	-149	-2130	-602	-4	-1	0	0	0	0	0	0	0	0	0	0	286	-2974	3260
1304	0	10	5	0	1	8	28	51	0	0	0	0	0	0	0	0	0	0	0	0	-7	-18	-19	-19	-99	-191	-347	-54	-14	0	0	0	0	0	0	0	0	0	0	0	103	-768	871
1305	19	20	6	0	7	9	160	85	0	0	0	0	0	0	0	0	0	0	1	0	-7	-7	-21	-131	-98	-81	-123	-228	0	0	0	0	0	0	0	0	0	0	0	0	307	-696	1003
1306	7	1	0	0	0	20	43	4	0	0	0	0	0	0	0	0	0	0	0	0	-10	-12	-163	-63	-36	-2	-64	-14	0	0	0	0	0	0	0	0	0	0	0	0	75	-364	439
1307	0	0	2	5	16	17	5	2	0	0	0	0	0	0	0	0	0	0	0	0	-10	-98	-40	-18	-3	-13	-15	-1	0	0	0	0	0	0	0	0	0	0	0	0	47	-198	245
1308	1	0	8	6	2	0	0	0	0	0	0	0	0	0	0	0	0	0	0	0	-98	-77	-34	-16	-3	-2	0	0	0	0	-1	0	0	0	0	0	0	0	0	0	17	-231	248
1309	4	16	6	0	0	0	2	0	0	0	0	0	0	0	0	0	0	0	0	0	-46	-28	-33	0	0	0	0	-2	-1	-2	0	0	0	0	-1	-1	0	-4	0	0	28	-118	146
1310	23	36	6	0	0	0	1	10	0	0	0	1	1	1	0	0	1	0	0	0	-3	-6	-1	-6	-4	-16	-307	-182	-27	-6	-3	0	0	-2	-1	0	-3	0	0	-1	80	-568	648
1311	9	3	0	0	3	2	18	136	7	2	1	3	0	0	0	0	0	0	0	0	-16	-35	-93	-302	-121	-171	-1132	-1629	-247	-64	-8	-5	-11	-8	-2	0	-3	0	-6	0	184	-3853	4037
1312	0	0	2	4	2	13	104	42	1	1	0	0	0	0	0	0	0	0	0	0	-34	-112	-77	-80	-40	-81	-1514	-2826	-179	-27	-8	-13	-4	0	-6	-2	-1	0	0	0	169	-5004	5173
1313	0	2	13	3	12	28	154	181	9	5	0	0	0	0	0	1	0	0	0	1	-41	-44	-68	-40	-56	-70	-462	-1395	-36	-23	-10	-5	-3	-6	-1	0	-1	0	0	0	409	-2261	2670
1314	29	39	17	21	16	72	269	661	96	11	1	0	2	0	2	0	0	1	0	0	-4	-21	-20	-31	-17	-112	-4385	-189	-36	-52	-11	0	-3	-2	0	0	0	0	0	0	1237	-4883	6120
1315	6	5	13	3	11	13	135	205	6	9	2	1	0	1	0	0	0	0	0	0	-109	-76	-284	-211	-171	-1054	-951	-2425	-887	-74	-25	-39	-4	0	-3	-1	0	0	0	0	410	-6314	6724
1316	5	12	7	6	8	31	1421	98	3	20	3	2	2	0	1	0	0	0	0	0	-34	-91	-120	-218	-721	-149	-355	-1115	-71	-22	-72	-3	-2	-4	0	-1	-3	-1	-1	0	1619	-2983	4602
1317	5	2	6	5	12	210	254	723	105	8	0	1	0	0	0	0	0	0	0	0	-38	-41	-63	-556	-83	-52	-519	-1671	-146	-23	-4	0	-1	-1	0	0	0	0	0	0	1331	-3198	4529
1318	6	15	4	23	57	32	105	243	16	0	5	2	0	0	0	0	0	0	0	0	-45	-32	-571	-79	-34	-144	-839	-946	-39	-7	0	0	0	0	0	0	0	-1	0	0	508	-2737	3245
1319	3	5	4	9	39	16	264	740	93	1	0	0	0	0	0	0	0	0	0	0	-5	-125	-10	-19	-42	-115	-421	-215	-9	0	0	0	0	0	0	0	-1	-2	0	0	1174	-964	2138
1320	2	4	28	14	8	41	428	514	10	2	1	1	0	0	0	0	1	0	0	1	-58	-11	-12	-109	-47	-91	-160	-92	-5	-1	0	0	0	0	0	0	0	0	0	0	1055	-586	1641
1321	7	15	11	4	21	48	265	122	0	2	1	0	0	0	0	0	0	0	1	0	-15	-21	-305	-134	-114	-76	-36	-45	-4	0	0	-1	-1	-1	-1	-1	0	-1	0	0	497	-756	1253
1322	4	1	4	7	13	13	34	35	12	0	0	0	0	0	0	0	0	0	0	0	-14	-95	-65	-33	-54	-19	-20	-71	-11	0	-4	-3	0	-1	-1	0	0	0	0	0	123	-391	514
1323	2	4	10	10	8	6	6	45	0	0	0	0	2	1	1	0	3	2	0	1	-99	-81	-53	-38	-2	-2	-11	-99	-4	0	-1	0	0	0	0	0	0	0	0	-1	101	-391	492
1324	3	10	8	2	0	0	0	11	0	0	1	0	0	0	0	0	0	1	0	0	-33	-10	-14	-7	0	-2	-54	-86	-41	-8	0	0	-1	0	0	0	-1	0	-1	0	36	-258	294
1325	39	44	0	0	0	3	30	28	0	1	0	1	0	1	0	0	0	0	0	1	-8	-3	0	0	-1	-9	-89	-186	-2	-5	0	-1	0	0	0	0	0	0	0	0	148	-304	452
1326	11	2	0	1	1	1	1	0	2	0	1	0	0	1	2	0	0	0	1	0	-1	-5	-1	-4	-33	-73	-792	-145	-19	0	0	-3	-1	0	0	0	0	0	0	0	24	-1077	1101
1327	0	9	13	2	0	0	0	15	0	6	0	4	0	1	0	0	0	0	0	0	-12	-41	-277	-527	-91	-125	-740	-300	-11	-6	-1	-1	0	0	0	-2	-1	-2	0	0	50	-2137	2187
1328	4	5	0	0	6	33	757	248	14	5	2	4	1	1	0	0	0	0	0	0	-27	-149	-259	-44	-57	-36	-158	-144	-36	-3	0	0	-2	-2	-1	0	-1	0	0	0	1080	-919	1999
1329	14	0	3	23	41	404	2408	662	22	11	15	0	1	0	0	0	0	0	0	1	-39	-29	-42	-36	-6	-19	-116	-396	-26	-1	0	0	-1	-3	0	0	0	0	0	-1	3605	-715	4320
1330	0	12	22	13	58	123	164	213	18	20	3	0	0	0	1	0	1	0	0	0	-41	-60	-72	-22	-5	-28	-110	-388	-7	0	-2	-4	-3	-1	-1	0	0	0	0	0	648	-744	1392
1331	7	49	37	48	24	30	133	473	66	3	0	2	2	1	1	0	2	2	0	0	-28	-26	-22	-6	-15	-26	-154	-334	-60	-6	-2	-10	0	0	0	0	0	-1	0	0	880	-690	1570
1332	51	51	86	36	18	27	132	708	22	3	0	1	0	1	0	1	1	0	0	0	-16	-8	-3	-13	-11	-15	-43	-210	-12	-8	-9	0	0	0	0	0	0	0	0	0	1138	-348	1486
1333	15	40	16	3	7	9	176	258	36	3	0	0	2	1	1	9	3	0	0	0	-1	-3	-9	-9	-6	-22	-306	-513	-37	-28	0	0	0	-2	0	0	0	0	0	0	579	-936	1515
1334	26	15	3	1	5	19	40	56	5	5	0	1	0	0	0	0	0	0	0	0	-1	-11	-11	-5	-4	-24	-237	-275	-48	0	0	0	0	0	-1	0	0	0	0	0	176	-617	793
1335	10	3	0	1	11	21	135	197	65	32	0	0	2	0	0	0	0	0	0	0	-24	-19	-6	-9	-7	-20	-207	-2215	-10	0	0	0	0	0	0	0	0	0	0	0	477	-2517	2994
1336	6	3	5	8	19	22	260	393	51	9	0	2	0	1	0	0	0	0	0	0	-11	-3	-7	-11	-8	-26	-144	-54	-1	-4	-2	0	-1	0	0	0	0	0	0	0	779	-272	1051
1337	17	14	69	27	21	34	388	2543	70	5	3	2	2	0	0	0	0	0	0	0	-2	-2	-5	-1	-7	-48	-143	-142	-14	0	-1	0	0	0	0	0	0	0	0	0	3195	-365	3560
1338	6	23	14	4	0	21	161	96	1	0	3	0	0	0	0	0	0	0	0	0	-4	-10	-4	-15	-53	-116	-182	-599	-5	-1	0	0	0	0	0	0	0	0	0	0	329	-989	1318
1339	2	5	6	1	2	30	163	96	3	0	0	0	0	0	0	0	0	0	0	0	-7	-9	-17	-48	-22	-46	-105	-80	-8	-1	0	0	0	0	0	0	0	0	0	0	308	-343	651
1340	8	8	4	8	34	93	75	143	0	0	0	0	0	0	0	0	0	0	0	0	-2	-7	-23	-13	-10	-19	-61	-108	0	0	0	0	0	0	0	0	0	0	0	0	373	-243	616
1341	3	0	3	10	5	0	7	0	0	0	0	0	0	0	0	0	0	0	0	0	-9	-25	-6	-4	-14	-4	-13	-4	-1	0	0	0	0	0	0	0	0	0	-1	0	28	-81	109
1342	0	1	16	4	0	1	1	0	0	0	0	0	0	0	0	0	2	0	0	0	-32	-9	-15	-15	-3	-1	-3	-95	-1	0	0	0	0	0	0	0	0	0	0	0	25	-174	199
1343	2	10	9	0	0	0	0	0	0	0	0	0	0	0	0	0	0	0	0	0	-12	-18	-25	0	0	-1	-36	-14	-4	-1	0	0	0	0	0	0	0	0	-1	-1	21	-113	134
1344	13	5	0	0	0	0	0	0	0	0	0	0	0	0	0	0	0	0	0	0	-13	-17	0	0	0	-9	-68	-579	-8	0	0	0	0	-1	-1	-1	0	0	-3	-1	18	-701	719
1345	0	0	0	0	0	0	1	10	1	0	0	0	2	0	0	0	0	0	0	0	-13	0	0	-1	-5	-66	-1981	-514	-1	0	0	0	0	-1	0	0	0	-1	-1	0	14	-2584	2598
1346	0	0	0	0	0	0	16	112	1	0	0	1	0	0	0	0	0	0	0	0	-3	0	-2	-8	-43	-151	-93	-15	-4	-6	0	0	0	0	0	0	0	0	0	0	130	-325	455
1347	1	0	0	0	5	24	286	147	11	2	0	2	0	0	0	0	0	0	0	0	-1	-7	-22	-59	-53	-15	-19	-104	-2	0	-1	0	0	0	0	0	0	0	0	0	478	-283	761
1348	0	3	7	2	4	35	63	51	9	2	1	0	0	0	0	0	1	0	0	0	-18	-34	-152	-109	-10	-20	-109	-307	-2	0	-1	-1	0	0	0	0	0	0	0	0	178	-763	941
1349	11	25	7	5	15	15	35	55	3	4	2	0	0	0	0	0	0	0	0	0	-2	-14	-10	-2	0	0	-23	-15	0	0	0	0	0	0	0	0	0	0	0	0	177	-66	243
1350	6	4	7	5	7	8	51	245	10	2	0	0	2	1	0	0	0	0	0	0	-7	-13	-1	0	-6	-13	-8	-1	-1	0	0	0	0	0	0	0	0	0	0	0	348	-50	398
1351	2	10	4	1	2	7	53	44	0	2	1	0	0	0	0	0	0	0	0	0	0	-1	-4	-5	-8	0	-1	-14	-5	0	0	-1	0	0	0	0	0	0	0	0	126	-39	165
1352	0	3	1	0	4	16	29	8	3	0	0	0	0	0	0	0	0	0	0	0	0	-2	-1	0	0	0	0	-4	-1	0	0	0	0	0	0	0	0	0	0	0	64	-8	72
1353	1	2	1	3	1	1	9	27	3	1	0	0	0	0	0	0	0	0	0	0	0	-1	-3	0	-1	-1	-12	-7	0	-1	-1	0	0	0	0	0	0	0	0	0	49	-27	76
1354	1	1	3	1	1	0	10	28	3	0	0	0	0	0	0	0	0	0	0	0	-5	-6	0	0	-6	-7	-4	-2	-1	0	0	0	0	0	0	0	0	0	0	0	48	-31	79
1355	0	1	2	0	0	0	9	4	0	0	0	0	0	0	0	0	0	0	0	0	-2	-5	-5	-16	-18	-4	-17	-13	-5	0	0	0	0	0	0	0	0	0	0	0	16	-85	101
1356	2	3	1	0	1	0	1	1	0	0	0	0	0	0	0	0	0	0	0	0	-6	-1	-17	-34	-6	-15	-60	-50	-1	-1	0	-1	-2	0	-2	0	0	0	0	-1	9	-197	206
1357	0	0	0	0	0	0	1	1	0	0	0	0	0	0	0	0	0	0	0	0	-14	-19	-43	-3	-15	-62	-296	-48	-3	-4	0	0	0	0	0	0	0	0	0	0	2	-507	509
1358	0	4	0	0	2	3	9	17	0	0	0	0	0	0	0	0	0	0	0	0	-8	-17	-6	-5	-19	-13	-10	-11	-3	-1	0	0	0	0	0	0	0	0	0	0	35	-93	128
1359	6	5	4	7	3	10	72	12	5	0	1	0	0	0	0	0	0	0	1	0	-18	-7	-6	-20	-3	-8	-66	-36	-10	0	-1	0	0	-2	-1	0	0	0	0	0	126	-178	304
1360	0	2	3	1	0	3	1	2	0	0	0	0	0	0	0	0	0	0	0	0	-6	-10	-22	-8	-3	-8	-28	-65	0	-3	0	0	0	0	0	0	-1	0	0	0	12	-154	166
1361	1	0	1	1	0	0	11	2	0	0	0	0	0	0	0	0	0	0	0	0	-2	-14	-6	0	-3	-5	-11	-5	0	-2	-1	-1	0	0	0	0	0	0	0	0	16	-50	66
1362	3	1	1	0	0	3	0	8	0	0	0	0	0	0	0	0	0	0	0	0	-12	-3	-4	-4	-6	-2	-16	-154	-6	0	0	-1	0	0	0	0	0	0	0	0	16	-208	224
1363	1	3	0	0	0	0	0	0	0	0	0	0	0	0	0	0	0	0	0	0	-5	-2	-8	-4	-5	-4	-73	-37	-5	0	0	-1	0	0	-2	0	0	0	0	0	4	-146	150
1364	1	1	1	0	1	1	3	29	1	2	0	3	0	0	0	0	0	0	0	0	-1	-6	-6	-11	-3	-24	-364	-675	-7	-1	-1	0	0	-2	0	0	0	0	0	0	43	-1101	1144
1365	1	0	0	1	0	0	36	16	2	1	0	0	0	0	0	1	0	0	0	0	-20	-41	-26	-21	-46	-87	-316	-452	-7	-4	0	0	0	0	0	0	0	0	0	0	58	-1020	1078
1366	0	0	1	1	0	22	169	730	1	2	0	0	0	0	0	0	0	0	0	1	-17	-18	-16	-44	-31	-23	-218	-83	-31	0	-3	0	0	0	0	0	0	0	0	0	927	-484	1411
1367	1	0	2	2	73	52	503	741	8	9	0	1	2	4	1	0	1	0	2	0	-8	-10	-19	-13	-16	-7	-35	-120	0	0	-2	0	0	0	0	0	0	0	0	0	1402	-230	1632
1368	7	5	3	19	10	44	258	96	50	0	2	1	1	0	3	0	0	0	0	0	-16	-68	-78	-21	-21	-22	-215	-10	-3	-1	0	0	0	0	0	0	0	0	0	0	499	-455	954
1369	1	1	7	4	11	18	92	439	1	0	0	1	0	0	0	0	0	0	0	0	-92	-174	-30	-13	-13	-67	-17	-107	-16	-1	0	0	0	0	0	0	0	0	0	0	575	-530	1105
1370	0	17	9	13	17	30	1454	56	6	4	2	0	1	0	0	0	0	0	0	0	-18	-6	-9	-3	-14	-6	-40	-175	-1	0	0	0	0	0	0	0	0	0	0	0	1609	-272	1881
1371	37	43	94	36	37	223	134	265	60	0	0	0	0	0	0	0	0	1	3	1	0	0	-5	-13	-2	-1	-29	0	0	0	0	0	0	0	0	0	0	0	0	0	934	-50	984
1372	15	69	47	14	26	12	34	17	0	0	0	0	0	0	0	0	2	0	0	1	-4	-6	-12	-1	0	-8	-3	0	0	0	0	0	0	0	0	0	0	0	0	0	237	-34	271
1373	48	28	10	11	0	2	2	2	0	0	0	0	0	0	0	0	0	2	2	0	-6	-16	0	-10	-4	0	-3	-4	0	0	-1	0	0	0	0	0	0	0	-2	0	107	-46	153
1374	15	15	11	1	0	0	2	5	0	0	1	0	0	0	0	0	0	1	1	0	-13	-3	-5	-6	0	0	-1	-7	-2	-3	0	0	0	0	0	0	0	0	0	0	52	-40	92
1375	28	10	4	0	0	4	6	5	1	0	0	0	0	2	0	0	0	0	0	3	0	-2	-3	0	0	0	-8	-29	-1	0	0	0	0	0	0	0	0	0	0	0	63	-43	106
1376	0	3	2	0	15	29	55	205	21	7	0	1	0	1	0	0	0	1	0	4	0	0	-2	-2	0	-5	-43	-126	-1	0	0	0	0	0	0	-1	0	0	0	0	344	-180	524
1377	0	0	1	2	0	5	26	52	8	0	1	0	0	0	0	0	0	0	1	0	0	-4	0	-2	-1	-7	-60	-2	-1	0	0	0	0	0	0	0	0	0	0	0	96	-77	173
1378	4	4	18	2	2	17	125	189	2	4	1	0	0	0	0	0	0	1	0	0	-7	-3	-2	-2	-13	-52	-195	-817	-11	0	0	0	0	0	0	0	0	0	0	0	369	-1102	1471
1379	2	12	4	0	6	35	162	14	7	4	0	0	0	0	0	0	0	0	1	0	-2	-1	-2	-17	-12	-6	-133	-50	0	0	0	0	0	0	0	0	0	0	0	0	247	-223	470
1380	5	4	3	5	23	55	223	2267	54	9	0	4	2	0	0	0	0	2	1	0	0	-1	-8	-20	-2	-8	-129	-56	0	0	0	0	0	0	0	0	0	0	0	0	2657	-224	2881
1381	4	5	3	2	5	6	127	37	0	0	0	0	0	1	0	0	0	0	0	0	-3	-6	-24	-3	-5	-26	-40	-3	0	0	0	0	0	-1	-2	0	0	0	0	0	190	-113	303
1382	0	1	2	2	0	13	193	79	4	0	0	0	0	0	0	0	0	0	0	0	-8	-24	-2	-5	-6	-3	-11	-3	0	0	0	0	0	0	0	0	0	0	0	0	294	-62	356
1383	0	6	1	0	3	13	19	11	1	0	0	0	0	0	0	1	0	0	0	0	-8	-2	-6	-16	-3	-2	-4	-2	0	0	0	0	0	0	0	0	0	0	0	0	55	-43	98
1384	4	0	0	4	1	2	10	8	1	0	0	0	0	0	0	0	0	0	0	0	-2	-3	-7	-1	0	0	-1	-2	0	0	0	0	0	0	0	0	0	0	0	0	30	-16	46
1385	2	2	9	0	0	0	3	0	0	0	0	0	0	0	0	0	0	0	0	0	-2	-10	-8	0	-1	0	0	0	-1	0	0	0	0	0	0	0	0	0	0	0	16	-22	38
1386	1	3	0	1	1	0	2	1	0	0	0	0	0	0	0	0	0	0	0	0	-4	-6	0	-1	0	0	0	-1	0	0	0	0	0	0	0	0	0	0	0	0	9	-12	21
1387	3	0	0	0	1	0	0	0	0	0	0	0	0	1	0	0	0	0	0	0	-1	0	0	0	0	0	0	0	-1	0	0	0	0	0	0	0	0	0	0	0	5	-2	7
1388	0	4	0	0	0	0	0	0	0	0	0	0	0	0	0	0	0	0	0	0	0	0	0	0	0	-1	-1	-16	-2	-1	0	0	0	0	0	0	0	0	0	0	4	-21	25
1389	0	0	0	0	0	0	2	12	1	1	0	1	0	0	0	2	0	0	0	0	0	0	0	0	0	0	-10	-19	-1	0	0	0	0	0	0	0	0	0	0	0	19	-30	49
1390	0	0	0	0	0	0	1	206	14	0	0	0	0	0	0	0	0	0	0	0	0	0	0	-2	0	-1	-17	-7	-4	0	0	0	0	0	0	0	0	-1	0	0	221	-32	253
1391	0	0	0	0	0	0	50	71	0	1	0	0	0	0	0	0	0	0	0	0	0	0	-4	0	-8	-2	-47	-17	0	0	-1	0	0	0	0	0	0	0	0	0	122	-79	201
1392	2	0	1	0	0	4	15	6	0	0	0	0	0	0	0	0	0	0	0	0	-1	-10	-11	-82	-3	-3	-16	-11	-2	0	0	0	0	0	0	0	0	0	0	0	28	-139	167
1393	0	2	3	0	0	0	4	0	0	0	0	0	0	0	0	0	0	0	0	0	-4	-2	-35	-10	-1	0	-1	-1	0	0	0	0	0	0	0	0	0	0	0	0	9	-54	63
1394	0	0	0	0	0	1	0	0	0	0	0	0	0	0	0	0	0	0	0	0	-6	-46	-17	-7	-1	0	-2	-1	0	0	0	0	0	0	0	0	0	0	0	0	1	-80	81
1395	0	0	0	0	0	0	0	0	0	0	0	0	0	0	0	0	0	0	0	0	-55	-27	-4	-2	0	0	0	0	0	0	0	0	0	0	0	0	0	0	0	0	0	-88	88
1396	0	0	1	0	0	0	0	0	0	0	0	0	0	0	0	0	0	0	0	0	-8	-1	0	0	0	-1	-1	-1	0	0	0	0	0	0	0	-1	0	0	0	0	1	-13	14
1397	0	0	0	0	0	0	0	0	0	0	0	0	0	0	0	0	0	0	0	0	0	0	0	0	0	0	-1	-3	0	0	0	0	0	0	0	0	0	0	0	0	0	-4	4
1398	0	0	0	0	0	0	0	0	0	0	0	0	0	0	0	0	0	0	0	0	0	0	0	0	0	-14	-46	-147	-20	-3	0	0	0	0	0	0	0	0	-1	0	0	-231	231
1399	0	0	0	0	0	0	0	0	0	0	0	0	0	0	0	0	0	0	0	0	-1	0	-5	-6	-2	-7	-30	-31	-16	0	0	0	0	0	0	0	0	0	-1	0	0	-99	99
1400	0	0	1	0	2	0	0	4	0	0	0	0	0	0	1	0	0	0	0	0	-2	-8	-9	-39	-2	-14	-90	-658	0	0	0	0	0	0	0	0	0	0	0	0	8	-822	830
1401	0	1	2	1	1	1	8	12	1	1	0	0	0	0	0	0	0	0	0	0	-2	-4	-10	-6	-6	-21	-60	-9	0	0	0	0	0	0	0	0	0	0	0	0	28	-118	146
1402	6	7	5	1	0	3	7	95	3	7	0	0	2	1	0	0	0	0	0	1	-1	-4	-4	-1	-8	-8	-42	-30	-6	-8	-3	-4	0	-1	0	0	0	0	0	-1	138	-121	259
1403	7	3	2	0	1	8	77	73	3	2	0	1	0	1	0	0	0	0	0	0	-3	-2	0	-2	-10	-4	-84	-109	-19	-7	-2	-5	0	0	0	0	0	0	0	0	178	-247	425
1404	1	0	0	0	0	7	39	35	3	0	1	2	0	0	0	0	0	0	0	0	0	0	-1	-10	-11	-9	-123	-401	-75	-23	-12	-1	-6	0	0	0	-1	-1	-1	-2	88	-677	765
1405	1	0	0	0	3	9	125	61	1	5	0	1	0	1	0	0	0	0	0	0	0	0	-2	0	-1	-3	-124	-124	-3	-3	0	-1	0	0	0	0	0	0	0	0	207	-261	468
1406	0	0	0	1	2	15	33	85	19	5	0	0	4	0	1	0	2	0	0	0	-1	-14	-3	-1	-5	-33	-180	-364	-18	-3	-1	-3	-1	0	-2	0	0	0	0	0	167	-629	796
1407	0	1	0	1	7	1	18	23	0	0	0	0	0	1	0	0	0	0	0	1	-10	-2	0	0	-1	-4	-114	-14	0	-1	0	0	0	-1	0	-1	0	0	0	0	53	-148	201
1408	0	0	1	1	0	0	26	50	0	1	0	0	0	0	0	0	0	0	0	0	-2	-1	-3	-5	-2	-28	-121	-70	-6	-8	0	-2	-1	-1	0	-1	0	0	0	0	79	-251	330
1409	3	0	1	0	0	1	13	1	0	3	1	0	0	1	0	0	0	1	0	0	0	-1	-2	0	-4	-7	-34	-64	-20	0	-1	-4	-1	-2	-8	0	0	-1	-1	-1	25	-151	176
1410	0	1	0	0	2	3	28	66	4	2	0	0	1	0	0	0	0	0	0	0	0	0	0	-2	-2	-2	-83	-719	-1	-1	0	-1	-1	-3	-1	-6	-2	-3	-3	0	107	-830	937
1411	0	0	0	4	5	49	551	207	21	0	0	0	0	1	0	0	0	0	0	0	0	0	-4	-1	0	-1	-83	0	0	-1	0	0	0	0	0	-1	0	-1	-1	0	838	-93	931
1412	0	0	3	4	32	40	316	791	19	2	3	1	0	1	0	0	0	0	0	0	0	-2	-5	-2	-10	-33	-45	-159	-10	-6	0	0	0	0	0	0	-1	0	-1	0	1212	-274	1486
1413	0	1	2	11	2	24	420	20	5	1	0	1	0	1	1	0	0	0	0	0	0	-3	-1	-5	-24	-7	-63	-60	-2	0	0	0	-1	0	0	0	0	0	-2	-2	489	-170	659
1414	7	10	31	4	15	106	318	983	29	5	0	0	1	3	0	0	0	0	1	0	-5	-5	-11	-20	0	-7	-139	-355	-2	-1	0	-2	0	-1	-1	0	0	0	0	0	1513	-549	2062
1415	10	20	4	5	18	41	657	391	3	3	2	3	2	0	0	2	0	0	0	2	-8	-41	-33	0	-12	-45	-206	-242	-203	-12	-19	-4	0	-2	0	0	0	-3	0	0	1163	-830	1993
1416	11	5	5	6	22	61	368	351	6	4	4	3	2	0	1	0	1	0	0	1	-3	-2	0	0	-8	-7	-25	-369	-8	-9	0	0	-3	-1	0	0	0	0	0	0	851	-435	1286
1417	0	6	6	7	14	118	155	230	88	5	8	1	0	0	1	0	2	0	0	0	-4	0	0	-7	-3	-15	-178	-667	-121	-9	0	-2	-1	0	0	0	0	0	0	0	641	-1007	1648
1418	2	9	7	10	35	11	60	374	28	18	6	0	0	0	1	0	0	0	0	0	0	-4	-20	-12	-20	-272	-547	-2468	-14	-18	-7	-1	0	0	0	0	0	0	0	0	561	-3383	3944
1419	4	0	4	8	5	14	140	474	80	2	2	1	2	0	0	1	0	0	0	0	-2	-26	-13	-12	-73	-49	-1617	-157	-33	-6	-3	-2	0	0	0	0	0	0	0	0	737	-1993	2730
1420	2	7	9	4	6	12	136	731	4	5	1	1	1	2	0	0	0	0	0	0	-10	-12	-6	-30	-10	-109	-730	-1238	-37	-9	0	0	0	-1	-2	-2	0	0	0	0	921	-2196	3117
1421	2	10	4	4	9	53	565	54	7	4	0	0	0	0	0	0	0	0	0	0	-4	-2	-5	-1	-24	-44	-418	-106	-20	-4	-4	0	-1	0	-1	0	0	0	0	0	712	-634	1346
1422	2	4	6	5	19	73	191	400	5	10	2	2	0	0	0	0	1	0	0	0	-23	-96	-15	-82	-80	-118	-613	-1953	-44	-30	-6	-6	0	0	0	0	0	0	0	0	720	-3066	3786
1423	0	6	17	8	14	25	325	87	25	4	0	0	0	0	0	1	0	0	1	0	-21	-6	-32	-14	-7	-14	-118	-328	-65	-10	-3	0	0	0	0	0	0	0	0	0	513	-618	1131
1424	26	43	42	39	29	117	413	1434	67	26	4	3	0	1	1	0	1	0	1	0	-7	-86	-34	-11	-18	-32	-478	-715	-50	-18	0	0	0	0	0	0	0	0	0	0	2247	-1449	3696
1425	9	7	4	5	8	22	210	216	25	4	1	0	2	0	0	0	0	0	0	0	-40	-27	-33	-44	-58	-170	-1110	-882	-101	-1	0	0	0	0	0	0	0	0	0	0	513	-2466	2979
1426	9	6	9	6	22	61	367	267	8	4	2	1	1	0	1	0	0	0	0	0	-27	-22	-250	-104	-120	-277	-739	-1671	0	-1	0	0	0	0	0	0	0	0	0	0	764	-3211	3975
1427	6	6	8	10	45	71	400	334	10	2	0	1	0	0	0	0	0	0	0	0	-22	-148	-72	-27	-123	-114	-484	-29	0	0	0	0	0	0	0	0	0	0	0	0	893	-1019	1912
1428	20	11	12	26	25	32	279	508	4	3	0	0	0	0	0	0	0	0	0	0	-57	-37	-15	-61	-27	-29	-7	-5	0	0	0	0	0	0	0	0	0	0	0	0	920	-238	1158
1429	6	14	18	9	14	68	216	43	1	0	0	0	0	0	0	0	0	0	0	0	-26	-8	-79	-25	-34	0	-1	0	0	0	0	0	0	0	0	0	0	0	0	0	389	-173	562
1430	9	15	14	10	8	10	24	11	0	0	0	0	0	0	0	0	0	0	0	0	-15	-41	-56	-55	0	-1	0	0	0	0	0	0	0	-4	0	0	-1	0	0	0	101	-173	274
1431	15	14	5	6	3	1	0	0	0	0	0	0	0	0	0	0	0	0	0	0	-14	-30	-31	0	0	0	0	0	0	0	0	0	0	0	0	0	0	0	0	0	44	-75	119
1432	2	5	7	0	0	0	1	0	0	0	0	0	0	0	0	0	0	0	0	0	-15	-8	0	0	0	0	-2	-31	0	-1	0	-2	0	-2	0	0	0	0	0	0	15	-61	76
1433	2	3	0	0	0	0	1	12	1	2	0	0	0	0	0	0	0	0	0	0	-1	0	0	0	0	0	-1	0	-3	0	-1	0	0	0	0	0	0	0	0	0	21	-6	27
1434	4	0	0	0	1	5	293	852	231	5	1	0	1	0	0	0	0	0	0	0	0	0	0	0	-2	0	-24	-84	-4	-1	0	-1	-4	0	0	0	0	0	0	0	1393	-120	1513
1435	0	0	0	0	6	34	125	54	5	1	0	1	0	0	0	0	0	0	0	0	-2	-2	-14	-31	-51	-75	-275	-98	-30	-10	-3	-15	0	0	0	0	0	0	0	0	226	-606	832
1436	7	18	25	13	19	58	262	572	18	5	2	5	2	0	0	1	0	0	0	0	-2	-4	-8	-13	-17	-17	-173	-157	-15	-9	-4	0	0	0	0	0	0	0	0	0	1007	-419	1426
1437	27	60	19	29	34	115	572	154	11	10	5	15	2	0	1	2	1	0	2	0	0	-4	-22	-26	-3	-22	-150	-164	-18	-10	0	0	0	0	0	0	0	0	0	0	1059	-419	1478
1438	6	9	16	9	12	79	204	84	14	9	9	4	2	1	0	0	0	0	0	0	-9	-15	-11	0	-8	-91	-202	-310	-69	-1	0	0	0	0	0	0	0	-1	0	0	458	-717	1175
1439	0	16	8	8	147	15	46	140	20	12	0	1	0	0	0	0	0	0	2	0	-11	-8	-4	-3	-19	-14	-45	-88	-2	0	0	0	0	0	0	0	0	0	0	0	415	-194	609
1440	12	10	21	33	5	2	115	409	64	25	5	5	1	3	0	0	0	0	0	0	-8	-7	-2	-56	-19	-14	-67	-46	0	-1	-1	0	0	0	-1	0	0	0	0	0	710	-222	932
1441	4	4	13	3	1	10	101	508	40	14	4	3	0	0	0	1	0	1	0	0	-5	-2	-28	-29	-17	-40	-12	-2	0	0	0	-1	0	-1	0	0	0	0	0	0	707	-137	844
1442	29	21	11	5	16	57	428	1843	181	69	12	1	1	1	0	0	1	1	0	1	-2	-2	0	-6	-11	-1	-5	-29	-2	-1	-1	0	0	0	0	0	0	-1	0	0	2678	-61	2739
1443	57	5	7	7	9	49	228	248	10	5	0	0	0	0	0	1	0	1	1	0	-20	-9	-15	-52	-5	-1	-106	-61	-7	-8	-2	-1	0	0	0	0	-1	0	0	0	628	-288	916
1444	0	2	5	3	11	24	231	185	1	0	0	0	0	0	0	0	1	0	0	0	-5	-8	-57	-2	-1	-4	-83	-68	0	0	-2	-2	0	0	0	-1	0	0	0	0	463	-233	696
1445	2	1	4	24	22	50	318	62	2	2	0	0	1	0	0	0	1	0	0	0	-4	-24	-6	0	-1	-2	-13	-24	-21	-6	-4	0	-1	0	0	0	0	0	0	0	489	-106	595
1446	10	19	36	29	23	56	239	206	2	2	1	1	1	1	0	0	0	1	0	1	-9	-4	0	-3	-9	-9	-27	-329	-8	-1	0	-1	0	-4	-2	0	0	0	0	0	628	-406	1034
1447	5	21	6	2	10	21	23	34	5	2	1	1	0	0	0	0	0	0	0	0	0	-1	-7	-3	-12	-12	-115	-164	-71	-5	-1	-2	-2	0	0	0	0	0	0	0	131	-395	526
1448	12	4	7	5	18	7	26	112	3	4	1	0	0	1	0	0	0	0	1	0	0	-3	-2	-4	-14	-30	-298	-454	-8	-4	0	-1	0	0	0	0	0	0	0	0	201	-818	1019
1449	1	0	0	2	0	5	18	24	5	0	0	0	0	0	0	0	0	0	0	1	-1	-3	-4	-4	-5	-34	-321	-28	-13	-5	-2	0	0	0	0	0	0	0	0	0	56	-420	476
1450	0	0	0	0	0	5	46	37	3	0	0	0	0	0	0	0	0	0	0	0	-6	-4	-6	-10	-27	-64	-43	-471	-21	-17	0	0	0	0	0	0	0	0	0	0	91	-669	760
1451	4	1	2	0	4	5	42	20	0	0	0	0	0	0	0	0	0	0	0	0	-5	-4	-8	-8	-10	-4	-70	-109	-24	0	0	0	0	0	0	0	0	0	0	0	78	-242	320
1452	4	0	0	0	2	13	60	266	22	12	0	0	0	0	0	0	0	0	0	0	-16	-27	-47	-27	-16	-47	-170	-637	-11	0	-3	0	0	0	0	0	0	0	0	0	379	-1001	1380
1453	5	9	4	1	2	20	57	148	31	2	0	1	0	0	1	0	0	0	0	0	-11	-48	-19	-14	-15	-17	-417	-231	-4	-5	0	0	0	0	0	0	0	0	0	0	281	-781	1062
1454	1	0	3	2	11	22	158	837	41	1	1	0	0	0	0	0	0	0	0	0	-60	-41	-40	-36	-27	-166	-107	-394	-28	-1	0	0	0	0	0	0	0	0	0	0	1077	-900	1977
1455	4	5	6	7	14	35	326	396	3	2	0	0	0	0	0	0	0	0	0	0	-15	-10	-12	-4	-23	-11	-42	-82	-2	0	0	0	0	0	0	0	0	0	0	0	798	-201	999
1456	4	7	16	6	16	151	135	349	6	0	1	0	0	0	0	0	0	0	0	0	-4	-3	-2	-12	-7	-8	-21	-9	0	0	0	0	0	0	0	0	0	0	0	0	691	-66	757
1457	6	7	6	5	7	13	63	22	0	0	0	0	0	0	0	0	0	0	0	0	-3	-3	-16	-3	-2	-6	-8	0	0	0	0	0	0	0	0	0	0	0	0	0	129	-41	170
1458	2	9	2	9	2	1	0	0	0	0	0	0	0	0	0	0	0	0	0	0	-3	-53	-6	-4	-10	-4	0	0	0	0	0	0	0	0	0	0	0	0	0	0	25	-80	105
1459	1	0	3	0	0	1	0	0	0	0	0	0	0	0	0	0	0	0	0	0	-24	-4	-3	-2	-1	0	0	0	0	0	0	0	0	0	0	0	0	0	0	0	5	-34	39
1460	1	0	4	0	0	0	0	0	0	0	0	0	0	0	0	0	0	0	0	0	-1	-2	0	0	0	0	-2	-77	-21	0	-1	0	0	0	0	-3	0	0	0	0	5	-107	112
1461	3	0	0	0	0	2	0	0	0	0	0	0	0	0	0	0	0	0	0	0	0	-1	0	0	0	0	-12	-182	0	-1	0	0	0	0	-2	0	0	0	0	0	5	-198	203
1462	1	0	4	4	7	3	38	62	19	0	0	1	0	1	1	1	1	0	0	0	0	0	-4	0	-2	-6	-191	-89	-6	-3	-1	0	-2	-1	0	0	0	0	0	0	143	-305	448
1463	1	1	0	1	0	3	40	121	0	1	1	0	0	2	1	1	1	0	0	0	0	-4	-3	-5	-4	-33	-35	-130	-9	-1	-4	-1	0	0	0	0	0	0	0	0	174	-229	403
1464	103	21	7	7	14	34	469	396	33	5	2	6	10	4	2	3	2	0	0	0	0	-3	0	-3	-7	-4	-38	-173	-9	-26	-8	-1	0	0	0	0	0	0	0	0	1118	-272	1390
1465	4	3	8	4	25	93	265	415	25	1	4	6	0	1	0	1	0	0	0	0	-1	0	-4	-3	0	-2	-16	-23	-15	-7	-1	0	0	0	0	0	0	0	0	0	855	-72	927
1466	2	2	4	11	33	41	167	270	13	22	18	7	0	2	0	0	0	0	0	0	-2	-6	-6	-1	-3	-2	-59	-275	-72	-2	-2	0	0	0	0	0	0	0	0	0	592	-430	1022
1467	6	9	31	58	56	31	125	83	88	66	11	1	1	0	0	0	0	0	0	0	-2	-3	0	-1	-4	-10	-49	-158	-9	-4	0	0	0	0	0	0	0	0	0	0	566	-240	806
1468	6	11	37	22	16	72	279	2414	570	53	6	6	0	0	1	0	0	0	0	0	-3	-5	0	0	-18	-45	-242	-80	-17	0	0	0	0	0	0	0	0	0	0	0	3493	-410	3903
1469	13	23	25	10	6	19	237	1342	72	5	1	0	1	1	0	0	0	0	0	0	-5	-4	-4	-10	-31	-86	-58	-69	-4	-1	0	-1	0	0	0	0	0	0	0	0	1755	-273	2028
1470	25	7	7	6	17	71	1372	1939	278	22	4	0	1	0	0	0	0	0	1	0	-1	-2	-17	-26	-68	-19	-91	-155	-8	-1	0	0	0	0	0	0	0	0	0	0	3750	-388	4138
1471	21	17	16	12	26	304	666	999	69	8	0	0	2	0	0	0	0	0	0	0	-3	-22	-54	-266	-12	-6	-34	-9	-1	-3	0	0	0	0	0	0	0	0	0	0	2140	-410	2550
1472	3	3	3	21	100	219	797	1327	31	3	2	0	0	1	0	0	0	0	0	0	-12	-53	-259	-21	-28	-28	-136	-99	-24	0	0	0	0	0	0	0	0	0	0	0	2510	-660	3170
1473	7	9	16	55	74	48	216	76	6	0	0	0	0	0	0	0	0	0	0	0	-34	-106	-60	-41	-19	-34	-87	-134	-1	0	0	0	0	0	0	0	0	0	0	0	507	-516	1023
1474	3	13	57	30	19	51	214	146	9	2	2	0	0	0	0	0	1	0	0	0	-106	-60	-19	-4	-6	-6	-99	-4	-2	0	0	0	0	0	0	0	0	0	0	0	547	-306	853
1475	5	21	14	4	7	26	153	300	5	0	0	0	0	0	0	0	0	0	0	0	-68	-39	-32	-1	-1	-2	-9	-6	-1	0	0	0	0	-1	-1	-1	0	0	0	0	535	-162	697
1476	19	25	32	8	3	24	271	33	1	0	0	0	0	0	0	2	0	0	0	0	-139	-191	-37	-6	-4	-1	-2	-1	0	0	-1	0	0	0	-1	0	0	0	-4	-1	418	-388	806
1477	7	2	9	1	5	10	18	8	0	0	0	0	0	0	0	0	0	0	0	0	-7	-3	-1	-4	0	0	0	0	0	0	0	0	0	0	0	0	0	0	0	0	60	-15	75
1478	27	4	1	1	0	1	3	2	1	1	0	0	0	0	0	0	0	0	0	0	0	0	0	0	0	0	0	0	0	0	0	0	0	0	0	0	0	0	0	0	41	0	41
1479	10	0	0	0	0	0	3	5	0	1	1	1	0	0	0	0	0	0	0	0	0	0	0	0	0	0	0	-2	-1	0	0	0	0	0	0	0	0	0	0	0	21	-3	24
1480	0	0	0	0	0	0	0	8	2	0	0	0	0	0	0	0	0	0	0	0	0	0	0	0	-1	0	-15	-10	0	0	0	0	0	0	0	0	0	0	0	0	10	-26	36
1481	2	0	3	1	2	48	82	67	19	0	0	0	0	0	0	0	0	0	2	5	0	0	0	-2	0	-2	-25	-7	0	0	0	0	0	0	0	0	0	0	0	0	231	-36	267
1482	0	4	2	1	5	15	112	269	0	0	0	0	0	0	0	0	0	0	0	0	0	0	-5	-3	-14	-17	-8	-4	0	0	0	0	0	0	0	0	0	0	0	0	408	-51	459
1483	4	0	1	0	2	6	58	0	0	0	0	0	0	0	0	0	0	0	0	0	0	-2	-3	-4	-4	0	0	0	0	0	0	0	0	0	0	0	0	0	-1	0	71	-14	85
1484	2	3	0	2	4	11	4	0	0	0	0	0	0	0	0	0	0	0	0	0	-1	0	-6	-2	-1	-3	0	0	0	0	0	0	0	0	0	0	-1	0	0	0	26	-14	40
1485	2	2	2	4	1	0	0	0	0	0	0	0	0	0	0	0	1	0	0	0	-1	-13	-12	0	0	0	0	0	0	0	0	0	0	0	0	-2	0	0	0	0	12	-28	40
1486	1	3	5	5	0	0	0	0	0	0	0	0	0	0	0	1	0	0	0	1	-6	-4	0	0	0	0	0	0	0	0	0	0	0	0	-3	0	0	0	-1	0	16	-14	30
1487	0	1	1	0	0	0	0	0	0	0	0	0	0	0	0	0	0	0	0	0	-3	-1	0	0	0	0	0	0	0	0	0	0	0	0	0	0	0	0	-2	0	2	-6	8
1488	3	0	0	0	0	0	0	0	0	0	0	0	1	0	0	0	0	0	0	0	-2	0	0	0	0	0	-1	0	0	0	-1	0	-8	-2	0	0	-1	0	0	0	4	-15	19
1489	0	0	0	0	0	0	0	0	0	0	0	0	0	0	0	0	0	0	0	0	0	0	0	0	0	0	-1	-4	0	0	0	-6	-1	0	0	0	0	0	0	0	0	-12	12
1490	0	0	0	0	0	0	0	0	0	0	5	0	0	0	0	0	0	1	0	0	0	0	0	0	0	0	-4	-10	0	0	-1	0	0	0	0	-1	0	0	0	0	6	-16	22
1491	0	0	0	1	3	34	144	160	11	25	3	2	0	3	1	2	2	1	0	1	0	0	-1	-25	-1	-12	-267	-230	-5	-25	-12	-4	0	-1	-5	0	-1	-5	-1	0	393	-595	988
1492	0	1	3	6	48	7	76	283	71	9	1	0	0	2	2	1	0	1	0	0	0	-3	-22	-4	-7	-13	-132	-12	-12	-8	-4	0	0	-3	0	0	0	0	0	0	511	-220	731
1493	0	0	5	33	8	104	1462	1649	32	8	2	0	0	0	1	0	0	0	0	0	-8	-19	-2	-17	-22	-33	-115	-640	-312	-12	-6	-3	-3	0	0	-1	0	0	-1	0	3304	-1194	4498
1494	0	4	15	4	19	93	1188	174	7	4	4	0	3	2	0	0	1	0	1	0	-13	-3	-16	-18	-20	-12	-283	-932	-60	-18	-5	-7	-1	0	-7	-3	0	0	-5	-2	1519	-1405	2924
1495	2	6	3	14	16	122	445	234	80	5	10	1	3	0	0	1	1	0	0	0	-1	-17	-33	-12	-10	-126	-1066	-3112	-98	-9	-7	-2	0	0	0	0	-1	-4	-1	0	943	-4499	5442
1496	19	7	44	45	79	83	152	403	42	11	5	5	0	2	3	4	0	1	3	0	-2	-11	-7	-2	-38	-79	-639	-629	-54	-10	0	0	-1	-1	0	-1	-2	0	0	0	908	-1476	2384
1497	2	18	64	62	85	45	463	1927	53	10	6	3	0	3	0	2	1	0	1	2	-5	-2	-5	-19	-27	-64	-481	-408	-44	-2	0	-1	-3	0	0	-1	0	0	0	0	2747	-1062	3809
1498	4	22	34	14	8	17	419	560	20	11	1	1	1	2	1	0	0	0	0	0	-3	0	-28	-31	-35	-16	-194	-324	-12	-1	-3	0	0	0	-2	0	0	0	0	0	1115	-649	1764
1499	21	29	15	4	6	60	525	864	42	11	1	0	0	2	0	0	0	0	0	0	-2	-36	-50	-88	-45	-77	-566	-652	-12	-10	-6	-1	-6	-2	-2	0	0	0	0	0	1580	-1555	3135
1500	62	16	22	9	23	76	629	943	36	8	5	2	1	0	0	0	1	0	0	0	-41	-36	-100	-43	-37	-134	-397	-229	-27	-40	-2	0	-3	0	0	0	0	0	0	0	1833	-1089	2922
1501	11	6	6	15	22	70	812	1963	38	11	0	1	0	0	0	1	0	0	0	0	-48	-142	-77	-94	-105	-58	-131	-544	-691	-11	-1	-15	0	0	0	0	0	0	0	0	2956	-1917	4873
1502	6	11	7	13	24	168	1186	530	19	32	0	0	0	0	0	0	0	0	0	0	-17	-14	-17	-39	-16	-3	-136	-1016	-5	-3	-1	0	0	0	0	0	0	0	0	0	1996	-1267	3263
1503	6	20	15	33	120	346	501	369	105	3	1	0	0	0	0	0	0	0	0	0	-17	-60	-104	-23	-8	-40	-410	-60	-3	-1	0	0	0	0	0	0	0	0	0	0	1519	-726	2245
1504	15	42	46	51	61	77	177	78	1	0	0	0	1	0	0	0	0	0	0	0	-44	-69	-15	-4	-24	-87	-231	-139	-8	0	0	0	0	0	0	0	0	0	0	0	549	-621	1170
1505	5	12	19	8	2	8	58	24	0	0	0	0	0	0	0	0	0	0	0	1	-40	-5	-1	-12	-9	-8	-49	-24	0	0	0	0	0	0	0	0	0	0	0	0	137	-148	285
1506	14	25	20	9	1	48	413	64	0	0	0	0	0	0	0	0	0	0	0	0	-9	-1	-18	-25	-11	-6	-3	0	0	0	0	0	0	0	0	0	0	0	0	0	594	-73	667
1507	35	48	2	0	17	37	33	2	0	0	0	0	0	0	1	0	0	0	0	0	0	-30	-172	-78	-35	-1	0	0	0	0	0	0	0	0	0	0	-2	0	0	0	175	-318	493
1508	6	0	0	3	11	1	0	0	0	0	0	0	0	0	0	0	0	0	0	0	-37	-110	-47	-14	0	0	0	0	0	0	0	0	0	0	0	-1	-2	-2	0	0	21	-213	234
1509	0	2	2	0	0	0	0	0	0	0	0	0	1	0	0	0	0	0	0	0	-20	-27	-18	0	0	0	0	-1	0	0	0	0	0	0	-1	-2	0	0	0	-2	5	-71	76
1510	5	12	0	0	0	0	0	6	0	0	1	2	2	0	4	1	0	2	0	0	-4	-1	0	0	-1	-3	-102	-250	-1	-4	-3	-1	0	-1	-5	0	0	0	0	0	35	-376	411
1511	17	1	0	0	0	3	257	140	14	4	3	1	0	9	2	4	2	0	1	1	-1	0	-2	-4	-75	-467	-4828	-835	-81	-62	0	-2	-4	-2	0	0	0	0	0	-2	459	-6365	6824
1512	3	1	11	1	5	29	203	270	2	3	2	2	2	1	2	0	0	1	0	0	-32	-216	-129	-65	-350	-1028	-2185	-2711	-604	-49	-7	-8	-1	0	0	0	0	0	-11	-2	538	-7398	7936
1513	5	24	27	21	58	133	615	134	19	19	7	8	1	0	0	0	0	0	0	0	-38	-19	-3	-14	-37	-53	-228	-828	-21	-4	0	0	0	0	0	0	0	0	0	0	1071	-1245	2316
1514	8	89	64	45	17	91	509	589	85	12	8	0	0	0	0	0	1	0	0	0	-4	-3	-10	-34	-26	-54	-268	-187	-6	0	0	0	0	0	0	0	0	-1	0	0	1518	-593	2111
1515	12	13	14	2	11	14	109	71	2	8	1	0	0	0	0	2	0	1	0	0	-7	-97	-73	-19	-86	-186	-788	-165	-10	-5	-2	-1	-4	-7	-6	-22	0	-2	0	0	260	-1480	1740
1516	2	3	6	12	6	13	36	120	8	4	0	5	0	0	0	0	0	0	0	0	-172	-184	-40	-228	-202	-155	-291	-194	-23	-17	-4	-9	-50	-18	-28	0	-3	-5	-2	0	215	-1625	1840
1517	5	5	8	2	13	3	161	147	31	20	4	0	1	0	0	0	0	0	0	0	-94	-42	-111	-120	-33	-27	-110	-539	-190	-35	-20	-54	-23	-22	-3	-2	0	-1	0	0	400	-1426	1826
1518	15	8	6	13	14	101	1044	1579	130	37	5	4	1	0	0	0	0	0	0	2	-19	-59	-83	-30	-56	-75	-549	-1337	-41	-31	-27	-7	-11	0	-2	-1	0	0	0	-1	2959	-2329	5288
1519	8	7	30	22	49	119	328	1438	227	11	9	7	2	1	3	2	2	0	0	0	-9	-14	-8	-11	-16	-37	-480	-808	-19	-23	-11	-8	-3	0	0	0	0	0	0	0	2265	-1447	3712
1520	1	6	17	14	58	45	420	1061	28	11	5	1	1	0	1	0	0	0	0	0	-12	-6	-15	-12	-18	-46	-113	-266	-285	-12	-16	0	0	-1	-2	0	0	-1	0	0	1669	-805	2474
1521	13	14	15	43	31	34	615	792	40	9	0	0	3	0	0	0	0	1	0	1	-11	-16	-30	-42	-98	-74	-356	-2754	-68	-113	-10	-9	-4	-4	0	0	-1	0	0	0	1611	-3590	5201
1522	25	18	73	59	36	272	443	690	72	6	2	0	2	4	1	0	0	0	0	0	-1	-14	-7	-47	-32	-21	-922	-264	-53	-28	-6	-3	-3	0	0	0	0	0	0	0	1703	-1401	3104
1523	9	27	17	10	35	63	277	1064	9	6	4	7	0	2	0	0	0	0	0	0	-3	-27	-55	-118	-92	-686	-1676	-3038	-333	-43	-26	-25	-5	0	-1	-1	0	0	-1	0	1530	-6130	7660
1524	0	3	2	5	4	14	124	22	0	2	0	0	0	0	0	0	0	0	0	0	-16	-15	-12	-26	-77	-48	-461	-1420	-55	-24	-24	-2	0	-2	0	0	0	0	-1	-1	176	-2184	2360
1525	3	11	11	1	15	84	226	137	25	14	2	0	0	0	0	0	0	0	0	0	-4	-7	-24	-71	-18	-61	-410	-828	-17	-2	-1	-2	-2	-1	-2	-4	0	0	-1	0	529	-1455	1984
1526	46	44	15	15	55	42	88	462	47	4	1	2	1	0	2	1	0	0	0	0	-2	-9	-19	-3	-24	-34	-422	-109	-6	-2	0	-2	-1	-3	0	0	0	0	0	0	825	-636	1461
1527	27	6	28	43	14	6	114	359	8	8	0	1	2	1	0	0	0	2	1	0	-31	-61	-26	-84	-22	-98	-1024	-267	-43	-5	-4	-1	0	0	-2	0	-1	0	0	0	620	-1669	2289
1528	2	10	3	3	0	10	185	30	2	2	0	1	1	1	0	0	0	0	0	0	-47	-31	-97	-46	-68	-90	-326	-1685	-57	-42	-7	-3	-1	-3	0	0	0	-1	-5	0	250	-2509	2759
1529	2	8	7	2	6	45	249	83	10	1	0	0	0	0	0	0	0	0	0	0	-8	-21	-16	-11	-14	-23	-417	-1256	-152	-48	-14	0	-4	-1	-2	0	0	-2	0	0	413	-1989	2402
1530	20	16	4	4	31	43	89	589	32	4	6	0	0	0	0	0	0	0	1	0	-37	-9	-16	-20	-28	-33	-340	-432	-90	-16	-4	-7	0	-3	0	-2	-1	0	0	0	839	-1038	1877
1531	1	1	0	4	7	8	55	79	7	3	0	0	0	0	0	0	0	0	0	0	-11	-12	-49	-94	-63	-80	-1000	-2243	-154	-15	-12	-8	-2	-3	-5	-3	0	0	0	0	165	-3754	3919
1532	2	7	1	2	4	8	60	37	29	2	0	0	0	2	0	0	0	1	0	0	-9	-27	-68	-21	-20	-244	-1090	-2405	-31	-44	-5	-5	-2	-1	-5	-1	0	0	0	0	155	-3978	4133
1533	5	8	11	15	36	16	78	512	22	0	4	3	1	0	0	1	0	0	0	0	-5	-11	-8	-4	-20	-69	-755	-577	-26	-6	-3	0	0	-1	0	0	0	0	0	0	712	-1485	2197
1534	5	11	9	2	3	4	68	57	0	0	0	2	0	0	1	0	0	0	0	0	-96	-20	-28	-104	-161	-301	-652	-420	-121	-12	0	-1	-3	0	0	0	0	0	0	0	162	-1919	2081
1535	0	3	4	0	2	11	47	34	1	5	0	0	0	0	0	0	0	0	0	0	-31	-29	-145	-36	-120	-56	-392	-2474	-152	-24	-3	-7	-1	0	0	0	0	0	0	0	107	-3470	3577
1536	0	1	2	3	7	11	30	18	2	1	0	0	0	0	0	0	0	0	0	0	-11	-76	-33	-97	-27	-24	-624	-1396	-64	-20	-8	0	-1	0	0	0	0	0	0	0	75	-2381	2456
1537	8	8	13	9	9	7	19	280	17	1	0	0	0	0	0	0	0	0	0	0	-25	-6	-13	-3	-12	-30	-623	-356	-20	-17	-1	0	0	0	0	0	0	0	0	0	371	-1106	1477
1538	1	2	2	1	4	3	53	111	1	0	0	0	0	0	0	0	0	0	0	0	-7	-21	-21	-22	-26	-131	-303	-405	-158	0	0	0	0	0	0	0	0	0	0	0	178	-1094	1272
1539	0	3	2	0	0	2	53	14	0	1	0	0	0	0	0	0	0	0	0	0	-10	-11	-34	-26	-47	-30	-241	-2254	-4	0	0	0	0	0	0	0	0	0	0	0	75	-2657	2732
1540	2	0	2	0	1	15	22	24	9	0	0	0	0	0	0	0	0	0	0	0	-9	-37	-67	-28	-7	-15	-502	-4	0	0	0	0	0	0	0	0	0	-1	0	0	75	-670	745
1541	0	0	0	4	3	1	12	33	1	0	0	0	0	0	0	0	0	0	0	0	-26	-65	-105	-10	-7	-159	-3	-6	-3	0	0	0	0	0	0	0	0	0	0	0	54	-384	438
1542	0	1	3	0	0	0	13	5	0	0	0	0	0	0	0	0	0	0	0	2	-20	-12	-7	-3	-29	-2	-21	-48	-2	-1	-1	0	0	-1	-1	0	0	0	0	0	24	-148	172
1543	0	2	3	0	0	2	1	6	0	0	0	0	0	0	0	0	0	0	0	1	-8	-2	-1	-38	-2	0	0	-33	-1	-1	0	-2	0	0	-1	-1	0	0	0	0	15	-90	105
1544	4	0	2	0	0	1	0	0	0	0	0	0	0	0	0	0	0	0	0	0	-1	-1	-16	-4	0	-1	-2	-9	-5	-1	-1	-1	0	0	0	0	0	0	0	0	7	-42	49
1545	1	1	0	0	0	0	0	0	0	0	0	0	0	1	0	1	1	0	0	0	-11	-16	-3	0	0	-2	-15	-59	-13	-7	-5	-4	-4	-1	0	0	0	0	0	0	5	-140	145
1546	0	0	0	0	0	0	0	0	0	0	0	0	0	0	2	0	0	0	0	0	-51	0	0	-6	-2	-13	-19	-116	-3	-1	-2	0	0	0	-2	0	0	0	0	0	2	-215	217
1547	0	0	0	0	0	0	0	0	0	0	0	0	0	2	0	0	0	0	0	0	-3	-2	-7	-2	-2	-4	-34	-53	-5	-4	-1	-1	0	0	0	0	0	0	0	0	2	-118	120
1548	0	0	0	0	0	3	71	282	13	5	1	3	1	0	2	0	0	0	0	0	-1	-14	-31	-5	-12	-17	-135	-374	-35	-5	-1	0	0	0	0	0	0	0	0	0	381	-630	1011
1549	0	0	0	4	8	13	83	65	13	1	3	0	0	0	0	0	0	0	0	0	-16	-26	-26	-22	-32	-33	-115	-201	-15	-7	-1	-2	0	0	0	-1	-1	-2	0	0	190	-500	690
1550	2	0	3	4	10	21	73	418	4	7	15	2	0	0	0	0	0	0	0	0	-3	-2	-19	-18	-15	-12	-95	-148	-12	0	0	0	0	0	0	0	0	0	0	0	559	-324	883
1551	6	12	17	6	27	40	278	222	29	30	5	3	0	0	0	0	0	0	0	0	-4	-7	-16	-9	-7	-14	-62	-165	-3	0	0	0	0	0	0	0	0	0	0	0	675	-287	962
1552	7	9	3	14	15	39	85	406	163	16	1	1	0	0	0	0	0	0	0	0	-6	-12	-12	-5	-9	-17	-171	-75	-1	0	0	0	0	0	0	0	0	0	0	0	759	-308	1067
1553	6	1	8	2	2	8	166	1453	25	3	0	0	0	0	0	0	0	0	0	0	-14	-11	-5	-7	-3	-9	-39	-6	0	0	0	0	0	0	0	0	0	0	0	0	1674	-94	1768
1554	11	15	9	9	4	61	2206	1302	25	0	3	0	0	0	0	0	0	0	0	0	-2	-2	-10	-8	-6	-1	-1	0	0	0	0	0	0	0	0	0	0	0	0	0	3645	-30	3675
1555	12	18	12	0	19	290	1106	448	0	1	0	0	0	0	0	0	0	0	0	0	-3	-8	-2	-9	-10	-1	0	-7	0	0	0	0	0	0	0	0	0	0	0	-1	1906	-41	1947
1556	8	24	4	10	87	57	140	0	2	0	0	0	1	0	0	0	0	0	0	0	-5	-14	-46	-10	-11	0	-2	0	0	0	0	0	0	0	0	0	0	0	0	0	333	-88	421
1557	1	2	4	8	4	7	4	27	0	0	1	0	0	0	0	0	0	0	0	0	-4	-16	-2	-3	0	0	0	0	0	0	0	0	0	0	0	0	0	0	0	0	58	-25	83
1558	3	2	21	6	2	1	4	0	0	0	0	1	0	0	0	0	0	0	0	0	-4	0	-3	0	0	0	0	0	0	0	0	0	0	0	0	0	0	0	0	0	40	-7	47
1559	14	37	15	8	1	0	0	0	0	0	0	0	0	0	0	0	0	1	0	0	0	-2	0	-1	0	0	0	0	0	0	0	0	0	0	0	0	0	0	0	0	76	-3	79
1560	28	18	2	0	0	0	0	0	0	0	0	0	0	0	0	0	0	0	0	0	-11	0	0	0	0	0	-2	0	0	-1	-1	0	0	0	0	0	0	0	0	0	48	-15	63
1561	8	0	0	0	0	0	0	0	0	0	0	0	0	0	0	0	0	0	0	0	0	0	0	0	0	-1	-1	0	-5	0	0	0	0	0	0	0	0	0	0	0	8	-7	15
1562	1	1	1	6	1	0	0	0	0	0	0	0	0	0	0	0	0	0	0	0	0	0	-1	0	0	0	0	-2	-3	0	0	0	0	0	0	0	0	0	0	0	10	-6	16
1563	0	0	1	3	0	0	0	0	0	0	0	0	0	0	0	0	0	0	0	0	-1	-5	-1	0	0	-1	-2	-8	0	0	0	0	0	0	0	0	0	0	0	0	4	-18	22
1564	1	1	0	0	0	0	0	0	0	0	0	0	0	0	0	0	0	0	0	0	-4	0	0	0	-1	-1	-31	-3	0	-6	0	0	0	0	0	0	0	0	0	0	2	-46	48
1565	0	0	0	0	0	0	0	1	0	0	0	0	0	0	0	0	0	0	0	0	0	-1	0	-1	0	-6	-14	-47	-19	0	-3	0	0	0	0	0	0	0	0	0	1	-91	92
1566	0	1	6	0	0	11	183	2	0	0	0	0	0	0	0	0	0	0	0	0	-8	-2	-18	-14	-84	-18	-101	-256	-9	0	0	0	0	0	0	0	0	0	0	0	203	-510	713
1567	7	10	4	0	12	53	72	85	8	1	0	0	0	0	0	0	0	0	0	0	-3	-16	-4	-22	-3	-30	-335	-427	-2	0	0	0	0	0	0	0	0	0	0	0	252	-842	1094
1568	5	0	1	3	4	3	22	38	1	0	0	0	0	0	0	0	0	0	0	0	-14	-4	-51	-3	-12	-52	-146	-99	0	0	0	0	0	0	0	0	0	0	0	-2	77	-383	460
1569	0	0	4	1	4	1	20	5	0	0	0	0	0	0	0	0	0	0	0	0	-14	-53	-6	-15	-52	-95	-29	0	0	0	0	0	0	0	0	0	0	0	-4	0	35	-268	303
1570	0	1	5	0	2	4	0	0	0	0	0	0	0	0	0	0	0	0	0	0	-6	-2	0	-20	-1	-1	0	0	0	0	0	0	0	0	0	0	0	0	0	0	12	-30	42
1571	3	8	1	2	0	0	0	0	0	0	0	0	0	0	0	0	0	0	0	0	-4	-11	-37	-1	0	0	0	0	-1	0	0	0	-1	0	0	0	0	0	0	0	14	-55	69
1572	0	0	0	0	0	0	0	0	0	0	0	0	0	0	0	0	0	0	0	0	-10	-49	-5	0	0	0	-3	-13	0	0	-1	-1	-3	0	0	-3	0	0	0	0	0	-88	88
1573	0	0	0	0	0	0	17	16	6	0	0	0	0	0	0	0	0	0	0	0	-15	0	0	0	0	-2	-32	-34	-3	0	-4	0	-2	0	-1	0	0	0	0	0	39	-93	132
1574	1	3	2	6	1	5	14	55	7	0	1	0	1	0	0	0	0	0	0	0	-2	-2	-2	-1	-1	-5	-39	-58	-8	-7	-1	-2	0	-3	-1	0	-1	0	0	0	96	-133	229
1575	20	36	10	3	4	11	197	222	4	3	1	3	0	1	0	0	2	0	0	0	-6	0	-4	-2	-9	-11	-72	-182	-19	-9	0	0	-3	0	0	-1	0	0	0	0	517	-318	835
1576	10	2	0	0	7	20	109	111	5	3	5	1	0	0	0	0	0	0	0	0	-5	-1	0	-30	-5	-13	-34	-155	-24	-1	0	-4	0	-1	-1	0	-2	0	0	-1	273	-277	550
1577	0	0	1	12	43	49	285	359	15	20	7	2	2	5	0	0	0	0	0	0	-3	-3	-11	-4	-5	-10	-138	-235	-8	0	-7	0	0	-1	0	-1	-1	0	-1	0	800	-428	1228
1578	0	1	14	6	4	15	47	194	49	5	1	1	2	0	0	0	0	0	0	1	-1	-11	-5	-1	-1	-22	-177	-57	0	-10	-1	0	-1	0	-1	0	0	0	0	0	340	-288	628
1579	4	3	13	3	1	4	77	393	11	3	0	2	0	0	0	0	0	0	0	0	-6	-1	-4	-8	-22	-26	-147	-182	-40	-3	0	-6	-2	-1	0	0	-1	-2	0	0	514	-451	965
1580	36	40	11	5	4	8	254	44	2	5	5	0	0	0	0	0	0	0	0	0	-2	0	-3	-18	-11	-5	-37	-104	-23	-4	-1	0	-2	0	0	0	0	0	0	0	414	-210	624
1581	8	3	5	3	7	63	124	164	20	21	2	1	2	0	0	0	0	0	0	1	-1	-1	-11	-3	-5	-4	-16	-22	-12	-2	0	-1	0	-1	0	0	0	0	0	-1	424	-80	504
1582	0	4	5	1	11	28	67	190	62	5	1	3	0	0	0	0	0	0	0	0	-1	-9	-4	-2	-3	-8	-40	-94	-7	-2	0	0	0	-1	0	0	0	0	0	0	377	-171	548
1583	2	14	4	13	32	12	61	116	8	7	6	0	0	1	0	0	0	0	0	0	-50	-23	-15	-10	-42	-41	-148	-224	-113	-12	-1	0	0	-1	0	0	0	0	0	0	276	-680	956
1584	1	2	5	8	3	4	86	96	14	8	2	0	0	0	1	0	0	0	0	0	-28	-9	-3	-14	-7	-15	-128	-991	-24	-7	-1	-2	-1	0	0	-1	0	0	0	0	230	-1231	1461
1585	1	2	1	2	3	25	31	91	24	3	0	0	0	0	0	0	0	0	2	0	-10	0	-25	-8	-12	-29	-674	-182	-7	-2	-2	-2	-1	0	0	0	0	0	0	0	185	-954	1139
1586	2	3	0	2	4	2	66	249	2	1	0	0	1	0	0	0	0	0	0	0	-2	-35	-6	-21	-54	-72	-276	-33	-48	-13	-3	-1	-4	0	0	0	0	0	0	0	332	-568	900
1587	5	2	2	2	2	7	71	35	0	1	0	0	0	0	0	0	0	0	0	0	-56	-8	-32	-58	-86	-144	-368	-381	-28	-33	-3	-7	-1	0	0	0	0	0	0	0	127	-1205	1332
1588	1	1	0	3	2	8	19	3	1	0	0	0	0	0	0	0	0	0	0	0	-11	-54	-137	-136	-114	-78	-1608	-941	-132	-28	-7	-5	-1	-3	-1	0	0	0	0	0	38	-3256	3294
1589	0	5	1	3	6	28	66	41	0	0	0	0	0	0	0	0	0	0	0	0	-32	-112	-84	-126	-11	-241	-343	-462	-17	-22	-11	-2	-2	0	0	0	0	0	0	0	150	-1465	1615
1590	22	17	14	22	39	43	275	39	3	0	0	0	0	0	0	0	0	0	0	0	-32	-36	-58	-16	-73	-48	-352	-646	-177	-7	-2	0	0	0	0	0	0	0	0	0	474	-1447	1921
1591	10	19	11	10	17	48	99	160	2	2	0	0	0	0	0	0	0	0	0	0	-62	-129	-33	-229	-71	-296	-1360	-1770	-215	-8	0	0	0	0	0	0	0	0	0	0	378	-4173	4551
1592	8	4	2	7	6	9	177	66	8	0	0	0	0	0	0	0	0	0	0	0	-48	-20	-110	-120	-129	-404	-3091	-2142	-48	0	0	0	0	0	0	0	0	0	0	0	287	-6112	6399
1593	15	6	4	9	16	32	187	42	1	0	0	0	0	0	0	0	0	0	0	0	-3	-54	-67	-53	-28	-230	-1159	-95	0	0	0	0	0	0	0	0	0	0	0	0	312	-1689	2001
1594	3	1	13	16	5	7	14	0	0	0	0	0	0	0	0	0	0	0	0	0	-44	-51	-104	-60	-86	-118	-41	0	0	0	0	0	0	0	0	0	0	0	0	0	59	-504	563
1595	0	5	3	5	0	1	0	0	0	0	0	0	0	0	0	0	0	0	0	0	-47	-100	-48	-103	-33	0	0	0	0	0	0	0	0	0	0	0	0	0	0	0	14	-331	345
1596	5	5	10	2	1	0	0	0	0	0	0	0	0	0	0	0	0	0	0	0	-26	-26	-43	-2	0	0	0	0	0	0	0	0	0	0	0	0	0	0	0	0	23	-97	120
1597	0	3	0	0	0	0	0	0	0	0	0	0	0	0	0	0	0	0	0	0	-5	-28	0	0	0	0	-1	-8	-1	0	0	0	0	0	0	0	0	0	0	0	3	-43	46
1598	1	0	0	0	0	0	0	0	0	0	0	0	0	0	0	0	0	0	1	0	-5	-1	0	-3	-3	-16	-77	-559	-51	-3	-10	0	0	-1	-2	-2	0	0	-3	-2	2	-738	740
1599	0	0	0	0	0	0	17	10	3	4	1	1	1	0	4	2	1	0	1	0	0	0	-8	-12	-4	-17	-262	-1073	-3	-15	-3	0	-2	-1	-1	0	0	-2	0	-1	45	-1404	1449
1600	0	2	0	8	15	72	119	571	169	4	4	0	2	1	0	4	0	2	0	1	0	-10	-17	-7	-16	-49	-321	-107	-65	-44	-3	-2	0	-1	0	0	-1	0	-2	0	974	-645	1619
1601	6	3	15	10	81	80	242	981	13	7	3	0	3	4	0	1	4	1	0	3	0	-2	0	-2	-14	-51	-48	-142	-42	-1	-3	0	0	0	0	0	0	0	0	0	1457	-305	1762
1602	1	29	16	29	3	24	274	41	4	10	1	5	7	0	0	0	3	1	0	0	-10	0	-2	-26	-48	-15	-260	-499	-49	-8	-5	-1	0	0	0	0	0	0	0	-3	448	-926	1374
1603	6	5	17	1	13	62	66	82	33	8	9	2	5	0	0	1	0	0	1	0	0	0	-3	-3	-3	-26	-157	-98	-4	-9	0	0	0	0	0	0	0	0	0	-2	311	-305	616
1604	10	13	3	19	142	11	75	245	18	12	3	0	0	0	0	0	0	0	0	0	0	-3	-4	0	-36	-33	-274	-652	-20	-2	0	-2	0	0	0	0	0	0	-1	0	551	-1027	1578
1605	7	0	10	17	4	8	119	122	13	14	2	3	0	0	0	1	0	0	0	0	-15	-22	-7	-67	-41	-54	-483	-558	-13	-1	-2	-1	0	0	-1	0	0	-4	-2	0	320	-1271	1591
1606	0	4	18	5	4	18	290	1678	75	17	3	1	0	0	0	1	0	0	0	0	-11	-1	-37	-20	-14	-50	-386	-121	-1	0	-1	0	-1	0	0	0	-2	-1	0	0	2114	-646	2760
1607	6	22	11	2	3	38	1108	1752	118	11	5	0	0	1	1	0	0	1	0	0	-3	-26	-45	-30	-27	-26	-32	-97	-12	-3	0	-1	-2	0	0	-4	-3	0	0	0	3079	-311	3390
1608	79	10	12	12	12	229	2887	2300	97	23	12	14	5	1	0	0	0	0	0	0	-12	-8	-13	-7	-18	-2	-4	-33	-1	0	0	0	0	0	0	-1	0	0	0	0	5693	-99	5792
1609	8	13	10	22	96	489	1280	2247	348	31	27	15	6	3	5	1	2	0	0	0	-2	-15	-20	-18	0	-1	-8	-10	-3	0	0	0	0	-1	0	0	0	0	0	0	4603	-78	4681
1610	3	4	11	53	102	172	841	1265	23	50	5	5	0	0	0	1	0	0	0	0	-9	-12	-7	0	0	-4	-18	-86	-6	-9	0	0	-7	-5	0	0	0	0	0	0	2535	-163	2698
1611	7	26	90	89	171	399	903	882	69	21	9	2	1	2	5	0	0	0	0	0	-11	-7	-3	-6	-4	-60	-313	-51	-89	-5	-4	-23	-5	0	0	0	0	0	0	0	2676	-581	3257
1612	3	30	73	64	163	133	259	1600	6	13	2	0	1	2	0	0	0	1	0	0	-7	0	-7	-6	-14	-16	-49	-560	-26	-36	-40	-7	0	-1	0	0	0	0	-2	0	2350	-771	3121
1613	44	49	98	101	48	114	1173	391	316	23	9	7	1	1	1	0	0	0	1	0	0	-1	0	-4	0	-9	-145	-462	-20	-31	-1	0	0	-1	0	0	0	-2	0	0	2377	-676	3053
1614	21	40	21	4	19	74	277	1397	84	8	1	1	0	0	1	0	0	0	0	0	0	0	0	0	-5	-19	-162	-426	-34	-10	0	-4	-1	-1	0	0	-2	0	0	0	1948	-664	2612
1615	37	31	7	4	35	48	733	914	11	11	11	2	1	0	2	0	2	1	0	0	0	0	0	-7	-13	-21	-137	-43	-28	-5	-4	-4	-3	-2	-1	-4	-2	0	0	0	1850	-274	2124
1616	7	1	1	1	8	17	107	176	26	46	8	4	2	2	0	0	0	0	0	1	-1	-2	-22	-82	-39	-76	-67	-1158	-39	-5	-10	-3	0	0	-2	-1	0	0	0	0	407	-1507	1914
1617	0	1	7	5	2	35	99	194	61	1	3	2	1	0	0	1	0	0	0	0	-5	-43	-35	-7	-5	-15	-410	-620	-24	-13	-11	-2	-1	-1	0	0	-1	0	0	0	412	-1193	1605
1618	4	4	18	13	41	45	589	3007	46	1	3	1	0	0	0	0	0	1	0	0	-23	-15	-14	-4	-5	-52	-169	-80	-7	-8	0	0	-3	0	0	-2	0	0	0	0	3773	-382	4155
1619	4	16	18	6	5	87	2109	1227	24	15	5	3	0	2	0	0	1	1	0	0	-13	-12	-11	0	-69	-50	-50	-63	-85	-2	0	-6	0	-6	0	0	0	0	0	0	3523	-367	3890
1620	48	32	29	7	18	157	368	128	15	25	2	0	2	1	0	0	2	0	1	1	-1	-1	0	-13	-10	-4	-70	-666	-4	-12	-3	-1	-1	-1	0	0	0	0	0	0	836	-787	1623
1621	3	0	0	2	16	38	61	144	78	3	3	1	0	1	1	0	0	0	0	0	0	-1	-1	0	0	-9	-141	-55	-7	-4	-2	0	0	0	0	0	0	0	0	0	351	-220	571
1622	1	1	17	22	29	15	102	617	8	7	0	0	0	0	1	0	0	1	0	0	0	-3	-1	-1	-2	-55	-21	-34	-4	-2	0	-1	0	0	0	0	0	0	0	0	821	-124	945
1623	0	7	51	24	7	20	339	228	12	5	2	0	2	0	1	0	0	0	1	0	-2	-5	0	-2	-14	-8	-56	-50	-23	-3	0	0	0	0	0	0	0	0	0	0	699	-163	862
1624	0	7	13	1	4	24	42	30	3	1	0	0	0	0	0	1	0	0	0	0	-5	0	-1	-14	-2	-6	-156	-1019	-14	-10	-2	-2	0	0	0	-1	0	0	0	0	126	-1232	1358
1625	6	5	1	4	6	9	56	16	6	0	0	0	0	0	0	0	0	0	0	0	-1	-10	-35	-7	-10	-73	-322	-132	-30	-6	-1	0	0	0	0	0	0	0	0	0	109	-627	736
1626	9	2	6	6	5	7	37	283	7	5	2	0	1	0	0	2	0	0	0	0	-25	-25	-8	-6	-25	-82	-222	-568	-10	-1	-2	0	-1	0	0	-1	0	0	0	0	372	-976	1348
1627	3	12	29	16	7	55	190	134	56	10	2	1	0	1	0	0	0	0	0	1	-21	-4	-5	-38	-10	-15	-290	-304	-15	-3	0	0	0	0	0	0	0	0	0	0	517	-705	1222
1628	44	29	3	4	60	38	39	423	37	8	2	3	0	0	3	0	1	0	1	1	-8	-10	-31	-23	-16	-29	-167	-428	-6	0	0	0	0	0	0	0	0	0	0	0	696	-718	1414
1629	21	13	5	34	46	11	296	198	29	10	0	3	0	1	0	0	0	1	0	0	-2	-18	-23	-16	-24	-38	-112	-35	-14	-3	0	0	0	0	0	0	0	0	0	0	668	-285	953
1630	14	10	71	39	10	60	265	3772	68	11	6	5	0	0	3	7	5	0	4	1	-16	-11	-7	-33	-16	-17	-19	-61	-1	0	-2	0	0	0	0	0	0	0	0	0	4351	-183	4534
1631	5	17	12	0	14	94	1443	325	28	6	1	2	1	3	1	1	0	0	1	3	-64	-24	-114	-54	-45	-11	-17	-23	-8	-6	-2	-1	-2	0	0	0	0	0	-1	0	1957	-372	2329
1632	24	11	1	8	14	205	339	249	24	2	1	0	4	1	0	0	0	0	0	0	-4	-9	-7	-3	-2	-5	-58	-155	-11	-4	-1	-1	0	-2	0	0	0	-1	0	0	883	-263	1146
1633	13	1	12	5	40	17	13	9	0	0	0	3	2	0	2	1	0	0	0	1	-1	-7	-6	-3	0	0	-7	-14	0	0	-6	0	0	-3	0	0	-1	0	-1	0	119	-49	168
1634	2	4	8	4	1	1	1	9	3	0	0	0	0	0	1	1	0	3	1	0	-5	-4	-3	0	0	0	-2	0	0	-3	0	-2	-1	0	0	0	0	0	0	0	39	-20	59
1635	9	2	1	0	0	0	1	11	0	0	0	4	0	0	1	0	2	0	0	2	-5	0	0	0	0	-1	-3	-8	-6	0	-1	-1	0	0	0	0	0	0	0	0	33	-25	58
1636	3	1	0	1	0	2	28	32	31	0	5	6	1	1	0	1	0	0	4	0	0	0	0	0	0	-2	-11	-53	-3	-1	0	0	0	0	0	-1	0	0	0	0	116	-71	187
1637	0	0	0	0	0	3	2	101	6	6	9	0	0	0	0	0	0	3	0	0	0	0	-3	0	-1	-7	-89	-47	-4	-4	-1	-1	-4	-2	0	0	0	0	0	0	130	-163	293
1638	0	0	0	0	0	0	29	44	21	3	1	0	2	1	0	0	3	0	0	0	-1	-2	0	-14	-3	-28	-60	-40	-36	-27	-12	-6	-4	-1	0	0	0	0	0	0	104	-234	338
1639	7	8	6	17	6	147	1079	136	5	10	2	4	3	0	0	2	0	0	0	0	-12	-12	-44	-17	-36	-8	-119	-254	-18	-16	-9	-15	-1	0	0	0	0	0	0	0	1432	-561	1993
1640	10	85	81	32	178	441	2701	737	386	33	53	34	1	0	21	0	0	0	0	0	0	-9	-8	-21	-18	-17	-171	-87	-43	-7	-9	0	0	0	0	0	0	0	0	0	4793	-390	5183
1641	20	16	13	19	51	181	642	4865	71	125	28	4	0	14	0	0	0	0	0	0	-8	-12	-51	-12	-4	-15	-40	-84	-8	-6	-1	0	0	0	0	0	0	0	0	0	6049	-241	6290
1642	6	1	24	24	21	46	688	402	44	8	0	0	9	0	0	0	0	0	0	0	-5	-49	-5	-7	-10	-1	-38	-41	-9	0	0	0	0	0	0	0	0	0	0	0	1273	-165	1438
1643	1	11	20	10	12	33	102	141	6	0	0	2	0	0	0	0	0	0	0	0	-54	-3	-37	-14	-1	-4	-3	-13	-1	0	0	0	0	0	0	0	0	0	0	0	338	-130	468
1644	27	81	46	11	18	9	72	85	1	0	7	0	0	0	0	0	0	0	0	0	0	-7	-5	0	0	0	-1	-5	0	0	0	-1	0	-2	0	0	0	0	0	0	357	-21	378
1645	23	16	0	0	0	6	1	0	0	7	0	0	0	0	0	1	0	3	0	0	-5	-6	0	0	0	0	-8	-28	-1	0	-2	-2	-1	-2	0	0	0	0	0	0	57	-55	112
1646	9	1	0	0	0	0	3	15	3	3	0	0	0	0	0	0	0	0	0	0	-4	0	0	0	0	-1	-36	-26	-18	-7	-5	-3	0	0	-1	0	0	0	0	-1	34	-102	136
1647	0	0	0	0	0	3	22	104	24	2	0	1	0	0	1	2	0	0	0	0	0	0	0	-1	-1	-7	-12	-29	-41	-16	-5	-1	0	0	0	0	0	0	-2	0	159	-115	274
1648	0	0	0	0	0	12	218	350	6	5	0	1	0	0	0	0	0	2	1	1	0	0	0	-2	0	-5	-173	-904	-83	-21	-2	-4	-4	0	0	0	0	0	0	0	596	-1198	1794
1649	0	0	0	0	0	4	125	19	5	4	1	0	0	0	0	0	0	0	0	0	0	-3	-1	-5	0	-13	-292	-762	-36	-4	-3	-2	0	0	0	0	-1	0	0	0	158	-1122	1280
1650	0	6	20	1	18	16	113	159	63	16	1	0	1	1	3	0	0	0	0	0	-3	-22	-15	-12	-3	-35	-219	-748	-29	-4	0	0	0	0	0	0	0	0	0	0	418	-1090	1508
1651	20	37	17	19	24	52	228	465	60	6	2	9	3	0	0	0	0	0	0	0	-7	-5	-5	-8	-13	-14	-141	-70	-20	-5	-1	0	0	0	0	0	0	0	0	0	942	-289	1231
1652	7	4	14	2	20	33	167	408	33	4	2	1	2	0	0	1	0	0	0	0	-6	-2	-1	-4	-1	-21	-26	-29	-7	-3	0	0	0	0	0	0	0	0	0	0	698	-100	798
1653	5	13	6	8	4	23	114	115	9	16	1	1	0	0	0	1	0	0	0	0	-3	-14	-24	-19	-58	-28	-68	-390	-27	-3	-2	0	-1	0	0	0	0	0	0	0	316	-637	953
1654	8	7	8	3	8	7	63	124	40	11	1	0	0	0	1	0	0	1	0	0	-7	-10	-2	-33	-9	-5	-75	-147	-4	-1	0	-2	0	0	0	0	0	0	0	0	282	-295	577
1655	1	3	1	3	9	16	86	630	41	5	1	1	0	0	0	0	0	0	0	0	-5	-2	-56	-7	-5	-40	-46	-24	-1	-1	-3	0	0	0	0	0	0	0	0	0	797	-190	987
1656	6	7	6	3	5	10	230	390	22	4	1	0	1	0	0	0	0	0	0	0	-1	-32	-7	-3	-21	-6	-66	-75	-6	-20	-2	0	-1	0	0	0	0	0	0	0	685	-240	925
1657	3	3	6	0	5	35	120	62	7	4	3	2	0	3	0	0	0	0	0	0	-4	-2	-8	-10	-1	-4	-106	-76	-53	-4	0	-1	0	0	0	0	0	0	0	0	253	-269	522
1658	0	2	1	6	14	26	209	255	6	38	0	0	0	1	0	0	0	1	0	1	-1	-20	-29	-3	-1	-6	-29	-205	0	-1	-4	0	0	0	0	0	-1	0	0	0	560	-300	860
1659	7	3	4	41	72	150	784	520	235	19	1	8	2	1	0	0	0	0	0	0	-5	-8	-6	-4	-3	-12	-320	-21	0	-2	0	0	0	0	0	0	0	0	0	0	1847	-381	2228
1660	0	6	36	34	16	46	278	892	7	1	3	1	0	0	0	0	0	1	0	0	-12	-13	-11	-26	-19	-177	-254	-76	-13	-8	0	-2	0	0	0	0	0	0	0	0	1321	-611	1932
1661	0	14	30	14	19	112	1089	78	5	12	6	0	0	2	1	0	0	0	0	0	-5	-12	-17	-17	-43	-47	-110	-124	-25	0	-2	-1	0	0	0	0	0	0	0	0	1382	-403	1785
1662	32	25	14	11	30	218	316	142	46	15	4	2	6	0	0	0	0	0	0	0	-9	-18	-33	-286	-11	-6	-46	-220	-2	-8	-1	0	0	-2	0	0	0	0	0	0	861	-642	1503
1663	6	9	7	10	56	78	293	546	99	13	6	4	1	0	0	0	1	0	0	0	-3	-17	-308	-16	-6	-103	-164	-255	-32	-18	-6	0	-4	-1	-2	0	0	0	0	0	1129	-935	2064
1664	8	5	11	48	28	9	89	479	15	10	19	0	0	0	0	0	0	0	0	0	-12	-170	-18	-6	-35	-20	-31	-118	-50	-10	-6	-1	-2	-8	-2	0	0	0	0	0	721	-489	1210
1665	14	29	457	158	45	187	904	991	175	88	40	10	9	0	5	6	1	2	0	0	-21	0	-1	-8	-7	-3	-38	-148	-10	-2	0	0	0	0	0	0	0	0	0	0	3121	-238	3359
1666	73	298	123	20	35	135	298	638	137	48	9	6	2	6	16	1	0	1	0	0	-4	-1	-25	-8	-5	-13	-68	-146	-1	-2	0	-1	-1	0	-1	0	0	-1	0	0	1846	-277	2123
1667	60	14	1	3	102	39	307	2723	259	21	7	0	4	3	2	1	0	0	0	1	-2	-42	-5	0	-7	-13	-91	-53	-7	-1	-8	-1	0	-2	0	0	0	0	-1	0	3547	-233	3780
1668	24	3	1	23	23	58	1191	1535	35	16	0	8	2	2	0	0	0	0	0	0	-6	-4	-1	-7	-8	-20	-75	-131	-3	-7	-5	0	0	0	-1	0	0	0	0	0	2921	-268	3189
1669	2	19	42	31	18	100	504	330	14	4	6	8	5	0	0	0	1	1	0	0	-8	0	-22	-14	-7	-3	-96	-13	-10	-1	-1	-1	0	0	-1	0	0	0	0	-1	1085	-178	1263
1670	18	14	4	9	32	104	273	635	18	22	27	8	2	0	0	0	0	0	0	0	-1	-8	-5	-12	-7	-8	-65	-111	-24	-2	0	0	-1	0	0	0	-1	0	0	0	1166	-245	1411
1671	22	8	5	20	30	25	361	42	17	32	14	1	3	3	0	1	0	0	0	0	-10	-17	-34	-14	-25	-22	-64	-173	-12	0	0	-4	-2	0	0	0	0	0	0	0	584	-377	961
1672	5	0	9	6	8	95	184	861	644	57	6	1	1	0	0	0	1	0	0	0	-9	-20	-5	-9	-7	-24	-99	-312	-3	0	-2	0	-1	-2	0	0	0	0	0	-2	1878	-495	2373
1673	1	11	9	8	34	19	175	1222	123	13	4	0	0	0	1	0	0	0	0	0	-11	-11	-9	-16	-12	-6	-83	-15	-2	-7	-2	0	0	0	0	-1	0	0	0	-2	1620	-177	1797
1674	33	35	13	28	6	53	589	2077	47	16	4	1	0	1	1	0	1	0	1	0	-2	-7	-13	-45	-9	-9	-20	-34	-5	-4	-2	-2	0	0	-3	-2	0	0	-2	0	2906	-159	3065
1675	14	5	11	3	1	42	190	28	5	2	0	0	0	0	0	0	0	0	0	0	-1	-16	-73	-3	-1	0	-41	-143	-8	-2	-4	0	0	0	0	-1	0	0	-1	0	301	-294	595
1676	4	9	3	2	4	10	16	40	1	5	4	2	0	0	0	0	0	0	1	0	-10	-48	0	-2	0	-7	-286	-294	-42	-26	-1	0	-3	-2	0	-1	0	0	0	0	101	-722	823
1677	27	18	22	1	1	8	120	245	21	18	12	3	0	0	1	1	0	1	0	0	-76	-9	-1	-2	-2	-49	-289	-1100	-93	-39	-1	-7	-3	0	0	0	-1	0	0	0	499	-1672	2171
1678	9	3	2	0	0	12	285	658	44	11	6	1	0	0	0	0	0	0	0	1	-5	-3	0	0	-14	-32	-298	-1163	-34	-13	-3	-1	0	-1	0	0	0	0	0	0	1032	-1567	2599
1679	0	0	0	0	1	13	132	159	10	6	0	1	0	0	0	0	0	0	0	0	0	0	0	-10	-12	-45	-733	-883	-49	-12	-4	0	-3	-1	0	0	-1	0	0	0	322	-1753	2075
1680	0	0	0	5	5	22	57	129	4	5	1	0	2	0	1	1	0	1	0	0	-1	0	-12	-16	-49	-439	-1530	-3391	-71	-18	-5	-3	-5	0	0	-1	-1	0	0	0	233	-5542	5775
1681	0	0	1	0	2	11	68	148	12	6	0	1	0	0	0	0	0	0	0	0	0	-12	-21	-22	-53	-88	-214	-260	-17	-1	-2	-3	-2	-1	-1	0	0	0	0	0	249	-697	946
1682	1	1	7	9	27	48	258	853	58	9	3	3	5	3	4	4	0	3	0	0	-4	-3	-2	-32	-34	-11	-114	-79	-3	0	0	0	-1	-2	0	0	0	0	0	0	1296	-285	1581
1683	6	7	6	5	7	17	51	44	1	1	1	0	2	0	0	0	0	0	0	0	-3	-3	-54	-10	-4	-49	-305	-237	-28	-6	-2	-2	-2	-2	0	0	0	0	0	0	148	-707	855
1684	2	0	0	1	0	6	23	20	0	0	0	0	0	1	0	0	0	0	0	0	-5	-27	-15	-3	-8	-21	-466	-193	-12	-4	0	-2	-1	-2	0	0	0	0	0	0	53	-759	812
1685	0	0	0	0	5	5	69	15	2	0	0	0	1	0	0	0	0	0	0	0	-26	-12	-1	-16	-17	-23	-479	-216	-5	0	-2	0	-3	0	0	0	0	0	0	0	97	-800	897
1686	4	7	4	0	5	9	65	30	3	1	0	0	0	0	0	0	0	0	0	0	-9	-24	-36	-29	-38	-77	-664	-802	-17	-20	-5	-4	0	0	0	0	0	0	0	0	128	-1725	1853
1687	2	0	2	1	1	3	39	21	0	2	0	0	0	0	0	0	0	0	0	0	-6	-13	-11	-9	-12	-17	-163	-170	-42	-12	-1	0	0	-1	0	0	0	0	0	0	71	-457	528
1688	0	2	0	0	1	1	97	126	7	0	0	1	0	0	0	0	0	0	0	0	-17	-15	-6	-15	-20	-11	-36	-258	-24	-1	0	0	0	0	0	0	0	0	0	0	235	-403	638
1689	1	0	0	1	3	12	63	81	26	4	1	0	0	0	0	0	0	0	0	0	-19	-12	-42	-50	-41	-12	-142	-109	-67	-14	0	0	0	0	0	0	0	0	0	0	192	-508	700
1690	1	2	0	1	1	6	35	156	22	1	1	0	0	0	0	0	0	0	0	0	0	-12	-55	-39	-13	-76	-73	-284	-22	-1	0	0	0	-1	0	0	0	0	0	0	226	-576	802
1691	0	2	0	3	7	17	55	102	14	1	0	1	0	0	0	0	0	0	0	0	-7	-8	-32	-14	-86	-56	-98	-81	-1	-2	0	0	0	0	0	0	0	0	0	0	202	-385	587
1692	1	1	7	2	0	8	16	38	3	1	0	0	0	1	0	0	0	0	0	0	-43	-84	-75	-445	-61	-61	-200	-114	-47	-4	0	0	0	0	0	0	0	0	0	0	78	-1134	1212
1693	0	4	1	1	9	6	39	40	0	0	0	0	0	0	0	0	0	0	0	0	-12	-19	-117	-16	-13	-16	-18	-156	-7	-1	0	0	0	0	0	0	0	0	0	0	100	-375	475
1694	6	6	10	54	14	24	87	49	3	0	0	0	0	1	0	0	0	0	0	0	-1	-15	-22	-12	-3	-2	-42	-51	0	0	0	-1	0	0	0	0	0	0	0	0	254	-149	403
1695	1	1	11	3	5	12	3	37	5	0	0	0	0	0	0	0	0	0	0	0	-18	-7	-7	-15	0	-5	-22	-1	-1	0	0	0	0	0	0	0	0	0	0	0	78	-76	154
1696	2	17	13	12	13	0	29	59	1	0	0	0	0	0	0	0	0	0	0	0	-2	-1	-2	0	0	-1	-4	-6	0	0	0	0	0	0	0	0	0	0	0	0	146	-16	162
1697	1	5	4	4	1	1	18	3	5	1	0	0	0	0	0	0	0	0	0	0	-3	-2	-1	-4	-1	-1	-4	-6	-2	0	0	0	0	0	0	0	0	0	-1	0	43	-25	68
1698	8	3	0	0	0	2	5	4	0	1	0	0	0	0	0	0	0	0	0	0	-4	-1	-5	-1	-1	-2	-12	-18	0	0	0	0	0	0	0	0	0	0	0	0	23	-44	67
1699	5	5	0	2	2	1	14	19	12	0	0	0	0	0	0	0	0	0	0	0	-1	-1	-1	0	-1	-2	-7	-1	0	0	0	0	0	0	0	0	0	0	0	0	60	-14	74
1700	2	0	0	2	0	3	16	90	1	0	0	0	0	0	0	0	0	0	0	0	-1	0	-1	-2	-2	0	-1	-11	0	0	0	0	0	0	0	0	0	0	0	0	114	-18	132
1701	0	0	2	0	0	2	13	10	2	0	0	0	0	0	0	0	0	0	0	0	-1	-1	-1	-2	-1	-1	-9	-11	-3	-1	0	0	0	0	0	0	0	0	0	0	29	-31	60
1702	2	1	2	2	2	8	18	33	0	0	0	0	0	0	0	0	0	0	0	0	-1	0	0	-1	0	-1	-1	-28	0	0	0	-1	0	0	0	0	0	0	0	0	68	-33	101
1703	3	1	1	4	1	4	21	30	3	0	0	0	0	0	0	0	0	0	0	0	-1	-2	-8	0	-2	0	-7	-3	0	-1	-1	0	0	0	0	0	0	0	0	0	68	-25	93
1704	2	0	4	6	0	0	8	15	0	0	0	0	0	0	0	0	0	0	0	2	-2	-5	0	-2	-1	-3	-3	-3	-5	-1	0	0	0	0	0	0	0	0	0	0	37	-25	62
1705	5	11	2	0	0	0	0	2	0	0	0	0	0	0	0	0	0	0	0	0	-2	0	0	0	-1	0	-1	-16	0	0	0	0	0	0	0	0	0	0	0	0	20	-20	40
1706	1	2	1	0	0	0	0	2	0	0	0	0	0	0	0	0	0	0	0	0	0	0	-2	-2	0	-1	-31	-7	0	-2	-2	0	0	0	0	-1	0	0	0	0	6	-48	54
1707	1	0	0	0	0	0	0	5	0	0	0	0	0	0	0	0	1	0	0	0	0	0	-4	0	-1	-9	-9	0	-2	0	-2	-1	0	0	0	0	0	0	0	0	7	-28	35
1708	1	0	0	0	0	1	16	3	0	0	0	0	0	0	0	1	0	0	0	0	0	-1	0	0	-7	-1	-13	-13	-10	0	0	0	-1	0	0	0	0	0	0	0	22	-46	68
1709	0	0	0	0	0	1	0	0	0	0	0	0	0	0	0	0	0	0	0	0	-2	0	-9	-17	-6	-3	-46	-121	-7	-4	0	0	0	0	0	0	0	0	0	0	1	-215	216
1710	1	2	1	0	2	1	9	4	1	0	0	0	0	0	0	0	0	0	0	0	-4	-25	-43	-4	-4	-38	-527	-268	-21	0	-1	-5	0	0	0	0	0	0	0	0	21	-940	961
1711	0	1	1	6	1	0	26	61	0	0	0	0	0	0	0	0	0	1	0	0	-16	-127	-18	-22	-41	-181	-1133	-602	-16	0	-2	0	0	0	0	0	0	0	0	0	97	-2158	2255
1712	8	31	29	27	20	76	787	427	34	3	1	0	0	0	0	0	1	0	0	1	-58	-13	-13	-56	-72	-102	-1464	-168	-1	-4	0	0	0	0	0	-1	0	0	0	0	1445	-1952	3397
1713	12	14	14	17	42	134	541	883	2	0	2	2	1	0	0	1	0	0	0	0	-9	-13	-32	-54	-46	-74	-260	-42	-13	-1	0	0	0	0	0	0	0	0	0	0	1665	-544	2209
1714	20	13	20	6	13	34	1318	80	5	9	1	0	0	2	0	0	0	0	0	0	-26	-78	-81	-31	-37	-7	-30	-174	-6	-3	0	0	0	0	0	-1	0	0	0	0	1521	-474	1995
1715	1	0	2	4	2	91	194	96	29	3	1	0	0	1	0	0	0	0	0	1	-49	-16	-7	-5	-8	-29	-891	-102	-3	0	0	0	0	0	0	0	0	0	0	0	425	-1110	1535
1716	1	3	6	3	50	50	388	1173	31	6	1	0	0	0	0	0	0	0	0	0	-2	-5	0	-7	-14	-128	-70	-61	0	0	0	0	0	0	0	0	0	0	0	0	1712	-287	1999
1717	6	17	24	59	16	109	3212	286	19	6	0	0	1	0	1	0	0	0	0	0	-5	0	-1	-4	-42	0	-67	-6	-1	-1	0	0	0	0	0	0	0	0	0	0	3756	-127	3883
1718	4	14	38	7	36	345	178	181	12	1	1	0	0	0	0	0	0	0	0	0	-2	0	-14	-51	-4	-37	-82	-116	-14	-7	-1	0	0	0	0	0	0	0	0	0	817	-328	1145
1719	11	18	8	14	40	37	329	133	6	6	2	0	0	0	0	0	0	0	0	0	-4	-26	-82	-2	-13	-18	-195	-605	-32	-9	-1	0	0	0	0	0	0	0	0	0	604	-987	1591
1720	34	8	54	63	54	155	687	575	41	6	0	0	0	0	0	0	0	0	0	0	-15	-39	-1	-1	-4	-14	-322	-162	-9	-3	0	0	0	0	0	0	0	0	0	0	1677	-570	2247
1721	10	106	151	42	68	197	1415	1458	69	31	2	0	0	0	0	0	0	1	0	0	-23	-1	-1	-3	-6	-32	-117	-175	-8	0	0	0	0	0	0	0	0	0	0	0	3550	-366	3916
1722	73	211	53	34	71	229	1185	469	38	12	0	2	0	0	1	0	0	0	1	0	0	-2	-1	-5	-8	-54	-513	-316	-3	-5	-1	-1	0	0	0	0	0	0	0	0	2379	-909	3288
1723	116	51	40	22	29	80	387	545	46	2	2	0	0	0	0	2	0	0	0	1	-6	-1	-2	-21	-17	-50	-405	-53	-30	-3	-1	0	0	0	0	0	0	0	0	0	1323	-589	1912
1724	22	50	28	7	29	127	1272	1101	12	7	2	1	0	1	0	2	0	0	0	1	-4	-9	-11	-17	-17	-38	-122	-1115	-6	-3	0	0	0	0	0	0	0	0	0	0	2662	-1342	4004
1725	23	16	14	33	32	182	1167	196	32	4	1	2	2	2	0	0	0	0	0	0	-4	-4	-11	-21	-53	-28	-556	-116	-23	-1	-6	0	0	0	0	0	0	0	0	0	1706	-823	2529
1726	20	30	30	21	46	111	148	942	17	6	1	1	0	0	0	0	0	0	0	0	0	-11	-10	-10	-5	-17	-66	-312	0	0	0	0	0	-1	0	0	0	0	0	0	1373	-432	1805
1727	3	3	5	3	27	31	398	81	23	0	3	0	2	0	0	0	0	0	0	0	-9	-4	-7	-3	-4	-12	-148	-62	-10	0	0	0	0	0	0	-1	0	0	0	0	579	-260	839
1728	5	5	10	14	9	15	50	104	1	0	0	0	1	0	0	0	0	0	0	0	-1	-5	0	-8	-4	-27	-4	-11	-1	0	0	0	0	0	0	0	0	0	0	0	214	-61	275
1729	47	37	64	24	27	22	176	90	23	7	0	0	0	3	0	0	0	0	0	1	-1	0	-6	-2	-8	-4	-45	-23	-4	0	0	0	0	0	0	0	0	0	0	0	521	-93	614
1730	7	1	3	0	1	3	12	6	0	0	0	0	0	0	0	0	0	0	0	0	0	-8	-13	-5	-3	-52	-128	-16	-4	-2	0	0	0	0	0	0	0	0	0	0	33	-231	264
1731	1	2	2	2	0	0	13	13	2	0	0	0	0	0	0	0	0	0	0	0	-1	-4	-9	-3	-13	-13	-27	-36	-2	0	0	0	0	-1	0	0	0	0	0	0	35	-109	144
1732	2	1	5	2	0	14	82	25	0	0	0	0	0	0	0	0	0	0	0	0	-8	-5	-5	-19	-6	-2	-29	-109	-43	-1	-1	0	0	0	0	0	0	0	0	0	131	-228	359
1733	3	7	1	4	3	19	86	37	0	2	1	0	1	0	0	0	0	0	0	0	-5	0	-11	-5	-7	-4	-35	-186	-2	-3	-2	0	0	0	0	0	0	0	0	0	164	-260	424
1734	3	4	3	11	5	36	53	121	63	5	0	1	0	0	0	0	0	0	0	0	-5	-20	-11	-7	-3	-14	-69	-128	-3	-1	0	-1	0	0	0	0	0	0	0	0	305	-262	567
1735	2	0	6	1	3	0	16	62	4	0	0	0	0	0	0	0	0	0	0	0	-19	-5	-2	-2	-5	-12	-44	-39	-15	-2	0	-3	0	0	0	0	0	0	0	0	94	-148	242
1736	0	2	2	1	6	4	45	91	2	1	0	1	1	0	0	0	0	0	0	0	-3	0	0	-3	-3	-5	-36	-136	-5	0	-1	0	0	0	0	0	0	0	0	0	156	-192	348
1737	1	1	0	1	1	6	21	28	2	0	0	0	0	0	0	0	0	0	0	0	-1	0	-2	0	0	-8	-34	-61	-6	-3	0	-1	0	-1	0	0	0	0	0	0	61	-117	178
1738	31	12	5	4	30	27	60	335	51	5	4	0	0	0	0	1	0	0	0	0	0	0	0	-5	-4	-10	-71	-213	-13	-2	0	0	0	0	0	0	0	0	0	0	565	-318	883
1739	2	0	2	8	12	9	87	93	7	5	1	0	0	0	0	0	0	0	0	0	-1	0	-2	-2	-4	-10	-78	-68	-4	-1	0	-1	0	0	0	0	0	0	0	0	226	-171	397
1740	0	6	34	11	8	16	74	228	18	1	3	0	0	0	1	0	0	0	0	0	0	-4	-2	-6	-6	-27	-70	-105	-3	-5	0	0	0	0	0	0	0	0	0	0	400	-228	628
1741	7	15	3	9	7	19	49	141	4	1	0	2	0	0	0	0	0	0	0	0	-2	-3	-2	0	-7	-3	-37	-107	0	0	0	0	0	0	0	0	0	0	0	0	257	-161	418
1742	3	4	8	2	5	13	59	76	11	2	2	0	0	0	0	0	0	0	0	0	-24	-5	-4	-8	-14	-18	-182	-85	-2	-3	-3	0	0	0	0	0	0	0	0	-1	185	-349	534
1743	2	3	0	0	0	2	17	49	5	0	1	1	1	0	0	0	0	0	0	0	-8	-4	-24	-15	-28	-53	-298	-384	-25	-9	0	0	0	-1	0	0	0	0	0	0	81	-849	930
1744	4	2	2	1	1	7	43	45	2	3	4	1	0	0	0	0	0	0	0	0	-5	-18	-7	-15	-11	-20	-144	-296	-15	-11	0	-3	0	-5	0	0	0	0	0	-1	115	-551	666
1745	3	4	7	4	2	14	35	29	4	0	1	0	0	0	0	0	0	0	0	1	-11	-9	-3	-16	-22	-10	-59	-37	-19	-1	-2	-1	-1	0	0	0	0	0	0	0	104	-191	295
1746	1	5	10	8	12	22	34	86	8	12	2	2	1	0	0	0	0	0	0	0	-1	-8	-3	0	-3	-15	-26	-147	-4	0	-3	-3	0	0	0	-1	0	0	0	0	203	-214	417
1747	0	4	4	1	2	0	6	11	3	0	0	0	0	0	0	0	1	0	0	0	-4	-1	-3	0	-11	-8	-44	-51	-2	-1	-4	0	-1	-1	-1	0	-1	0	0	0	32	-133	165
1748	12	8	7	2	2	8	10	124	9	4	0	2	0	0	0	0	0	0	0	0	-4	-3	-1	-12	-11	-12	-161	-65	-5	-3	-1	0	-1	0	0	0	0	0	0	0	188	-279	467
1749	2	1	1	0	0	4	13	6	1	0	0	0	0	0	0	0	0	0	0	0	-7	-2	-13	-25	-13	-16	-105	-261	-14	-10	-1	-4	-1	0	0	0	0	0	-1	0	28	-473	501
1750	5	1	0	1	0	3	16	9	0	0	0	0	0	0	0	0	0	0	0	0	-1	-1	-8	-2	-2	-7	-74	-93	-20	-3	-1	0	0	-1	0	0	0	0	0	0	35	-213	248
1751	3	0	0	2	5	3	15	23	2	0	0	0	0	0	0	0	0	1	0	0	0	-4	-2	-4	0	-2	-19	-131	-7	-3	0	0	-1	0	0	0	0	0	0	0	54	-173	227
1752	1	0	7	1	2	5	8	6	0	0	0	0	0	0	0	0	0	0	0	0	-8	-1	0	0	-2	-4	-22	-51	-5	-3	-1	0	0	0	0	0	0	0	0	0	30	-97	127
1753	0	3	3	1	0	4	3	18	0	2	0	0	0	0	0	0	1	0	0	0	-3	-1	-2	-2	-6	-13	-40	-96	-3	-1	0	0	0	0	0	0	0	0	0	0	35	-167	202
1754	6	3	1	0	0	0	4	8	4	2	2	1	0	0	0	0	0	0	0	1	-2	-4	-6	-12	-7	-22	-148	-264	-8	-2	0	0	0	0	0	0	0	0	0	0	32	-475	507
1755	2	2	0	0	0	0	4	6	2	0	0	0	0	0	0	0	0	0	0	0	-3	-11	-25	-13	-3	-28	-328	-432	-31	-4	-1	-1	0	0	0	0	0	0	0	0	16	-880	896
1756	0	2	1	0	0	1	11	56	0	1	0	0	0	0	0	0	0	0	0	0	0	-11	-4	-3	-11	-30	-90	-87	-1	-1	0	0	0	0	0	0	0	0	-1	0	72	-239	311
1757	3	1	0	1	2	8	91	100	14	2	2	0	2	0	0	1	0	0	0	0	-9	-4	-6	-10	-19	-25	-133	-49	-3	-3	0	0	0	0	0	0	0	0	0	0	227	-261	488
1758	0	0	0	1	0	1	19	38	1	0	0	0	0	0	0	0	0	1	0	0	-4	-12	-57	-32	-18	-110	-304	-587	-10	-4	0	-2	0	-1	0	0	0	0	0	0	61	-1141	1202
1759	0	1	0	0	0	6	24	11	0	0	3	0	0	1	0	0	0	0	0	0	-2	-19	-13	-13	-15	-9	-102	-103	-2	-1	-1	0	0	0	0	0	0	0	0	0	46	-280	326
1760	0	1	1	6	3	13	51	91	7	1	1	0	1	0	0	0	0	0	0	0	-28	-22	-47	-47	-33	-43	-134	-160	0	-10	-1	-2	0	0	-1	0	0	0	0	0	176	-528	704
1761	0	0	4	0	1	0	13	27	1	1	0	0	0	0	0	0	0	0	0	1	-12	-13	-31	-3	-7	-22	-94	-99	-22	-11	0	0	-1	0	0	0	0	0	0	0	48	-315	363
1762	1	4	1	6	0	5	65	104	2	0	0	0	0	0	0	0	0	0	0	0	-1	-25	-2	0	-3	-11	-97	-150	-83	-7	0	0	0	0	0	0	0	0	0	0	188	-379	567
1763	0	0	2	0	3	15	97	62	6	3	0	0	0	0	0	0	0	0	0	0	-51	-10	-2	-15	-16	-18	-145	-449	-92	-4	-1	-3	0	0	0	0	0	0	0	0	188	-806	994
1764	0	2	1	3	4	7	36	42	22	5	1	1	1	0	0	0	0	0	0	0	-4	-1	-13	-9	-6	-28	-76	-686	-62	-10	-5	-3	0	0	0	0	0	0	0	0	125	-903	1028
1765	1	2	2	4	10	13	31	318	23	1	0	0	0	1	0	1	1	0	0	0	-1	-3	-7	-2	-6	-12	-240	-238	-13	-2	-1	-1	0	0	-1	0	0	0	0	0	408	-527	935
1766	0	4	10	7	11	12	84	231	5	1	1	1	0	4	1	0	0	0	0	1	0	0	-2	-12	-24	-100	-306	-172	0	-2	0	0	0	0	0	0	0	0	0	0	373	-618	991
1767	0	10	7	3	4	1	40	23	3	5	1	0	1	0	0	0	0	0	0	0	-1	0	-4	-2	-16	-26	-55	-13	-9	-2	0	0	0	0	0	0	0	0	0	0	98	-128	226
1768	5	9	5	4	5	1	16	44	5	4	4	1	2	0	0	0	0	0	0	0	0	-3	-7	-13	-6	-5	-9	-129	-4	-3	0	0	0	0	0	0	0	0	0	-1	105	-180	285
1769	6	5	3	3	3	5	19	45	11	4	4	4	1	0	0	0	1	0	0	0	-8	-7	-13	-5	-3	0	-7	-19	-2	-2	0	0	0	0	0	0	0	0	0	0	114	-66	180
1770	5	0	5	3	2	4	28	995	81	29	18	1	1	0	3	0	0	0	0	0	-3	-7	-6	-2	0	0	0	-6	0	-1	0	0	0	0	0	0	0	0	0	0	1175	-25	1200
1771	0	2	0	0	0	4	70	411	38	26	1	0	0	0	0	0	0	0	0	0	-3	0	0	0	0	-1	-2	-5	0	0	0	0	0	0	0	0	0	0	0	0	552	-11	563
1772	1	0	0	0	1	2	50	467	27	4	0	0	0	0	0	0	0	0	0	0	-1	-1	0	-1	-2	-10	-6	0	0	-1	0	0	-1	0	0	0	0	0	0	0	552	-23	575
1773	0	0	0	0	4	25	570	683	18	0	0	1	0	0	0	0	0	0	0	0	0	0	0	-2	-3	-4	-23	-11	-3	-1	0	-1	0	0	-1	0	0	0	0	0	1301	-49	1350
1774	0	0	0	1	12	15	181	22	0	1	0	1	0	0	0	0	0	0	0	0	0	0	0	-2	-1	-6	-18	-7	-3	0	0	0	0	0	0	0	0	0	0	0	233	-37	270
1775	0	0	9	11	9	17	88	15	3	2	0	0	0	0	0	1	0	0	0	0	-2	0	-4	-19	-5	-1	-6	-13	-1	0	0	0	-1	0	0	0	0	0	0	0	155	-52	207
1776	4	13	8	10	12	34	62	27	2	0	0	0	0	0	1	0	0	0	0	0	-11	-3	-35	-17	-2	-2	-5	-11	-5	-1	0	0	0	-2	0	0	0	0	0	0	173	-94	267
1777	25	15	31	43	9	26	30	33	14	1	0	0	0	1	0	0	0	0	0	0	-5	-14	-4	-1	-3	-3	-14	-52	-1	0	-1	0	0	0	-1	-1	0	0	0	0	228	-100	328
1778	11	34	45	7	6	7	16	69	8	0	0	0	0	1	0	0	0	0	0	0	-26	-7	-4	-16	-16	-5	-14	-19	-28	-3	-2	-4	-1	0	0	-2	0	0	0	0	204	-147	351
1779	8	32	8	2	5	1	20	48	0	2	0	0	2	0	0	0	0	0	0	0	-10	-14	-17	-29	-8	-11	-37	-112	-18	-3	-13	-4	0	0	-1	0	0	0	0	-1	128	-278	406
1780	37	14	12	10	6	34	66	56	16	1	2	1	0	0	1	1	0	0	1	1	-5	-8	-3	0	-2	-6	-79	-176	-213	-34	-1	0	-2	-1	0	-1	0	0	0	0	259	-531	790
1781	13	3	9	7	57	44	104	298	6	0	0	0	0	0	1	0	0	0	1	0	0	-5	-1	-15	-2	-25	-67	-556	-177	-11	0	-1	-3	0	0	0	0	-1	0	0	543	-864	1407
1782	9	42	18	51	22	18	224	39	67	7	1	1	1	3	0	0	0	1	0	1	-1	0	-6	-1	-4	-6	-107	-461	-16	-2	-2	0	0	0	0	0	0	0	0	0	505	-606	1111
1783	22	14	40	18	7	36	92	931	138	29	9	0	3	0	0	0	1	1	0	0	0	-6	-5	-19	-16	-31	-326	-237	-2	-1	-1	0	0	0	0	0	0	0	0	0	1341	-644	1985
1784	7	41	13	10	25	12	412	1889	58	15	0	2	3	2	0	0	1	0	0	0	-3	-3	-37	-23	-33	-137	-322	-88	-22	-8	0	0	0	0	0	0	0	0	0	0	2490	-676	3166
1785	7	11	2	7	4	32	612	828	1	1	1	0	0	0	0	0	0	0	0	0	-1	-7	-8	-10	-43	-40	-194	-240	-15	0	-1	0	0	0	-1	0	0	0	0	0	1506	-560	2066
1786	1	0	0	1	1	24	100	22	1	1	0	0	0	0	0	0	0	0	0	0	-3	-23	-6	-39	-7	-4	-34	-187	-2	0	0	0	-1	0	-2	0	0	0	0	0	151	-308	459
1787	0	0	0	2	23	42	163	454	112	1	2	0	0	0	0	1	0	0	0	0	-32	-14	-157	-26	-8	-9	-38	-26	-1	0	0	0	-1	0	0	-1	0	0	0	0	800	-313	1113
1788	0	0	10	15	14	5	30	1063	15	1	1	1	0	0	0	0	0	0	0	0	-1	-26	-9	-2	-1	-12	-11	-51	-25	-1	-1	0	0	0	0	0	0	0	0	0	1155	-140	1295
1789	0	3	17	0	1	2	100	65	5	1	0	0	0	0	0	0	0	0	0	0	-30	-9	-3	-9	-14	-1	-12	-183	-3	-2	-1	-2	0	0	0	0	0	0	0	-1	194	-270	464
1790	1	2	3	1	1	10	13	86	11	0	0	0	0	0	0	0	1	0	0	0	-16	-14	-30	-40	-1	-5	-109	-330	-10	-1	0	-1	-1	0	0	0	-1	0	0	0	129	-559	688
1791	2	2	0	2	0	2	8	33	1	1	3	0	0	1	0	0	0	0	0	0	-9	-107	-140	0	0	0	-15	-32	-4	-3	-7	-2	0	0	0	0	0	0	0	0	55	-319	374
1792	9	6	0	0	0	1	46	174	17	14	2	0	1	1	0	0	0	0	0	0	-42	-54	0	0	-1	-5	-106	-222	-44	-50	-5	0	-1	0	0	0	0	0	0	0	271	-530	801
1793	1	0	0	0	1	12	66	255	35	2	0	1	0	0	0	0	0	0	0	0	-2	0	0	0	0	-20	-174	-313	-49	-23	0	-1	0	0	-1	0	0	0	0	0	373	-583	956
1794	0	0	0	1	5	31	363	866	3	4	2	0	0	0	0	0	0	0	0	0	0	0	0	0	-6	-14	-17	-37	-15	0	0	0	0	0	0	0	0	0	0	0	1275	-89	1364
1795	10	1	10	20	43	215	928	677	48	22	3	1	0	3	0	1	0	0	0	0	0	-3	0	-1	-12	-32	-111	-591	-5	-3	0	0	0	0	0	0	0	0	0	0	1982	-758	2740
1796	0	3	11	20	28	119	96	187	102	12	3	0	0	1	0	0	0	0	0	0	-6	-8	-16	-22	-12	-60	-350	-83	-23	0	-2	0	-1	0	0	0	0	0	0	0	582	-583	1165
1797	0	8	5	6	22	70	336	1148	20	38	0	2	0	0	1	0	0	0	0	0	-2	-23	-18	-13	-36	-68	-119	-194	-13	-12	0	0	0	0	0	0	0	0	0	0	1656	-498	2154
1798	11	11	13	11	21	124	911	468	163	1	4	0	0	0	0	0	0	0	0	0	-2	-6	-2	-7	-7	-3	-44	-20	-7	-3	0	0	0	0	0	0	0	0	0	0	1738	-101	1839
1799	0	9	16	10	20	64	231	217	4	1	1	0	0	0	0	0	0	0	0	0	-4	-4	-26	-12	-4	-9	-55	-245	-5	0	0	0	0	0	0	0	0	0	0	0	573	-364	937
1800	13	23	7	11	30	19	56	8	6	2	2	0	0	0	0	0	0	0	0	0	-4	-18	-6	0	-8	-4	-46	-48	0	0	0	0	0	0	0	0	0	0	0	0	177	-134	311
1801	5	14	35	38	7	9	33	252	15	2	0	0	0	0	0	0	0	0	0	0	-17	-11	-2	-4	-3	-16	-81	-5	0	0	0	0	0	-1	0	0	0	0	0	0	410	-140	550
1802	0	16	27	5	1	1	65	156	0	2	0	0	0	0	0	0	0	0	0	0	-13	-1	-9	-4	-9	-7	-18	-45	-3	0	0	0	0	0	0	0	0	0	0	0	273	-109	382
1803	12	12	0	4	0	34	285	27	0	0	0	0	0	0	0	0	0	0	0	0	0	-2	0	-3	-2	-16	-157	-121	0	-1	0	0	0	0	0	0	0	0	0	0	374	-302	676
1804	3	0	1	0	6	13	29	24	4	0	0	0	0	0	0	0	0	0	0	0	-4	-1	-1	-16	-22	-56	-309	-12	-8	0	0	0	0	0	0	0	0	0	0	0	80	-429	509
1805	4	0	1	1	5	6	80	56	1	1	0	1	0	0	0	0	0	0	0	0	0	-2	-12	-5	-7	-19	-1	-6	-2	0	0	0	0	0	0	0	0	0	0	0	156	-54	210
1806	8	4	14	7	4	21	98	29	4	0	0	0	0	0	0	0	0	0	0	0	0	-3	-2	-2	-9	-1	-25	-19	-1	0	0	0	0	0	0	0	0	0	0	0	189	-62	251
1807	0	3	3	0	1	2	1	5	0	0	0	0	0	0	0	0	0	0	0	0	-15	-8	-19	-28	-5	-62	-175	-140	-2	-1	0	0	0	0	0	0	0	0	0	0	15	-455	470
1808	2	0	1	1	1	0	7	5	1	0	0	0	0	0	0	0	0	0	0	0	-4	-10	-31	-5	-30	-33	-141	-12	-6	0	0	0	-2	0	0	0	-1	0	0	0	18	-275	293
1809	2	2	6	6	8	15	99	83	0	0	0	0	0	0	0	0	0	0	0	0	-5	-6	-1	-5	-2	-15	-55	-116	-2	0	0	0	0	0	0	0	0	0	0	0	221	-207	428
1810	0	3	0	0	0	9	18	3	1	0	0	0	0	0	0	0	0	0	0	0	-9	-15	-19	-12	-36	-7	-213	-31	-6	0	-1	0	0	0	0	0	0	0	0	0	34	-349	383
1811	1	0	1	0	1	6	4	12	0	0	0	0	0	0	0	0	0	0	0	0	-5	-14	-5	-14	-3	-13	-56	-53	-2	-2	0	0	0	0	0	0	0	0	0	0	25	-167	192
1812	0	1	0	5	1	1	47	10	0	0	0	0	1	0	0	1	0	0	0	0	-6	0	-27	0	-4	-1	-13	-7	-13	0	0	0	0	0	0	0	0	0	0	0	67	-71	138
1813	0	0	0	3	1	2	15	24	0	0	0	0	0	0	0	0	0	0	0	0	0	-11	-1	-13	-11	-11	-1	-24	-1	-1	-1	0	0	0	0	0	0	0	0	0	45	-75	120
1814	0	2	8	1	5	7	12	0	2	0	0	0	0	0	0	0	0	0	0	0	-4	-4	-8	-16	-3	-1	-12	0	0	-1	0	0	0	0	0	0	0	0	0	0	37	-49	86
1815	26	17	2	3	0	1	0	69	6	0	0	0	0	0	0	0	0	0	0	0	0	0	-3	-1	0	-1	0	0	0	0	0	0	0	0	0	-1	0	0	0	0	124	-6	130
1816	8	0	4	2	0	0	7	10	1	0	1	0	0	0	0	0	0	0	0	0	-1	-7	-10	-1	0	0	0	0	0	0	0	0	0	0	0	0	0	0	0	0	33	-19	52
1817	0	0	0	0	0	1	10	1	0	0	0	0	0	0	0	0	0	0	0	0	-1	0	-2	0	0	0	0	0	0	0	0	0	0	0	0	0	0	0	0	0	12	-3	15
1818	0	7	0	0	0	0	0	0	0	0	1	1	0	0	0	0	0	0	0	0	-2	0	0	0	0	0	0	0	0	0	0	0	0	0	0	0	0	0	0	0	9	-2	11
1819	4	2	0	0	0	0	1	2	0	0	0	0	0	0	0	0	0	0	0	0	-1	0	0	0	0	0	0	-1	0	-1	0	0	0	0	0	0	0	0	0	0	9	-3	12
1820	0	0	0	0	0	0	0	0	0	0	0	0	1	0	0	0	0	0	0	0	0	0	0	0	0	0	-3	-1	-1	0	-1	0	0	0	0	0	0	0	0	-2	1	-8	9
1821	0	0	0	0	0	0	0	15	1	1	1	2	0	0	0	0	0	0	0	0	0	0	0	0	0	-1	-1	-11	-5	-2	0	0	0	0	0	0	0	0	0	0	20	-20	40
1822	0	0	0	0	0	0	10	2	0	1	0	0	0	0	0	0	0	0	0	0	0	0	-1	0	0	0	-5	-3	0	0	0	0	0	0	0	0	0	0	0	0	13	-9	22
1823	0	1	0	6	0	4	0	17	1	0	0	0	0	0	0	0	0	0	0	0	0	-1	0	-1	-1	-12	-8	-9	0	0	0	0	0	0	0	0	0	0	0	0	29	-32	61
1824	0	0	7	0	1	0	3	10	0	0	0	0	0	0	0	0	0	0	0	0	-9	-1	-5	0	-1	-2	-19	-3	0	0	0	0	0	0	0	0	0	0	0	0	21	-40	61
1825	2	2	2	2	1	8	11	3	0	0	0	0	0	0	0	0	0	0	0	0	-1	0	0	-1	0	-2	-1	-1	0	0	0	0	0	0	0	0	0	0	0	0	31	-6	37
1826	4	1	0	1	0	0	0	0	0	0	0	0	0	0	0	0	0	0	0	0	0	0	-2	-1	0	0	0	0	0	0	0	0	0	0	0	0	0	0	0	0	6	-3	9
1827	3	0	3	0	0	0	2	0	0	0	0	0	0	0	0	0	0	0	0	0	0	0	0	0	0	0	-2	-20	0	-1	0	0	0	0	0	0	0	0	0	0	8	-23	31
1828	0	2	0	0	0	1	6	4	0	0	0	0	0	0	0	0	0	0	0	0	0	0	0	0	0	0	-4	0	0	0	0	0	0	-1	0	0	0	0	0	0	13	-5	18
1829	0	0	0	0	3	5	35	46	2	2	0	0	0	0	0	0	1	0	0	0	0	0	0	0	0	-4	-35	-274	-18	0	0	0	-1	0	0	0	0	0	0	0	94	-332	426
1830	0	0	0	0	4	2	26	3	2	1	0	0	0	0	0	0	0	0	0	0	0	0	0	0	-9	0	-50	-73	0	0	0	0	0	0	0	0	0	0	0	0	38	-132	170
1831	1	6	5	2	1	8	17	316	6	0	0	0	0	1	0	0	0	0	0	0	-1	0	-1	0	-2	-10	-233	-10	-8	-3	0	0	0	0	0	0	0	0	0	0	363	-268	631
1832	3	0	2	2	0	0	28	9	1	0	0	0	0	0	0	0	0	0	0	0	-3	-8	-45	-7	-33	-132	-10	-54	-32	0	-3	0	0	0	0	0	-1	0	0	0	45	-328	373
1833	3	0	2	3	0	21	114	18	0	3	2	0	0	0	0	0	0	0	0	0	-9	-9	-2	-6	-23	-5	-37	-161	-2	0	0	0	0	0	0	0	0	0	0	0	166	-254	420
1834	0	4	2	1	6	5	5	2	3	4	1	0	0	0	0	0	0	0	0	0	-48	-16	-36	-22	-7	-37	-170	-134	-11	0	-4	-1	0	0	0	-1	0	0	0	0	33	-487	520
1835	5	3	0	1	5	0	3	32	3	0	0	0	0	0	0	0	0	0	0	0	-2	-12	0	-2	-10	-11	-86	-111	-1	-2	0	0	-1	0	0	0	0	0	0	0	52	-238	290
1836	2	0	1	4	0	0	25	44	1	0	0	0	0	0	0	0	0	0	0	0	0	0	-3	-2	-7	-7	-8	-6	-1	-1	0	0	0	0	0	0	0	0	0	0	77	-35	112
1837	0	7	4	0	0	4	41	58	3	0	1	0	0	0	0	0	0	0	0	1	0	0	-5	-5	-11	-9	-8	-17	-3	0	0	0	0	0	0	0	0	0	0	0	119	-58	177
1838	3	2	2	0	0	12	9	7	0	1	0	0	0	0	0	0	0	0	0	0	-2	-2	0	-9	-5	-3	-6	-11	0	0	0	0	0	0	0	0	0	0	0	0	36	-38	74
1839	2	4	1	1	14	9	18	39	0	0	0	0	0	0	0	0	0	0	0	0	-14	-10	-10	0	-2	-4	-33	-28	0	0	0	0	0	0	0	0	0	0	0	0	88	-101	189
1840	0	0	2	1	1	1	9	2	0	1	0	0	0	0	0	0	0	0	0	0	-15	-24	-6	-2	-4	-6	-16	0	-2	0	0	0	0	0	0	0	0	0	0	0	17	-75	92
1841	0	8	15	3	1	4	6	10	0	0	0	0	0	0	0	0	0	0	0	0	-11	-7	-6	-6	0	-4	-10	-18	0	0	0	-1	0	0	0	0	0	0	0	0	47	-63	110
1842	4	8	0	0	0	0	0	1	0	0	0	0	0	0	0	0	0	0	0	0	-2	-3	-12	-2	0	0	-1	-1	0	0	-1	0	0	0	0	0	0	0	0	0	13	-22	35
1843	6	0	3	0	0	1	7	32	2	0	1	0	0	0	0	0	0	0	0	0	-2	-22	-4	-1	-5	0	-6	-6	-2	0	0	0	0	0	0	0	0	0	0	0	52	-48	100
1844	3	2	0	0	0	0	10	7	0	1	0	0	0	0	0	0	0	0	0	0	-4	0	0	0	-1	0	0	-8	0	0	0	0	0	0	0	0	0	0	0	0	23	-13	36
1845	0	0	0	0	0	0	6	63	2	0	2	0	0	0	0	0	0	0	0	0	0	0	0	-2	-3	0	-10	-31	0	0	0	0	-2	-1	0	0	0	0	0	0	73	-49	122
1846	0	0	1	1	0	0	19	25	3	1	0	0	1	3	0	0	0	0	0	0	0	0	-4	0	0	0	-15	-17	-1	0	0	-1	0	0	0	0	0	0	0	0	54	-38	92
1847	9	4	0	0	1	6	63	58	9	1	2	0	0	0	0	1	0	0	1	0	0	-1	-1	0	-9	-11	-46	-36	0	0	0	0	0	0	0	0	0	0	0	0	155	-104	259
1848	4	2	22	6	1	3	22	52	2	1	0	0	0	0	0	0	0	0	0	0	0	-1	0	-1	-3	-3	-14	-2	0	-1	0	0	0	0	-1	0	0	0	0	0	115	-26	141
1849	0	4	8	1	1	3	114	191	0	0	6	1	0	1	0	0	0	0	0	0	0	-2	-10	-13	-11	-2	-11	-45	-8	-5	-2	0	0	0	0	0	0	0	0	0	330	-109	439
1850	2	1	5	0	2	19	111	11	4	2	1	0	0	0	0	0	0	0	0	0	-4	-14	-16	-5	-6	-2	-8	-34	-13	-2	-1	-1	0	0	0	0	0	0	0	0	158	-106	264
1851	3	2	3	0	10	48	15	118	22	4	0	0	0	0	0	0	0	0	0	0	0	-9	-3	-2	-1	-1	-25	-271	-6	0	0	-1	-2	-1	0	0	0	0	0	0	225	-322	547
1852	1	0	3	9	12	2	24	77	13	1	0	0	0	0	0	0	0	0	0	0	-3	0	-1	-1	0	0	-7	-12	0	-1	0	0	0	0	0	0	0	0	0	0	142	-25	167
1853	1	12	6	11	2	2	38	134	2	1	0	0	0	0	0	0	2	0	0	0	-1	-3	0	0	0	-7	-25	-13	-2	-1	0	-2	0	0	0	0	0	0	0	0	211	-54	265
1854	2	3	2	0	0	2	7	0	0	0	0	0	0	0	0	0	0	0	0	0	-1	-1	0	0	-6	-7	-184	-133	-28	-2	-1	0	-1	0	0	0	0	0	0	0	16	-364	380
1855	1	0	0	0	0	0	0	0	0	1	0	0	0	0	0	0	0	0	0	0	-3	0	-2	0	0	-9	-105	-408	-5	-8	-1	0	-1	-2	0	0	0	0	0	0	2	-544	546
1856	0	0	0	0	0	0	3	5	1	0	0	0	0	0	0	0	0	0	0	0	0	0	-2	0	-1	-13	-137	-64	-36	-6	-1	-2	-1	-1	0	0	0	0	0	0	9	-264	273
1857	0	0	0	1	0	0	13	137	3	3	1	2	1	0	0	0	0	0	0	0	0	0	-2	0	-1	-7	-47	-142	-5	0	-1	-2	0	0	0	-1	0	0	0	-1	161	-209	370
1858	0	0	5	1	2	8	138	88	53	29	6	1	0	0	0	0	0	0	0	0	-1	-1	-4	-1	-20	-64	-244	-161	-16	-7	0	0	0	0	0	0	0	0	0	0	331	-519	850
1859	0	0	0	0	1	10	19	349	54	7	2	0	0	0	0	0	0	0	0	0	-3	-4	-12	-7	-36	-110	-945	-1659	-36	-8	-3	0	-1	0	0	0	0	0	0	0	442	-2824	3266
1860	7	2	2	3	6	52	11	39	2	2	0	0	0	0	0	0	0	0	0	0	-10	-11	-19	-62	-21	-61	-1419	-472	-3	-1	0	0	0	0	0	0	-2	0	0	0	126	-2081	2207
1861	0	3	12	7	13	28	505	578	4	0	0	0	0	0	0	0	0	0	2	0	-13	-19	-69	-26	-41	-180	-122	-53	-22	-2	-1	-1	-3	0	-1	0	0	0	0	0	1152	-553	1705
1862	4	7	13	6	13	196	678	34	0	0	1	0	1	2	2	1	1	0	0	1	-5	-27	-16	-7	-38	-8	-8	-47	-3	0	-2	0	0	0	0	0	0	0	0	0	960	-161	1121
1863	1	9	30	11	14	57	8	9	1	3	2	4	7	1	2	2	0	0	0	3	-70	-37	-37	-108	-31	-2	-31	-101	-3	-11	-1	0	0	-1	0	0	0	0	0	0	164	-433	597
1864	1	3	2	1	3	0	0	2	1	2	0	2	0	0	0	0	0	0	0	0	-25	-28	-53	-7	-1	-1	-25	-5	-14	-16	-2	0	-1	0	0	0	0	0	0	0	17	-178	195
1865	6	8	2	1	0	1	10	155	3	14	2	0	0	0	0	0	0	1	0	1	-7	-21	-4	0	-4	-7	-113	-1683	-1348	-25	-1	0	0	-1	0	0	0	0	0	0	204	-3214	3418
1866	2	2	1	0	0	1	84	42	27	3	0	1	0	0	2	0	1	1	1	0	-20	-12	-7	-13	-33	-77	-931	-7167	-21	0	-1	0	-1	0	0	0	0	0	-1	0	168	-8284	8452
1867	1	0	0	1	4	90	281	416	13	0	0	1	0	0	0	1	2	0	0	0	-3	-42	-43	-55	-16	-266	-1637	-464	-11	-9	-3	-19	-2	0	0	0	0	-1	0	0	810	-2571	3381
1868	1	0	4	0	26	40	261	121	1	4	26	9	2	9	5	2	0	1	0	0	-2	-6	-16	-3	-34	-124	-91	-293	-69	-4	-9	0	0	0	0	0	0	0	0	0	512	-651	1163
1869	4	15	19	31	21	129	847	996	108	214	5	1	4	5	4	0	2	0	1	0	-5	-7	-5	-58	-79	-54	-343	-1032	-21	-9	0	0	0	0	0	0	0	0	-1	0	2406	-1614	4020
1870	7	6	15	3	11	29	155	281	218	18	0	0	1	4	1	0	2	1	0	0	-9	-10	-59	-134	-45	-71	-384	-271	-29	-13	0	-2	-1	0	-2	0	0	0	0	0	752	-1030	1782
1871	2	7	8	12	37	75	166	1646	21	3	10	3	1	0	0	0	0	0	0	0	-4	-27	-61	-16	-51	-142	-331	-566	-79	-8	-1	0	0	-6	0	0	0	-1	0	0	1991	-1293	3284
1872	18	6	4	26	43	15	697	330	8	7	14	8	2	1	2	2	0	0	0	0	-9	-14	-11	-27	-20	-33	-113	-145	-12	-4	0	0	0	0	0	0	0	0	0	0	1183	-388	1571
1873	6	17	21	13	9	188	718	569	149	96	55	5	6	3	2	0	2	0	0	0	-4	-1	-7	-14	-10	0	-70	-271	-11	-2	0	0	0	0	0	0	0	0	0	0	1859	-390	2249
1874	12	15	14	1	53	87	223	735	114	60	5	3	2	1	0	0	0	0	0	0	0	-6	-16	-11	-4	-5	-79	-27	0	-1	0	0	0	0	0	0	0	0	0	0	1325	-149	1474
1875	23	19	11	51	41	27	548	4862	652	52	11	1	1	1	3	0	0	0	0	0	-7	-29	-11	-8	-3	-22	-39	-3	0	-2	0	0	0	0	0	0	0	0	0	-1	6303	-125	6428
1876	11	2	62	22	7	52	1892	3349	52	32	11	3	5	1	3	0	0	0	0	0	-12	-10	-15	-8	-16	-8	-23	-17	-11	0	0	0	0	0	0	0	0	0	0	0	5504	-120	5624
1877	6	50	19	5	14	233	1544	151	31	11	7	2	0	0	0	0	0	2	3	0	0	-7	-2	-4	-6	-3	-15	-71	-4	0	-2	0	0	0	0	0	0	-1	0	0	2078	-115	2193
1878	76	46	30	27	116	263	654	807	123	8	4	2	0	0	1	0	1	0	0	0	-10	-4	-2	-1	-2	-1	-17	-12	-3	-5	-3	-1	0	0	0	0	0	0	0	0	2158	-61	2219
1879	14	16	38	40	73	107	508	648	9	2	0	0	3	0	0	1	1	2	1	0	-4	-3	-1	0	-2	-31	-290	-192	-18	-9	0	0	0	0	-1	0	0	0	0	0	1463	-551	2014
1880	13	10	20	14	5	23	72	2	1	0	0	0	0	0	0	0	0	0	0	0	-5	-19	-2	-5	-54	-26	-27	-169	-9	-4	0	-2	-2	-1	0	0	0	-1	0	0	160	-326	486
1881	20	45	81	23	45	36	75	401	39	13	11	5	6	2	4	4	0	0	0	0	-22	-5	-3	-42	-12	-6	-76	-227	-32	-4	-1	-1	-2	-1	0	0	0	0	0	0	810	-434	1244
1882	77	349	27	6	21	56	1041	1405	38	61	25	5	2	12	7	1	0	0	0	0	-1	-1	0	-4	-4	-6	-68	-94	0	0	-1	0	0	0	0	0	0	0	0	0	3133	-179	3312
1883	77	21	16	15	17	54	196	288	107	14	1	2	1	19	0	0	0	0	0	0	-2	-11	-9	-1	-21	-17	-89	-73	-4	-3	-1	0	0	0	0	0	0	0	0	0	828	-231	1059
1884	5	8	3	1	4	8	100	716	13	5	1	2	1	0	0	0	0	0	0	0	-19	-20	-6	-22	-9	-22	-100	-174	-6	-3	0	0	0	0	0	0	0	0	0	0	867	-381	1248
1885	8	15	22	15	10	32	1159	582	7	1	0	0	0	0	0	0	0	0	0	0	-13	0	-9	-2	-6	-8	-32	-21	-1	0	0	0	0	0	0	0	0	0	0	0	1851	-92	1943
1886	14	24	13	21	10	301	1702	1497	36	2	0	0	0	0	0	0	0	0	0	0	-1	-6	-11	-1	-1	-5	-35	-8	0	0	0	0	0	0	0	0	0	0	0	0	3620	-68	3688
1887	93	54	26	20	161	401	399	53	2	2	0	0	0	0	0	0	0	0	0	0	-9	-25	-6	-4	-5	-6	-14	-1	0	0	0	0	0	0	0	0	0	0	0	0	1211	-70	1281
1888	4	7	5	22	47	6	2	2	0	0	0	0	0	0	0	0	0	0	0	0	-16	-15	-5	-5	-1	-6	0	0	0	0	0	0	0	0	0	0	0	0	0	0	95	-48	143
1889	3	28	38	12	0	0	0	0	0	0	0	0	0	0	0	0	0	0	0	0	-4	-8	0	0	0	0	0	0	0	0	0	0	0	0	0	0	0	0	0	0	81	-12	93
1890	45	52	17	0	0	0	0	0	0	0	0	0	0	0	0	1	0	0	0	0	-3	-4	-1	0	0	0	-1	-2	0	0	-1	0	-1	0	0	0	-1	0	0	0	115	-14	129
1891	13	0	0	0	0	0	0	1	0	0	0	0	0	0	0	0	0	0	0	0	0	0	0	0	0	0	-13	-15	-3	-2	-2	-1	-1	0	-1	-1	0	0	0	-1	14	-40	54
1892	0	0	0	0	0	0	14	14	7	1	0	0	0	1	0	0	0	0	0	0	0	0	0	0	0	0	-3	-33	0	0	0	-1	0	0	0	0	0	0	0	0	37	-37	74
1893	0	0	0	0	1	7	15	285	26	3	1	5	0	0	0	0	0	0	0	0	0	0	0	-2	-5	-6	-73	-193	-11	-6	-2	-1	0	-1	0	0	0	0	0	0	343	-300	643
1894	0	0	0	1	0	1	43	150	4	1	1	1	0	0	0	0	0	0	0	0	-3	-5	-12	-18	-23	-42	-343	-389	-72	-7	-1	-1	-2	0	-1	0	0	0	0	0	202	-919	1121
1895	0	6	7	5	13	26	322	110	0	3	2	0	0	2	0	0	0	0	0	0	-7	-9	-6	-3	-9	-20	-134	-1561	-153	-8	-3	-9	-1	0	0	0	0	0	0	0	496	-1923	2419
1896	6	7	7	5	3	36	148	89	55	8	0	0	0	1	0	0	0	0	0	0	-24	-22	-20	-48	-38	-71	-241	-1236	-11	-16	-7	-3	0	-1	0	0	0	0	0	0	365	-1738	2103
1897	6	6	6	1	6	10	23	400	51	3	2	2	1	0	0	0	0	0	0	0	-6	-11	-35	-25	-18	-15	-106	-33	-62	-14	-6	-1	-1	-1	-1	0	0	0	0	0	517	-335	852
1898	18	10	9	4	20	6	157	639	20	5	6	2	0	0	0	0	0	0	0	0	0	-4	-2	-8	-5	-20	-76	-146	-13	-6	0	0	0	0	0	0	0	0	0	0	896	-280	1176
1899	5	1	2	4	1	14	80	14	1	0	0	0	0	0	0	0	0	0	1	0	-8	-9	-26	-11	-33	-30	-653	-423	-78	-9	-1	0	-1	0	-2	0	0	0	-1	0	123	-1285	1408
1900	1	0	1	0	7	8	26	17	0	0	0	0	0	0	0	0	0	0	0	0	-4	-31	-37	-12	-13	-35	-201	-292	-15	-3	-1	-1	0	-1	0	0	0	0	0	0	60	-646	706
1901	0	5	1	29	15	24	58	111	15	3	0	1	0	0	1	0	0	0	0	0	-27	-12	-5	-5	-21	-75	-499	-176	-34	-5	0	0	0	0	0	0	0	0	0	0	263	-859	1122
1902	10	1	25	14	5	4	61	130	7	0	0	0	0	0	0	0	0	0	0	0	-14	-23	-5	-35	-40	-113	-231	-312	-5	-4	-1	0	0	0	0	-1	0	0	-1	0	257	-785	1042
1903	1	1	4	0	1	9	177	29	4	2	1	0	0	0	0	0	0	0	0	0	-10	-3	-49	-75	-76	-62	-684	-680	-85	-5	-7	-2	0	0	-2	0	0	0	0	0	229	-1740	1969
1904	2	6	5	0	6	24	45	37	0	0	0	0	0	1	0	0	0	0	0	0	-2	-7	-20	-23	-8	-28	-94	-290	-1	-1	0	0	-1	0	0	0	0	0	0	0	126	-475	601
1905	1	5	4	12	14	17	84	102	15	0	1	2	0	0	0	0	0	0	0	0	-2	-19	-38	-5	-5	-3	-62	-48	-20	-2	-2	-1	-2	0	0	0	0	0	0	0	257	-209	466
1906	0	0	4	2	0	2	9	63	0	1	2	0	0	0	0	0	0	0	0	0	-27	-32	-16	-15	-11	-49	-295	-1153	-91	-3	0	-2	0	0	0	0	0	0	0	0	83	-1694	1777
1907	0	3	0	1	0	7	27	6	1	0	1	0	0	0	0	0	0	0	0	0	-22	-5	-8	-2	-9	-22	-345	-112	-37	-4	0	0	0	0	0	0	0	0	0	0	46	-566	612
1908	1	0	4	1	0	3	13	105	12	0	0	0	0	0	0	0	0	0	0	0	-12	-10	-4	-6	-6	-41	-358	-533	-22	-4	0	-1	-1	-1	0	0	0	0	0	0	139	-999	1138
1909	0	0	0	0	0	2	32	12	1	0	0	0	0	0	0	0	0	0	0	0	-8	-5	-13	-2	-10	-48	-285	-54	-9	-6	-4	0	-2	0	0	0	0	0	0	0	47	-446	493
1910	0	0	1	4	4	2	33	58	0	2	0	0	0	0	0	0	0	0	0	0	-2	-3	-1	-8	-8	-35	-64	-296	-84	-14	0	-1	0	0	0	0	0	0	0	0	104	-516	620
1911	0	2	0	1	1	8	63	43	1	0	1	0	0	3	0	0	0	0	0	1	-2	0	-6	-9	-2	-6	-65	-78	-38	-3	-2	0	0	0	0	0	0	0	0	0	124	-211	335
1912	0	1	0	0	10	26	46	73	14	0	0	1	0	1	0	0	0	0	1	0	0	-1	-15	-58	-14	-54	-75	-317	-11	-4	-5	0	0	0	0	0	0	0	0	0	173	-554	727
1913	1	0	0	0	9	7	30	12	1	1	0	0	0	0	0	1	0	0	0	0	-3	-11	-28	-2	-41	-13	-290	-465	-49	-6	0	0	0	0	0	0	0	0	0	0	62	-908	970
1914	1	1	1	3	4	10	8	40	2	4	1	2	0	0	0	0	0	0	0	0	-6	-37	-4	-35	-8	-35	-74	-151	-2	-1	0	0	0	-1	-1	0	0	0	0	0	77	-355	432
1915	1	0	5	2	4	12	91	146	32	6	0	0	0	0	0	0	0	0	1	0	-10	-4	-6	-2	-7	-6	-21	-2	0	0	0	0	0	0	0	0	0	0	0	0	300	-58	358
1916	7	11	5	7	1	4	27	115	10	6	0	0	0	0	0	0	0	0	0	2	-1	-15	-2	-1	0	-2	-13	-92	-10	-2	-6	-1	0	0	0	0	0	0	-2	0	195	-147	342
1917	5	5	3	0	0	2	45	45	12	2	1	0	0	0	0	0	0	1	0	0	-2	-1	0	0	0	0	-38	-92	-2	-3	-2	0	0	0	0	0	0	0	-1	0	121	-141	262
1918	2	5	2	1	3	7	102	548	17	4	0	0	0	0	0	0	0	0	0	0	0	0	0	0	0	-3	-50	-187	-26	-4	-1	0	0	0	0	0	0	0	0	0	691	-271	962
1919	1	1	0	2	4	21	264	352	21	0	2	2	2	0	1	0	1	0	0	0	0	0	-2	-3	-4	-4	-34	-42	-3	0	0	0	-1	0	0	0	0	0	0	0	674	-93	767
1920	0	2	1	2	5	36	71	317	9	4	4	0	4	0	0	1	3	0	0	0	-4	-6	-6	-7	-6	-16	-190	-358	-74	0	0	-1	-2	-1	-3	0	-1	0	0	-2	459	-677	1136
1921	0	0	1	4	3	7	20	12	1	4	0	1	1	0	0	1	1	0	0	0	-4	-14	-1	-5	-2	-42	-118	-341	-2	-1	-2	-1	-3	-4	0	0	0	-1	0	-2	56	-543	599
1922	3	5	4	6	5	12	59	291	55	23	5	7	5	12	5	0	0	2	0	0	-9	-2	-1	-3	-19	-21	-375	-77	-6	-1	0	-3	0	-1	0	0	-1	-1	0	0	499	-520	1019
1923	1	10	7	4	7	9	44	282	15	15	12	4	10	4	2	2	2	1	1	2	-16	-10	-12	-4	-9	-18	-63	-35	-9	-7	-6	-2	-7	-1	-1	-1	-1	-2	0	0	434	-204	638
1924	5	14	2	1	0	4	115	139	23	4	8	19	14	8	2	0	4	1	2	0	-3	-3	-19	-6	-26	-23	-339	-988	-71	-45	-5	-4	-5	-2	-2	0	0	0	0	0	365	-1541	1906
1925	13	0	1	0	0	3	60	218	12	28	17	19	4	0	4	0	1	4	3	1	-2	-12	-10	-17	-6	-30	-926	-606	-143	-16	-10	-3	-6	-1	0	-1	0	0	0	0	388	-1789	2177
1926	0	0	0	4	36	61	1472	1653	134	130	10	2	1	4	1	0	0	0	0	0	-45	-12	-21	-20	-16	-191	-624	-2785	-96	-44	-8	-1	-3	0	0	0	0	0	0	0	3508	-3866	7374
1927	5	4	5	32	29	200	1734	1558	394	35	12	0	3	0	0	5	2	2	1	0	-16	-9	-29	-35	-143	-207	-474	-367	-71	-45	-16	-11	0	-11	-1	0	0	-1	0	0	4021	-1436	5457
1928	0	0	14	2	52	183	863	3506	120	7	5	3	0	3	1	2	0	0	0	0	-13	-40	-69	-116	-205	-340	-1498	-2906	-875	-60	-17	-2	-11	-1	0	0	0	0	0	0	4761	-6153	10914
1929	0	7	17	40	61	55	270	100	9	10	4	2	7	16	11	0	1	0	0	0	-30	-34	-65	-75	-65	-56	-182	-764	-54	-27	-3	-2	-2	0	0	0	0	0	0	0	610	-1359	1969
1930	1	5	26	19	15	86	187	464	186	12	11	2	4	3	0	0	0	0	0	0	-1	-17	-15	-20	-10	-16	-113	-400	-67	-4	-3	-1	0	0	0	0	0	0	0	0	1021	-667	1688
1931	6	41	49	25	51	82	263	1601	111	34	15	12	3	1	0	0	0	0	0	0	-1	-2	-4	-1	-3	-26	-75	-144	-5	-4	0	0	0	0	0	0	0	0	0	0	2294	-265	2559
1932	6	11	22	37	67	46	650	1319	108	35	1	0	0	0	0	0	0	0	0	0	0	-1	-2	-5	-9	-29	-244	-169	-9	-3	-2	0	0	0	0	0	0	0	0	0	2302	-473	2775
1933	4	1	12	16	13	32	255	695	17	4	0	0	0	0	0	0	0	0	0	0	-1	-2	-23	-4	-15	-94	-267	-132	-7	-1	-1	-1	0	0	-2	0	-2	0	-1	-1	1049	-554	1603
1934	1	12	15	14	15	39	611	874	17	2	1	0	0	1	0	0	0	0	0	0	-6	-24	-9	-31	-45	-45	-144	-52	-6	0	0	0	-2	-17	-3	0	0	0	0	0	1602	-384	1986
1935	28	41	34	12	40	130	1054	276	30	30	6	0	1	0	0	1	0	0	2	0	-32	-36	-52	-83	-19	-38	-87	-71	-9	-6	-5	-1	-8	0	-2	0	-7	-1	0	0	1685	-457	2142
1936	131	47	26	25	42	91	295	301	140	28	7	3	1	6	2	1	0	0	0	2	-11	-11	-58	-33	-29	-26	-290	-462	-167	-30	-8	-20	-6	-2	-2	-7	-3	-1	0	0	1148	-1166	2314
1937	17	12	9	9	10	80	358	225	18	3	1	3	0	1	0	0	1	0	0	0	-4	-9	-6	-8	-5	-13	-150	-295	-18	-2	-9	0	0	-1	0	-2	-1	0	0	0	747	-523	1270
1938	37	35	30	21	39	44	559	462	64	2	3	0	3	1	0	2	1	1	2	0	-4	-8	-12	-9	-17	-59	-750	-376	-77	-33	-4	0	0	-3	-2	0	-1	0	-2	0	1306	-1357	2663
1939	15	15	24	22	14	52	379	192	6	2	1	11	0	0	0	0	1	0	0	0	-5	-15	-9	-4	-21	-82	-127	-930	-69	-22	0	-5	-6	-2	0	0	-1	-1	0	0	734	-1299	2033
1940	9	19	35	16	57	370	451	98	50	3	9	1	0	3	2	0	0	0	1	0	-8	-2	-3	-4	-13	-13	-232	-735	-234	-2	-2	-4	-1	0	-1	0	0	0	0	-1	1124	-1255	2379
1941	17	36	27	16	31	14	29	446	10	32	4	5	8	1	2	0	1	0	0	0	-35	-11	-18	-93	-23	-62	-824	-1252	-36	-16	-42	-11	-4	0	0	-2	-2	0	0	0	679	-2431	3110
1942	5	3	3	1	0	5	78	209	180	2	1	1	1	5	0	0	0	0	0	0	-11	-14	-61	-17	-15	-103	-548	-806	-43	-90	-29	-6	-4	-1	-4	-1	-1	0	0	0	494	-1754	2248
1943	0	3	3	0	3	9	132	398	11	2	0	1	1	0	0	0	0	1	0	0	-6	-4	0	-4	-24	-55	-909	-544	-174	-11	-8	-1	0	-3	-1	0	0	0	0	0	564	-1744	2308
1944	0	1	0	2	1	7	105	87	8	2	2	0	0	0	0	0	0	0	0	0	-1	-3	0	-21	-96	-229	-243	-1811	-366	-55	-7	-2	-5	-1	-1	0	0	0	-1	0	215	-2842	3057
1945	0	0	2	2	7	40	225	144	60	15	25	0	1	1	0	0	0	0	0	1	0	0	-5	-6	-5	-11	-90	-269	-50	-7	-1	-3	0	0	0	0	0	0	0	0	523	-447	970
1946	0	0	0	0	7	24	47	774	161	68	3	0	4	0	0	0	0	0	0	0	0	-13	-11	-10	-2	-27	-154	-433	-14	-6	-1	0	-1	0	0	0	0	0	0	0	1088	-672	1760
1947	1	0	3	5	4	5	93	361	61	5	0	1	0	0	0	0	0	0	0	0	-19	-10	-21	-6	-42	-104	-642	-117	-39	-2	-3	-1	-2	0	0	0	0	0	0	0	539	-1008	1547
1948	0	0	1	0	1	22	146	633	3	1	0	0	0	0	0	0	0	0	0	0	-12	-5	-7	-30	-37	-121	-1087	-356	-2	-4	-1	-2	0	0	0	0	0	0	0	0	807	-1664	2471
1949	0	7	5	2	19	26	305	24	1	0	0	2	1	0	0	0	0	0	0	0	-3	-3	-61	-20	-49	-235	-118	-20	-3	0	-1	0	0	0	0	0	0	0	0	0	392	-513	905
1950	4	1	3	21	11	40	162	62	23	0	0	1	1	3	0	0	0	0	0	0	-2	-25	-40	-43	-71	-8	-33	-80	-15	-11	-1	0	0	0	0	0	0	0	0	0	332	-329	661
1951	0	0	8	2	6	18	38	122	1	4	1	0	0	0	0	0	0	0	0	0	-53	-64	-78	-30	-8	-51	-173	-1328	-167	-5	-7	-1	0	0	0	0	0	0	0	0	200	-1965	2165
1952	1	4	3	14	15	12	116	130	17	2	0	0	0	0	0	0	0	0	0	0	-26	-17	-33	-11	-64	-37	-378	-619	-3	-4	0	-5	0	0	0	0	0	0	0	0	314	-1197	1511
1953	2	6	29	15	4	49	67	335	54	2	3	0	0	1	0	0	0	0	0	0	-4	-18	-13	-61	-23	-25	-85	-276	-4	-1	-2	0	0	-1	0	0	0	0	0	0	567	-513	1080
1954	20	44	12	3	31	5	75	281	10	6	2	1	0	0	0	0	0	0	0	0	-2	-11	-46	-30	-16	-5	-49	-61	0	0	-2	0	0	0	0	0	0	0	0	0	490	-222	712
1955	24	23	4	11	3	11	61	232	11	6	4	1	0	0	0	0	0	0	0	0	-5	-18	-19	-12	-1	-2	-5	-2	-1	0	0	0	0	0	0	0	0	0	0	0	391	-65	456
1956	4	3	36	2	0	3	34	86	3	6	0	1	0	0	0	2	0	0	0	0	-12	-19	-8	0	0	0	0	-1	0	0	0	0	0	0	0	0	0	0	0	0	180	-40	220
1957	6	15	1	1	2	5	38	67	19	0	0	3	0	0	0	0	0	0	0	0	-12	-9	-1	0	0	0	0	-3	0	0	0	0	0	0	0	0	0	0	0	0	157	-25	182
1958	8	0	0	0	2	3	49	194	14	2	2	0	0	0	0	0	0	1	0	1	-1	0	0	0	0	0	-2	0	0	0	0	0	0	0	0	0	0	0	0	0	276	-3	279
1959	0	0	0	0	0	1	19	78	19	4	1	0	1	1	0	0	0	0	0	0	-5	0	0	0	0	-1	-1	-26	-2	0	0	0	0	0	0	0	0	0	0	0	124	-35	159
1960	0	0	2	0	4	5	75	203	16	4	1	0	0	0	0	0	0	0	0	0	0	0	0	0	0	-1	-3	-27	-1	0	0	0	0	0	0	0	0	0	0	0	310	-32	342
1961	0	0	1	1	10	78	366	1596	18	1	0	0	0	0	0	0	0	0	0	0	0	0	0	0	0	-1	-10	-19	0	0	0	0	0	0	0	-1	0	0	0	0	2071	-31	2102
1962	0	1	1	6	28	27	349	363	13	1	0	0	0	0	0	0	0	0	0	0	0	-2	-9	-6	-15	-6	-16	-22	-3	0	0	0	0	0	0	0	0	0	0	0	789	-79	868
1963	0	1	9	3	6	47	65	168	6	0	2	0	0	0	0	0	0	0	0	0	-1	-4	-5	-10	0	-1	-3	-52	-4	-1	0	0	0	0	0	0	0	0	0	0	307	-81	388
1964	0	5	8	2	7	5	37	262	14	0	0	0	0	0	0	0	0	0	0	0	-25	-18	-73	-9	-3	-2	-15	-12	-1	-3	-1	0	-1	-1	-1	0	0	0	0	0	340	-165	505
1965	18	26	27	35	2	20	41	154	6	0	4	0	1	0	0	0	1	0	0	0	-2	-12	-2	0	0	-1	-13	-12	-15	-1	0	0	-1	0	0	0	0	0	0	0	335	-59	394
1966	26	13	71	9	12	3	68	41	2	14	5	0	1	1	0	0	0	0	0	0	-25	-13	-14	-1	-6	-2	-54	-267	-5	-2	0	-2	0	0	0	0	0	0	0	0	266	-391	657
1967	6	7	4	1	0	1	24	12	10	1	0	0	0	0	0	0	0	0	0	0	-10	-5	-4	-2	-1	-10	-91	-27	-3	-2	-3	0	0	0	0	-2	0	0	0	0	66	-160	226
1968	15	4	5	1	10	2	51	204	9	0	1	1	1	0	0	0	0	1	0	0	-2	0	-1	0	-2	-4	-26	-35	-6	-2	-2	0	0	0	0	0	0	0	0	0	305	-80	385
1969	0	1	4	3	0	2	165	81	12	4	1	0	0	0	0	0	0	0	0	0	0	-2	-4	-5	-6	-16	-17	-54	-19	0	0	0	-5	0	0	0	0	0	0	0	273	-128	401
1970	3	2	5	2	3	68	100	119	24	4	0	0	0	0	0	0	0	0	0	0	0	-2	-1	0	-1	-3	-69	-213	0	0	-1	0	0	-1	0	0	0	0	0	0	330	-291	621
1971	0	13	0	8	19	63	61	117	17	0	1	0	0	0	0	0	0	0	0	0	-1	0	-9	-9	-4	-27	-218	-35	-2	0	0	0	-2	0	0	0	0	0	0	0	299	-307	606
1972	2	0	0	3	15	9	41	105	3	2	2	1	1	1	0	0	0	0	0	0	-1	0	-13	-2	-14	-45	-243	-79	-8	-8	-1	-1	0	0	0	0	0	0	0	0	185	-415	600
1973	0	0	0	8	0	9	99	24	4	0	0	0	0	0	0	0	0	0	0	0	-4	-4	-2	-7	-11	-15	-146	-114	-13	-3	-1	0	-1	0	0	0	0	0	0	0	144	-321	465
1974	6	8	20	10	10	32	403	114	13	6	0	3	0	2	0	0	0	0	0	0	-27	-27	-45	-87	-21	-14	-353	-736	-35	-10	-2	0	-1	0	-1	0	0	0	0	0	627	-1359	1986
1975	7	7	2	0	16	27	141	120	8	3	0	0	1	0	0	0	0	0	0	0	-16	-35	-63	-8	-3	-24	-183	-21	-14	-2	0	0	-3	0	0	0	0	0	0	0	332	-372	704
1976	38	14	36	49	38	81	460	769	40	5	0	3	0	1	0	0	0	0	0	0	-3	-2	-5	-4	-6	-60	-109	-140	-8	-1	0	0	0	0	0	0	0	0	0	0	1534	-338	1872
1977	3	3	21	15	7	19	49	11	0	3	1	0	0	0	0	0	0	0	0	0	-6	-4	-7	-14	-61	-26	-161	-72	-9	0	-1	-2	-1	0	0	0	-2	0	0	0	132	-366	498
1978	9	31	14	11	24	68	313	276	17	5	0	1	0	0	0	0	0	0	0	1	0	-1	-3	-33	-17	-125	-116	-112	-5	0	0	0	0	0	0	0	0	0	0	0	770	-412	1182
1979	12	0	0	12	4	32	118	145	6	0	0	0	0	0	0	0	0	0	0	0	-3	-4	-52	-9	-39	-21	-257	-98	-2	-2	0	0	0	0	0	0	0	0	0	0	329	-487	816
1980	5	8	13	7	33	71	383	128	7	2	0	0	1	0	0	0	0	0	0	0	-5	-66	-43	-80	-47	-173	-185	-58	-10	0	-1	0	0	0	-1	0	0	0	0	0	658	-669	1327
1981	10	16	10	3	21	34	150	188	12	3	3	1	0	0	0	0	0	0	0	0	-58	-56	-62	-38	-46	-120	-233	-205	-1	-7	0	-1	0	-1	-1	0	0	0	0	0	451	-829	1280
1982	0	5	5	2	11	47	84	68	5	3	2	0	1	0	0	2	0	0	0	0	-6	-20	-13	-8	-12	-18	-98	-59	-7	0	-3	0	0	0	0	0	0	0	0	0	235	-244	479
1983	15	16	15	11	24	58	344	240	8	20	1	0	0	1	2	1	0	0	0	0	-7	-13	-25	-11	-9	-34	-136	-356	-2	-2	0	0	0	0	0	0	0	0	0	0	756	-595	1351
1984	2	0	2	12	6	23	164	218	14	3	0	0	0	0	0	0	0	0	0	0	-24	-50	-15	-36	-23	-37	-383	-307	-11	-2	-1	0	0	0	0	0	0	0	0	0	444	-889	1333
1985	2	5	29	6	28	35	333	327	3	5	1	0	0	0	0	0	0	0	0	0	-9	-3	-12	0	0	-5	-81	-56	0	-3	-1	0	0	0	0	0	0	0	0	0	774	-170	944
1986	2	28	9	8	9	31	260	318	26	9	0	0	0	0	0	0	0	0	0	0	-2	-6	-3	-1	-5	-9	-53	-8	0	0	0	0	0	0	0	0	0	0	0	0	700	-87	787
1987	24	7	9	4	8	23	198	200	3	1	0	0	0	0	0	0	0	0	0	0	-6	-6	-5	-11	-9	-8	-19	-52	-8	0	0	0	-1	0	0	0	0	0	0	0	477	-125	602
1988	11	8	4	2	7	36	252	46	1	0	1	0	0	0	0	0	0	0	0	0	-3	0	-3	0	-1	0	-22	-13	-4	0	-1	0	0	0	0	0	0	0	0	0	368	-47	415
1989	3	5	1	5	7	13	56	54	13	11	0	0	0	0	0	0	0	0	0	0	0	0	-1	-1	0	-1	-1	-14	0	0	0	0	0	0	0	0	0	0	0	0	168	-18	186
1990	1	2	5	2	4	1	12	43	50	0	0	0	0	0	0	0	0	0	0	0	-1	0	-2	0	-1	-6	-41	-24	-4	-1	0	0	0	0	0	0	0	0	0	0	120	-80	200
1991	5	7	8	1	5	4	11	162	4	2	0	0	0	0	0	0	0	0	0	0	0	-1	-1	-2	-3	-5	-21	-47	-2	0	0	0	0	0	0	0	0	0	0	0	209	-82	291
1992	6	10	1	4	2	4	386	51	4	1	0	0	0	0	0	0	0	0	0	0	-3	0	0	0	-4	-1	-11	-8	0	0	0	0	0	0	0	0	0	0	0	0	469	-27	496
1993	2	1	3	1	1	16	11	50	6	0	1	0	0	0	0	0	0	0	0	0	0	-1	-1	0	0	-2	-3	-8	-1	0	0	0	0	0	0	0	0	0	0	0	92	-16	108
1994	0	4	1	1	3	0	16	5	0	0	2	0	0	0	0	0	0	0	0	0	0	-3	0	0	-2	-5	-4	-3	-1	0	0	0	0	0	0	0	0	0	0	0	32	-18	50
1995	1	3	0	2	1	5	13	16	6	0	0	0	0	0	0	0	0	0	0	0	-2	0	0	0	0	-1	-1	0	0	0	0	0	0	0	0	0	0	0	0	0	47	-4	51
1996	0	1	0	0	0	0	4	15	2	0	0	0	0	0	0	0	0	0	0	0	0	0	-1	-3	0	-6	-12	-19	0	0	0	0	-3	0	0	0	0	0	0	0	22	-44	66
1997	0	0	0	0	0	0	4	3	0	0	0	0	0	0	0	0	0	0	0	0	0	-2	-3	0	0	-2	-1	-2	0	0	0	0	0	0	0	0	0	0	0	0	7	-10	17
1998	0	1	2	0	2	3	12	66	0	2	0	0	0	0	0	0	0	0	0	0	-1	-5	-1	-1	-2	-1	-3	-2	-1	0	0	0	0	0	0	0	0	0	0	0	88	-17	105
1999	0	1	0	0	1	0	7	0	0	0	0	0	0	0	0	0	0	0	0	0	-7	-2	-5	-2	-1	0	-21	-4	-4	-1	0	0	0	0	0	0	0	0	0	0	9	-47	56
[truncated: 17,294 more rows]

## Sheet: T36_2
position	15	16	17	18	19	20	21	22	23	24	25	26	27	28	29	30	31	32	33	34	15_rev	16_rev	17_rev	18_rev	19_rev	20_rev	21_rev	22_rev	23_rev	24_rev	25_rev	26_rev	27_rev	28_rev	29_rev	30_rev	31_rev	32_rev	33_rev	34_rev	fwd_total	rev_total	total
1	0	0	0	4	3	2	107	210	93	93	36	14	1	0	0	1	0	0	0	0	-25	-197	-1969	-851	-3423	-19743	-2415	-1439	-314	-299	-14	-18	-24	-10	-6	0	-1	-2	-3	-4	564	-30757	31321
2	0	0	2	3	1	2	13	3	5	2	3	0	0	0	0	0	0	0	0	0	-24	-184	-116	-379	-3773	-652	-311	-251	-213	-26	-7	-10	-5	-6	0	0	0	0	-1	0	34	-5958	5992
3	0	0	0	1	2	1	12	21	11	21	0	4	0	0	0	0	0	0	0	0	-28	-31	-123	-1189	-276	-145	-121	-249	-25	-19	-3	-1	0	0	0	0	0	0	0	-2	73	-2212	2285
4	0	0	0	0	1	1	0	9	9	8	0	0	0	0	0	0	0	0	0	0	-18	-42	-691	-210	-37	-64	-144	-19	0	-5	-4	-6	-1	0	-1	0	0	0	0	-1	28	-1243	1271
5	0	0	2	0	0	1	13	49	2	4	0	0	0	0	0	0	0	0	0	0	-7	-72	-17	-23	-21	-38	-55	-17	-7	-9	-4	0	-2	-1	0	0	0	-1	0	0	71	-274	345
6	0	2	4	3	3	70	197	72	4	1	1	1	0	0	0	0	0	0	0	2	-13	0	-5	-5	-20	-2	-29	-46	-19	-17	-2	0	0	0	0	0	0	0	0	0	360	-158	518
7	0	5	0	0	4	11	23	12	0	3	0	0	0	0	0	0	0	0	0	0	0	-3	-13	-54	-11	-5	-18	-193	-12	-11	0	-2	-1	0	0	-1	0	0	0	0	58	-324	382
8	4	2	4	7	4	8	18	16	22	1	0	0	0	1	0	0	0	0	0	0	-1	-3	-9	-2	-1	-2	-6	-7	-1	-1	-2	-2	0	0	0	0	0	0	0	0	87	-37	124
9	6	1	7	4	6	1	3	72	1	2	0	0	0	0	0	0	0	0	0	0	-7	-18	-7	-4	-3	-5	-47	-44	-21	-19	-10	0	0	0	0	0	0	0	0	0	103	-185	288
10	1	1	12	2	3	0	15	3	1	0	0	0	0	0	0	0	0	0	0	0	-16	-5	-12	-10	-10	-98	-31	-53	-47	-52	-3	-5	-1	0	-6	0	0	-1	0	0	38	-350	388
11	5	3	0	1	0	0	7	37	1	1	0	0	0	0	0	0	0	0	0	0	-26	-30	-23	-7	-54	-6	-16	-140	-105	-9	-5	-4	-4	-3	0	0	0	0	0	0	55	-432	487
12	6	2	4	0	3	1	6	27	8	2	0	0	0	0	1	0	0	1	0	0	-5	-3	-7	-243	-11	-29	-188	-490	-8	-6	-13	-3	-38	-1	0	0	0	0	0	0	61	-1045	1106
13	12	3	1	7	8	0	22	76	43	1	8	0	0	0	2	1	2	11	0	0	-4	-1	-54	-5	-49	-108	-182	-12	-7	-17	-1	-6	0	0	0	0	0	0	0	0	197	-446	643
14	8	8	5	8	16	8	51	198	9	9	2	1	7	0	1	2	4	1	0	0	0	-4	-1	-4	-21	-33	-10	-17	-4	-6	-3	0	0	0	0	0	0	0	0	0	338	-103	441
15	1	2	1	0	1	0	15	2	0	0	0	0	0	0	1	0	0	0	0	0	-11	-2	0	-5	-19	-3	-10	-87	-14	-23	0	-1	0	0	0	0	0	0	0	0	23	-175	198
16	0	0	0	1	0	0	4	8	2	3	0	0	0	0	0	0	0	0	0	0	-3	-1	-7	-20	-8	-12	-136	-143	-56	-4	0	-1	0	0	0	0	0	0	0	0	18	-391	409
17	0	0	0	0	0	0	1	3	0	7	0	0	0	0	0	0	0	0	0	0	-3	-1	-9	-8	-4	-225	-58	-226	-2	-11	-2	0	0	0	0	0	0	0	0	0	11	-549	560
18	0	0	0	0	0	0	0	7	4	0	0	0	0	0	0	0	0	0	0	2	-7	-12	-8	-15	-54	-128	-710	-59	-15	-3	0	0	0	0	0	0	0	0	0	0	13	-1011	1024
19	0	0	0	0	0	5	11	83	1	0	0	0	0	0	0	0	0	0	31	0	-13	-5	-20	-94	-76	-507	-429	-308	-96	0	0	0	0	0	0	0	0	0	0	0	131	-1548	1679
20	0	0	0	2	0	5	113	2	0	0	1	0	0	0	0	0	0	5	0	0	-12	-17	-106	-44	-147	-40	-1118	-407	0	0	0	0	0	0	0	0	0	0	0	0	128	-1891	2019
21	0	0	0	1	2	27	15	4	0	0	0	0	0	0	0	0	2	0	0	0	-42	-430	-331	-376	-94	-246	-1927	-35	0	-3	-1	-1	-11	-1	0	0	-1	0	-1	0	51	-3500	3551
22	1	2	2	6	11	4	10	1	0	0	0	0	0	0	0	3	0	0	0	0	-92	-152	-335	-23	-63	-107	-3	-1	-1	0	0	0	0	0	0	0	0	0	0	-1	40	-778	818
23	3	1	21	29	6	2	10	12	1	0	0	0	0	0	57	0	2	0	3	6	-86	-100	-18	-37	-89	-1	-1	-7	0	0	0	-1	0	-2	0	0	0	0	0	0	153	-342	495
24	0	14	9	0	0	0	0	1	0	0	0	0	0	2	0	0	0	1	0	0	-58	-29	-28	-10	0	0	0	-6	0	0	0	0	-1	0	0	-1	0	0	0	0	27	-133	160
25	16	10	0	0	0	0	1	2	0	0	0	0	8	0	0	0	0	0	0	0	-5	-15	0	0	0	0	0	0	0	0	0	0	0	0	0	0	0	0	0	0	37	-20	57
26	12	0	0	0	0	0	0	5	0	1	0	3	0	1	0	3	1	0	0	0	-3	0	0	0	0	0	0	-3	0	0	0	0	0	0	0	0	0	-1	0	0	26	-7	33
27	0	0	0	0	3	61	69	298	71	0	14	0	0	0	0	0	0	0	0	0	0	0	0	-9	-2	-6	-14	-10	-35	-3	0	0	0	-1	0	0	0	0	0	0	516	-80	596
28	0	7	20	15	27	45	355	523	4	11	2	0	1	1	0	0	0	0	0	0	-19	-3	-20	-23	-34	-107	-77	-147	-44	0	-1	-1	0	0	0	0	-1	0	0	0	1011	-477	1488
29	3	18	25	20	18	43	225	24	11	0	0	0	2	1	0	1	0	0	0	0	0	-3	-4	-3	-23	-10	-29	-30	-4	-3	0	0	0	0	0	0	0	0	0	0	391	-109	500
30	9	8	19	5	21	46	53	529	43	15	3	2	0	0	0	0	0	0	0	1	-1	-4	-4	-15	-7	-4	-16	-22	-2	-1	-1	-1	0	0	0	0	0	0	0	0	754	-78	832
31	15	17	20	22	21	8	258	434	37	16	16	2	0	0	0	0	3	0	0	0	0	-2	-6	-1	-12	-5	-7	-43	-1	-1	0	0	0	0	0	0	0	0	0	0	869	-78	947
32	10	1	6	10	3	20	130	182	16	36	6	0	0	0	0	0	2	0	0	0	-2	-7	-2	-15	-14	-4	-40	-42	-3	-1	0	0	0	0	0	0	0	0	0	0	422	-130	552
33	0	0	3	1	9	14	70	342	62	20	5	0	0	0	1	0	0	0	0	0	-6	-2	-4	-2	-3	-9	-48	-17	-1	0	0	0	0	0	0	0	0	0	0	0	527	-92	619
34	7	4	1	15	12	19	169	545	4	3	0	0	0	1	3	0	2	1	0	1	-10	-6	-9	-5	-12	-37	-178	-38	-1	0	0	0	0	0	0	0	0	0	0	0	787	-296	1083
35	16	5	4	8	13	17	870	383	3	0	4	0	0	0	0	0	0	0	0	0	-6	-9	-4	-45	-13	-18	-5	-1	-2	0	-1	-1	0	0	0	0	0	0	0	0	1323	-105	1428
36	4	30	9	14	18	362	1834	289	11	5	1	2	1	2	2	0	1	0	2	0	-2	-6	-14	-10	-14	-4	-4	-90	-2	-1	0	-1	0	0	0	0	0	-2	0	0	2587	-150	2737
37	4	0	7	17	27	78	35	2	2	0	0	1	0	0	0	0	0	0	0	0	-2	-28	-71	-113	-7	0	-22	-45	-2	-9	-1	0	0	0	0	0	0	0	0	0	173	-300	473
38	0	1	0	4	11	0	22	53	6	3	0	0	0	0	0	0	0	0	3	0	-7	-15	-31	-14	-1	-15	-36	-62	-31	-2	-1	0	0	0	0	0	0	0	0	0	103	-215	318
39	4	2	15	16	4	5	36	64	9	3	0	1	0	0	0	0	0	0	0	0	-2	-9	-7	-1	-6	-6	-32	-72	0	-1	0	0	0	0	0	0	0	0	0	0	159	-136	295
40	2	10	15	2	4	2	8	133	10	0	1	0	0	1	0	0	0	0	0	0	-8	0	0	-14	-13	-7	-127	-33	-9	-2	-3	0	0	-1	0	0	0	0	0	0	188	-217	405
41	15	38	10	7	4	4	52	70	0	3	0	0	2	0	0	0	0	0	0	0	-8	-5	-16	-30	-8	-42	-240	-203	-26	-3	-4	-3	-3	0	0	0	0	0	0	0	205	-591	796
42	2	2	3	0	0	11	120	17	15	4	0	0	0	0	1	0	0	0	0	0	-7	-11	-3	-9	-30	-19	-69	-298	-22	-14	-1	0	0	0	0	0	0	0	-1	0	175	-484	659
43	5	8	16	11	23	133	330	814	181	10	3	0	0	1	0	1	0	0	0	0	-18	-12	-10	-30	-25	-35	-813	-2565	-106	-2	-1	-1	0	0	0	0	0	0	0	0	1536	-3618	5154
44	3	7	3	11	12	15	297	662	55	5	1	0	1	0	0	0	0	0	0	0	-33	-13	-62	-10	-19	-83	-226	-552	-8	-3	-1	-1	0	0	0	0	-1	0	-1	0	1072	-1013	2085
45	8	11	24	19	17	77	2111	7939	161	13	0	0	3	0	1	0	1	0	0	0	0	-4	-8	-7	-32	-23	-376	-667	-15	-7	0	0	0	0	0	0	0	0	0	0	10385	-1139	11524
46	0	11	16	2	8	70	391	506	7	0	2	0	0	0	0	0	0	0	0	0	-5	-12	-5	-66	-40	-96	-131	-105	-39	-7	0	0	0	0	-2	0	0	0	0	0	1013	-508	1521
47	13	9	4	12	25	40	154	268	1	0	1	3	0	1	0	0	0	0	0	0	-3	-13	-45	-14	-53	-26	-18	-75	-6	0	0	0	0	0	0	0	0	0	0	-3	531	-256	787
48	7	8	16	16	11	21	15	11	11	0	0	0	0	0	0	0	0	0	0	0	-1	-13	-3	-12	-10	-7	-29	-29	0	-1	0	0	0	0	0	0	0	0	0	0	116	-105	221
49	0	2	2	4	2	1	0	0	0	0	0	0	0	0	0	0	0	0	0	0	-16	-14	-18	-6	0	-4	-24	-14	0	0	0	0	0	-1	0	0	0	0	0	0	11	-97	108
50	0	1	2	0	0	0	0	0	0	0	0	0	0	0	0	0	0	0	0	0	-14	-17	-1	-2	-1	-4	-73	-5	0	-1	-4	0	-1	0	0	0	0	0	0	0	3	-123	126
51	3	2	0	0	0	0	0	0	0	0	0	0	0	0	0	0	0	0	0	0	-6	-3	-3	-5	-2	-3	-11	-55	-10	-24	-7	-2	-2	0	0	0	0	0	0	0	5	-133	138
52	1	0	0	0	6	3	71	27	2	1	0	0	0	0	0	0	0	0	2	0	-2	-12	-7	0	0	0	-17	-38	-7	-4	-2	-1	0	0	-1	0	0	0	0	0	113	-91	204
53	3	2	1	7	12	11	94	97	6	6	1	1	0	1	2	1	0	2	0	0	-20	-9	0	0	0	0	-10	-25	-7	-4	-2	0	0	0	0	0	0	0	0	0	247	-77	324
54	0	0	3	0	2	6	56	35	1	3	0	1	0	0	0	0	3	0	1	0	-2	0	0	-2	0	-10	-51	-271	-31	-2	-2	-4	0	0	0	-1	-2	0	0	0	111	-378	489
55	0	6	1	5	11	15	43	38	13	11	0	0	0	1	0	0	0	0	0	0	0	0	0	-2	-4	-63	-424	-698	-11	0	0	0	-4	0	0	-5	-2	-2	0	0	144	-1215	1359
56	2	3	7	3	12	7	31	98	36	4	0	1	6	0	1	1	0	1	0	0	0	-7	-2	-17	-43	-65	-477	-298	0	0	0	-6	-2	0	-1	0	0	0	0	0	213	-918	1131
57	1	1	9	3	1	1	43	74	0	0	2	2	1	5	3	3	0	0	0	0	-1	-2	-4	-20	-61	-106	-206	-20	0	-2	0	-3	-2	-3	0	0	0	0	0	0	149	-430	579
58	2	0	0	0	1	1	30	39	2	8	0	1	3	0	0	0	0	0	0	0	0	-1	-2	-2	-9	-20	-167	-68	-16	-14	0	0	0	0	-1	0	0	0	0	0	87	-300	387
59	0	0	0	0	2	10	41	14	8	4	0	0	0	0	0	0	0	0	0	0	0	-4	-1	-11	-24	-63	-64	-139	-67	-4	-5	-9	0	0	0	0	0	0	0	0	79	-391	470
60	0	0	0	1	3	6	74	152	11	11	6	0	0	0	0	0	0	0	0	0	-2	-6	-13	-8	-22	-5	-102	-472	-16	-22	-10	-2	0	-1	0	0	0	-1	0	0	264	-682	946
61	0	0	0	1	4	11	194	86	27	8	1	0	1	0	0	0	0	0	0	0	-11	-19	-45	-20	-22	-43	-305	-232	-284	-46	-5	-1	0	0	-1	-1	0	0	0	0	333	-1035	1368
62	0	1	1	1	8	32	133	352	58	12	1	7	0	3	2	2	1	0	0	0	-17	-24	-24	-9	-20	-42	-240	-620	-45	-14	-10	-12	-4	-6	-1	0	-3	0	0	-20	614	-1111	1725
63	0	0	0	1	17	24	112	176	126	8	4	0	0	0	0	0	0	0	0	0	-86	-71	-7	-12	-15	-15	-648	-607	-106	-10	-6	-10	-16	-12	-2	-5	0	-1	-28	-4	468	-1661	2129
64	0	1	0	2	0	2	124	151	0	0	0	1	2	0	0	0	0	0	0	0	-29	-2	-4	-12	0	-30	-366	-1059	-72	-12	-10	-11	-12	-3	-10	-2	0	-13	0	0	283	-1647	1930
65	1	0	0	1	1	22	170	42	14	0	1	0	1	0	0	0	0	0	0	0	0	-1	-4	-5	-4	-17	-192	-2278	-190	-39	-21	-4	0	-3	-2	0	-4	-1	-2	0	253	-2767	3020
66	0	3	1	1	8	18	62	273	19	2	1	1	0	0	0	0	0	0	0	1	0	0	0	-1	-3	-9	-174	-402	-164	-130	-3	-8	-3	-3	-2	-14	-2	0	0	0	390	-918	1308
67	3	1	1	0	6	13	115	594	88	24	4	0	4	0	0	2	2	0	0	0	0	0	0	-1	-1	-15	-150	-334	-131	-8	-3	-6	0	0	-9	0	0	0	0	-3	857	-661	1518
68	0	3	1	3	0	9	83	249	26	5	2	0	0	1	0	0	0	0	0	0	0	0	-6	-10	-41	-30	-321	-1480	-20	-16	-12	-11	-1	-52	-2	-1	0	-1	-1	-2	382	-2007	2389
69	2	23	8	2	19	52	328	297	24	0	3	1	0	3	0	0	0	0	0	0	-18	-82	-48	-150	-137	-360	-2326	-877	-134	-20	-7	-15	-103	-4	0	-5	0	0	-5	-3	762	-4294	5056
70	17	3	7	16	22	44	276	351	2	3	0	2	0	0	2	0	0	2	0	0	-71	-19	-113	-70	-56	-65	-226	-941	-43	-15	-4	-16	0	0	0	0	0	0	0	0	747	-1639	2386
71	16	31	66	14	28	85	744	262	70	2	3	6	2	0	0	0	0	0	0	0	-3	-23	-45	-41	-20	-25	-242	-247	-53	-4	-3	-1	0	0	0	-1	0	0	0	0	1329	-708	2037
72	3	5	4	2	14	47	38	204	12	2	4	2	0	2	0	0	0	0	0	0	-14	-23	-32	-46	-23	-30	-134	-452	-49	-49	-3	-1	-1	0	0	0	0	0	0	0	339	-857	1196
73	2	1	3	6	8	7	61	41	15	2	0	1	0	0	0	0	0	0	0	0	-6	-12	-17	-14	-12	-21	-85	-251	-45	-7	0	0	0	0	-3	-1	-2	0	0	0	147	-476	623
74	2	0	1	3	13	16	18	156	24	1	1	0	0	0	0	0	0	0	0	0	-4	-20	-21	-7	-20	-57	-229	-382	-30	-5	-4	-1	0	0	0	0	0	0	0	0	235	-780	1015
75	3	3	4	1	0	1	16	74	1	3	0	1	0	0	0	0	0	0	0	0	-58	-93	-50	-83	-59	-180	-772	-1046	-56	-46	-3	0	-2	0	0	-1	0	0	0	0	107	-2449	2556
76	3	2	1	1	0	6	24	17	13	1	0	0	0	0	0	0	0	0	0	0	-78	-48	-139	-54	-95	-520	-1173	-2494	-200	-22	-2	-2	-4	-5	-5	0	-1	0	-2	-3	68	-4847	4915
77	5	1	6	1	5	8	20	54	2	1	0	0	0	0	0	1	1	0	0	1	-45	-87	-68	-165	-627	-174	-434	-2109	-90	-24	-14	-8	-2	-3	0	-3	0	-1	0	-3	106	-3857	3963
78	2	13	3	13	14	5	162	240	25	12	1	0	0	0	0	0	0	0	0	0	-10	-8	-30	-116	-28	-7	-103	-331	-19	-8	0	0	0	0	0	0	0	0	0	-1	490	-661	1151
79	7	4	3	13	2	18	38	193	19	7	1	0	0	1	1	0	1	0	0	0	-43	-204	-222	-71	-33	-43	-148	-131	-138	-13	-10	-4	0	0	0	-1	-7	-4	-3	-7	308	-1082	1390
80	6	18	14	7	5	9	33	162	10	0	0	1	0	0	1	0	0	0	1	0	-7	-42	-2	-7	-6	-13	-57	-64	-8	-4	-3	0	-3	0	0	0	0	0	0	0	267	-216	483
81	1	1	3	0	3	1	36	45	3	0	1	0	2	0	0	0	0	0	0	0	-15	-3	-1	-9	-6	-1	-43	-26	-14	-2	-1	0	0	0	0	0	0	0	0	0	96	-121	217
82	9	3	2	0	0	1	13	15	0	0	0	0	0	0	0	0	0	0	0	0	-4	-4	-16	-22	-13	-59	-122	-386	-10	-8	-5	-2	-2	-1	0	-1	0	0	0	0	43	-655	698
83	0	4	1	0	1	7	10	7	3	0	0	0	0	0	0	0	0	0	0	0	-1	0	-5	0	-11	-6	-66	-41	-2	-2	-1	-2	-2	0	-1	0	-2	0	0	0	33	-142	175
84	1	0	0	1	0	8	8	42	4	4	0	0	0	0	0	0	0	0	0	0	-1	-6	-12	-19	-10	-50	-432	-430	-45	-6	0	-4	0	-2	0	0	0	0	0	0	68	-1017	1085
85	0	0	1	0	0	2	14	6	4	1	0	0	0	0	0	0	0	0	1	0	-3	-17	-21	-10	-20	-71	-423	-673	-38	-6	-7	-9	-8	-2	0	0	0	0	0	0	29	-1308	1337
86	0	1	0	0	0	3	32	125	4	1	0	0	1	0	0	0	0	0	0	1	-4	-37	-33	-29	-25	-39	-364	-1021	-44	-16	-8	-5	-3	-1	0	0	-1	0	0	0	168	-1630	1798
87	0	0	0	0	0	1	34	23	1	0	0	0	0	0	0	0	2	0	0	0	-45	-43	-85	-49	-12	-71	-610	-2619	-511	-57	-26	-10	-3	0	-2	0	0	-1	-2	-2	61	-4148	4209
88	0	0	0	0	0	8	27	66	2	4	1	1	0	0	0	3	0	0	0	0	-10	-20	-13	0	-9	-14	-155	-1221	-94	-12	-4	0	0	0	0	0	0	-2	0	0	112	-1554	1666
89	0	0	4	0	5	18	76	700	157	8	3	1	1	1	0	2	0	0	0	1	-3	-2	-2	-3	-16	-29	-371	-857	-14	-1	0	0	0	0	0	0	-1	-1	0	0	977	-1300	2277
90	0	0	1	1	3	3	56	288	9	2	1	0	0	0	2	0	1	1	2	1	-5	0	-6	-11	-32	-121	-340	-103	-3	0	0	0	0	0	0	-3	-1	-1	-2	0	371	-628	999
91	1	1	0	2	1	12	37	83	2	0	1	1	1	1	1	0	0	0	1	0	-1	-1	-6	-7	-69	-24	-26	0	0	0	0	0	0	0	-4	0	-3	0	0	-2	145	-143	288
92	0	0	2	3	1	14	78	84	1	1	0	1	3	2	2	0	4	1	0	2	-2	0	0	-11	-9	-1	-1	0	0	0	0	0	0	-2	0	0	0	0	-1	0	199	-27	226
93	2	2	0	3	0	5	34	49	13	4	0	3	0	1	0	2	0	0	0	0	0	-1	-22	-30	0	0	-8	-47	-5	-4	-1	0	0	0	0	0	0	0	0	0	118	-118	236
94	0	1	5	0	0	2	58	202	26	4	3	0	0	0	1	2	3	1	0	0	0	-4	-8	0	0	-9	-45	-385	-71	-3	0	0	0	0	-1	0	0	0	-2	0	308	-528	836
95	1	1	3	1	3	11	103	179	6	16	1	0	0	0	0	1	0	0	1	0	0	0	0	0	-3	-7	-141	-560	-4	-1	-1	0	0	0	0	-1	0	0	0	0	327	-718	1045
96	1	2	3	5	5	16	23	235	66	5	1	1	1	2	0	0	0	1	0	0	0	0	-1	-9	-4	-29	-248	-35	-19	-5	-3	-2	0	-1	-1	0	-1	0	0	0	367	-358	725
97	0	2	8	2	4	1	85	791	5	2	0	1	0	0	0	0	0	0	0	0	0	-1	-10	-1	-9	-132	-225	-85	-21	-11	-6	0	-1	0	0	0	0	0	0	0	901	-502	1403
98	0	0	0	2	3	14	551	149	2	1	10	0	0	0	0	0	0	1	0	0	-2	-2	-4	-2	-28	-10	-56	-202	-68	-6	-2	0	-3	0	0	0	0	0	0	0	733	-385	1118
99	1	6	5	1	9	102	465	305	5	52	2	5	1	0	1	2	1	1	0	0	-7	0	-5	-55	-3	-17	-184	-768	-38	-9	-1	-3	0	0	0	0	0	0	0	0	964	-1090	2054
100	3	7	3	4	20	63	369	447	381	22	15	5	2	2	1	3	0	2	1	0	-3	-5	-22	-4	-1	-36	-210	-201	-17	-1	-2	0	0	-1	0	0	0	0	0	0	1350	-503	1853
101	4	2	6	29	44	72	144	1893	47	35	8	3	1	2	1	0	0	0	0	2	0	-6	0	-1	-30	-99	-89	-71	-2	-3	0	0	0	0	0	0	0	0	0	0	2293	-301	2594
102	3	2	13	10	13	9	349	741	151	22	4	0	4	0	0	0	0	1	2	1	-11	-13	-30	-68	-174	-111	-160	-270	-39	-5	0	-2	-3	0	-1	0	0	0	0	0	1325	-887	2212
103	1	9	14	13	3	164	604	1253	25	4	1	9	3	6	1	1	0	1	1	0	-5	-9	-37	-283	-58	-18	-39	-111	-39	-7	-7	-1	0	0	0	0	0	0	0	-1	2113	-615	2728
104	23	11	9	10	69	302	1504	2214	56	25	39	11	4	6	1	2	2	1	0	0	-6	-25	-112	-28	-5	-3	-58	-309	-22	-5	0	-2	0	0	0	0	0	0	0	0	4289	-575	4864
105	7	15	8	22	26	85	448	268	59	15	12	4	0	2	1	0	1	0	0	0	-50	-269	-84	-28	-27	-46	-177	-363	-49	-8	-7	-2	0	0	0	0	0	0	0	0	973	-1110	2083
106	8	3	39	28	69	97	153	1046	93	23	14	6	3	0	1	5	0	0	1	0	-8	-14	-1	-9	-9	-8	-146	-115	-8	-1	-1	0	0	0	0	0	0	0	0	0	1589	-320	1909
107	1	24	17	13	18	21	333	615	59	16	5	2	0	2	1	1	0	0	0	0	-15	-3	-32	-22	-12	-58	-179	-108	-13	-2	0	0	0	0	0	0	-2	0	0	0	1128	-446	1574
108	13	12	15	22	9	17	488	638	27	23	8	0	1	7	0	0	1	2	0	0	-4	-26	-37	-22	-24	-15	-130	-47	-2	0	0	0	0	0	-1	0	0	0	0	0	1283	-308	1591
109	15	34	10	5	5	167	1524	749	61	22	0	10	15	7	2	1	1	0	0	0	-12	-56	-27	-59	-72	-81	-526	-1861	-5	-3	-2	0	-1	-1	0	0	0	0	0	0	2628	-2706	5334
110	31	53	8	7	48	89	468	155	8	6	2	14	1	2	1	1	0	0	0	0	-72	-26	-46	-40	-39	-52	-775	-6	-1	-4	-1	-1	-2	-1	-1	0	0	0	0	0	894	-1067	1961
111	12	4	9	19	31	93	269	647	15	10	11	0	2	1	0	0	0	0	0	0	-8	-6	-43	-20	-13	-71	-5	-6	-3	0	0	-1	0	0	0	0	0	0	0	0	1123	-176	1299
112	20	26	88	28	42	49	417	182	45	48	1	2	1	0	0	0	0	0	0	0	-4	-10	-15	-4	-6	-1	-16	-72	-3	-9	0	0	0	0	0	0	0	0	0	0	949	-140	1089
113	15	45	19	18	10	25	58	99	155	0	0	0	0	0	0	0	1	0	0	0	-3	-15	-1	-8	0	-11	-109	-103	-10	-2	0	0	0	0	0	0	0	0	0	0	445	-262	707
114	14	7	11	2	6	16	54	81	0	0	0	0	1	0	3	1	0	0	0	0	-8	-8	-11	-16	-14	-51	-50	-10	-1	-1	0	-1	0	0	0	0	0	0	0	0	196	-171	367
115	1	2	4	7	3	5	29	2	1	0	0	0	0	0	1	0	0	0	0	0	-8	-4	-27	-48	-20	-1	0	-7	0	0	0	-5	0	0	0	0	0	0	0	0	55	-120	175
116	1	0	2	0	2	0	0	12	2	5	1	1	1	0	0	0	0	0	0	0	-14	-36	-44	-22	-2	-4	-73	-120	-6	-17	-1	-1	0	0	0	0	0	0	0	0	27	-340	367
117	3	2	0	0	2	0	22	67	16	3	0	0	0	0	0	0	0	0	0	0	-16	-38	-1	0	0	-8	-143	-185	-8	-5	0	0	-1	0	0	0	0	0	0	0	115	-405	520
118	0	0	0	0	0	1	9	66	5	0	0	0	0	0	0	4	0	0	0	0	-19	-1	-1	-2	-30	-50	-36	-27	-44	-1	-2	0	0	-2	0	0	0	0	0	0	85	-215	300
119	0	0	0	0	1	6	100	123	3	1	4	0	0	0	0	0	0	0	0	1	-2	0	-2	-33	-31	-6	-7	-34	-2	0	-1	0	0	0	0	0	0	0	0	0	239	-118	357
120	4	13	6	4	13	7	10	4	20	0	0	0	0	0	0	0	0	0	0	0	0	-2	-17	-8	-7	-2	-71	-47	0	-1	-2	-1	-2	0	0	0	0	0	0	0	81	-160	241
121	3	9	9	8	9	0	1	48	1	0	0	1	0	0	0	0	0	0	0	0	-5	-13	-9	-1	-1	-6	-70	-29	-1	-2	-1	0	0	0	0	0	0	0	0	-1	89	-139	228
122	1	5	6	0	0	2	100	117	2	3	0	2	0	0	0	0	0	0	0	0	-6	-13	-2	-1	0	-4	-38	-71	-5	-3	0	0	0	0	0	0	0	0	0	0	238	-143	381
123	11	16	2	0	0	75	551	278	46	17	5	1	1	0	0	0	0	0	0	0	-1	0	0	-1	0	-5	-79	-74	-10	-8	0	0	0	0	0	0	0	0	0	0	1003	-178	1181
124	4	1	0	0	11	56	148	557	89	8	3	5	0	0	0	0	0	0	0	0	0	-2	-1	0	-7	-10	-45	-64	-4	-3	0	0	0	0	0	0	0	0	0	0	882	-136	1018
125	5	1	0	13	7	19	262	328	6	0	0	0	0	0	0	0	0	0	0	0	-2	-7	-17	0	-10	-12	-74	-34	-6	0	0	0	0	0	0	0	0	0	0	0	641	-162	803
126	0	7	8	27	6	23	418	370	7	0	0	0	0	0	0	0	0	0	0	0	-25	-12	-1	-4	-12	-17	-118	-316	0	0	0	0	0	0	0	0	0	0	0	0	866	-505	1371
127	6	27	41	4	27	94	280	25	1	0	2	0	0	0	0	0	1	0	0	0	-15	0	-5	-7	-3	-2	-75	-3	-6	-2	-1	-4	-1	0	0	0	0	0	0	0	508	-124	632
128	43	39	6	2	9	15	130	498	11	8	3	1	0	1	0	3	1	0	0	0	0	0	-1	0	-1	-3	-20	-330	-26	0	-5	0	-1	0	0	0	0	0	0	0	770	-387	1157
129	54	0	0	1	0	4	100	93	42	6	2	0	3	0	0	0	0	0	0	0	-7	-1	-3	-1	-12	-9	-135	-716	-8	-9	-2	-1	-2	-1	0	0	0	0	0	0	305	-907	1212
130	0	0	0	0	1	22	81	547	43	1	1	1	1	0	0	0	0	0	0	0	-1	-1	0	-8	-8	-31	-76	-187	-196	-69	-7	-2	-1	0	0	0	0	0	0	0	698	-587	1285
131	0	1	2	4	22	25	278	755	34	7	11	4	2	1	0	0	1	1	0	0	0	-2	-2	-5	-23	-6	-45	-623	-124	-9	-3	0	0	0	0	0	0	0	0	0	1148	-842	1990
132	0	0	0	7	5	22	59	78	28	11	1	0	0	0	0	0	0	0	0	0	-9	-19	-15	-28	-14	-20	-292	-3051	-299	-8	0	0	0	0	0	0	0	0	0	0	211	-3755	3966
133	0	4	4	2	2	4	15	112	15	5	1	0	0	0	0	0	0	0	0	0	-24	-26	-64	-17	-5	-100	-712	-1689	-26	-4	-4	-3	-1	0	0	0	0	0	0	0	164	-2675	2839
134	4	5	6	14	83	22	144	402	12	0	1	0	0	0	1	0	0	0	0	0	-3	-20	-3	-4	-44	-29	-315	-111	-4	0	-1	0	0	0	0	0	0	0	0	0	694	-534	1228
135	3	4	10	12	0	6	155	598	10	5	2	0	0	0	0	0	0	0	0	0	-6	-5	-1	-22	-21	-24	-76	-145	-7	-3	0	0	0	0	0	0	0	0	0	0	805	-310	1115
136	2	7	17	1	1	29	383	317	10	4	0	0	1	0	0	0	1	0	0	0	0	-2	0	-10	-5	-8	-76	-120	-4	0	-1	0	0	0	0	0	0	0	0	0	773	-226	999
137	0	0	0	0	2	16	67	87	6	1	1	0	0	0	0	0	0	0	0	0	-2	-18	-13	-7	-15	-13	-47	-104	-17	0	0	0	0	0	0	0	0	0	0	0	180	-236	416
138	2	0	0	4	1	4	52	48	6	0	0	0	0	0	0	0	0	0	0	0	-10	-11	-16	-23	-8	-3	-37	-143	-2	0	0	0	0	0	0	0	0	0	0	0	117	-253	370
139	2	0	6	13	4	13	15	25	4	0	0	0	0	0	0	0	0	0	0	0	0	-8	-17	-8	-10	-2	-23	-4	-1	0	0	0	0	0	0	0	0	0	0	0	82	-73	155
140	0	12	11	2	1	0	4	4	0	0	0	0	0	0	0	0	0	0	0	0	-5	-55	-12	-2	0	-2	-2	0	0	0	0	0	0	0	0	0	0	0	0	0	34	-78	112
141	12	3	3	0	0	0	0	0	0	0	0	0	0	0	0	0	0	0	0	0	-30	-20	-2	0	0	0	0	0	0	0	0	0	0	0	0	0	0	0	0	0	18	-52	70
142	10	12	0	0	0	0	0	0	0	0	0	0	0	0	0	0	0	0	0	1	-3	0	0	0	0	0	0	0	0	0	0	0	0	-1	0	0	0	0	0	0	23	-4	27
143	6	0	0	0	0	0	0	0	0	0	0	0	0	0	0	0	0	0	0	2	0	0	0	0	0	0	0	0	0	0	0	0	0	0	0	0	0	0	0	0	8	0	8
144	0	0	0	0	0	0	0	0	0	0	0	0	0	0	0	0	0	0	0	2	0	0	0	0	0	0	0	0	0	0	0	0	0	0	-2	0	0	0	0	0	2	-2	4
145	0	0	0	0	0	0	0	0	0	0	0	2	0	0	0	0	0	3	0	0	0	0	0	0	0	0	0	-1	-2	0	-1	0	-1	-2	0	0	0	0	0	0	5	-7	12
146	0	0	0	0	0	0	0	1	0	0	0	0	0	1	1	0	0	1	0	0	0	0	0	0	0	0	-2	-47	-1	0	0	0	-1	0	0	0	0	0	0	0	4	-51	55
147	0	0	0	0	0	1	1	1	0	0	0	0	0	0	0	0	0	0	0	0	0	0	-3	-1	-4	-8	-172	-220	-34	-9	-16	0	0	0	0	0	0	0	0	0	3	-467	470
148	1	0	1	4	5	1	51	319	45	7	3	0	0	0	0	0	0	0	0	0	-3	-95	-19	-5	-20	-9	-199	-1067	-10	-6	-5	0	0	0	0	0	0	0	0	0	437	-1438	1875
149	0	0	8	3	3	11	285	759	28	7	2	0	0	0	0	0	0	0	0	0	-33	-38	-15	-35	-61	-112	-723	-1087	-85	-7	-1	0	0	0	0	0	0	0	0	0	1106	-2197	3303
150	6	12	7	15	18	47	647	844	19	3	0	0	0	0	0	0	0	1	0	0	-9	-5	-41	-41	-23	-147	-2004	-713	-4	-7	0	0	0	0	0	0	0	0	0	0	1619	-2994	4613
151	2	10	13	11	19	67	217	456	14	0	0	0	0	0	0	0	0	0	0	0	-2	-13	-24	-1	-33	-46	-273	-17	-14	0	-1	0	0	0	0	0	0	0	0	0	809	-424	1233
152	0	10	1	5	14	37	809	436	0	0	0	0	0	0	0	0	0	0	0	0	-19	-23	-7	-70	-38	-73	-51	-836	0	0	0	0	0	0	0	0	0	0	0	0	1312	-1117	2429
153	2	3	1	9	4	24	226	4	0	0	0	0	0	0	0	0	0	0	0	0	-34	-5	-93	-44	-47	-91	-2306	-8	0	0	0	0	0	0	0	-2	0	0	0	0	273	-2630	2903
154	0	0	0	1	4	5	0	1	0	0	0	0	0	0	0	0	0	1	0	0	-16	-87	-47	-22	-108	-233	0	-1	0	0	0	0	0	0	0	0	0	0	0	0	12	-514	526
155	3	6	6	7	4	0	1	0	0	0	0	0	0	0	1	0	0	0	0	0	-9	-14	-9	-45	-42	0	0	0	0	0	0	0	0	0	0	0	0	0	0	0	28	-119	147
156	0	11	15	0	0	0	0	0	0	0	0	0	0	0	0	0	0	0	0	0	-7	-1	-39	-15	0	0	0	-8	-6	-4	0	0	0	0	0	0	0	0	0	0	26	-80	106
157	2	6	2	0	0	0	0	0	0	0	0	0	0	0	0	0	0	0	0	0	0	-7	0	0	0	-1	-17	-18	0	-1	0	0	0	0	0	0	0	0	0	0	10	-44	54
158	4	0	0	0	1	43	62	269	15	3	0	3	0	1	0	0	0	0	0	0	-5	-4	-2	-3	0	-1	-13	0	0	0	0	0	0	0	0	0	0	0	0	0	401	-28	429
159	5	3	5	12	15	10	92	92	1	7	1	0	0	0	0	0	0	0	0	2	-22	-6	-10	0	0	0	0	-4	-2	-1	-1	0	0	0	0	0	0	0	-2	0	245	-48	293
160	3	6	6	5	2	7	178	106	29	6	2	2	0	0	0	0	0	0	0	0	-8	-5	-1	0	0	0	-6	-113	-8	-2	0	0	-2	0	-1	0	0	0	0	0	352	-146	498
161	6	12	15	4	8	44	78	522	34	14	2	0	1	0	0	0	1	0	0	0	0	0	0	0	0	-1	-11	-71	-5	-3	0	0	0	0	0	0	-1	0	0	0	741	-92	833
162	9	25	6	10	14	17	229	1405	86	1	3	1	0	0	0	1	0	1	0	0	-1	0	0	0	-5	-27	-292	-396	-19	0	-2	0	0	0	0	0	0	0	0	0	1808	-742	2550
163	1	5	3	0	2	11	235	529	4	5	0	0	0	0	0	0	0	0	0	0	0	0	-3	-5	-16	-10	-51	-72	-1	-2	0	0	0	0	0	0	0	0	0	0	795	-160	955
164	8	7	10	5	1	45	518	178	7	0	0	0	5	0	0	0	0	0	1	1	0	-6	-15	-25	-13	-17	-109	-52	-16	-2	0	0	-2	0	0	0	0	0	0	0	786	-257	1043
165	2	0	0	3	4	22	17	38	0	1	0	5	0	0	1	0	1	0	0	0	-5	-17	-23	-16	-11	-2	0	-2	0	0	0	0	0	0	0	0	0	0	0	0	94	-76	170
166	4	3	11	35	6	6	38	46	20	2	4	1	0	0	0	0	0	0	0	0	-1	-1	-2	-2	0	0	0	-1	0	0	0	0	0	0	0	0	0	0	0	0	176	-7	183
167	4	1	15	5	1	0	0	1	0	0	0	0	0	0	0	0	0	0	0	0	-13	-6	-4	0	0	0	0	0	0	0	0	0	0	0	0	0	0	0	0	0	27	-23	50
168	0	12	6	0	0	0	0	1	0	0	0	0	0	0	0	0	0	0	0	0	-2	-1	0	0	0	0	0	0	0	0	0	0	0	0	0	0	0	0	0	0	19	-3	22
169	7	5	1	0	0	0	1	0	0	0	0	0	0	0	0	0	0	0	0	0	0	0	0	0	0	0	0	0	0	0	0	0	0	0	0	0	-2	0	0	0	14	-2	16
170	4	0	0	0	0	0	2	0	0	0	0	0	0	0	0	0	0	0	0	0	0	0	0	0	-5	-1	-1	-6	-2	0	-6	-1	0	-2	0	0	0	0	0	0	6	-24	30
171	0	0	0	0	0	0	0	0	0	0	0	0	0	0	0	0	0	0	1	0	0	0	0	0	0	0	-2	-3	-1	0	0	0	0	0	0	0	0	0	0	0	1	-6	7
172	0	0	0	0	0	0	0	0	0	0	0	0	0	0	0	0	0	0	0	1	0	0	0	0	0	-8	-5	-41	-2	0	0	0	0	0	0	-2	0	0	0	0	1	-58	59
173	0	0	0	0	0	0	0	0	0	0	0	0	0	0	0	0	0	0	0	0	0	0	-1	0	-11	-2	-16	-7	-1	0	-3	0	0	0	0	0	0	0	0	0	0	-41	41
174	0	2	16	37	7	12	192	1250	14	31	8	0	2	0	0	1	0	1	0	0	-2	-4	-4	-54	-11	-25	-163	-315	-4	-1	0	0	0	0	0	0	0	0	0	0	1573	-583	2156
175	0	2	11	0	1	25	219	46	2	2	1	0	0	0	0	0	0	0	0	0	-2	-5	-26	-11	-8	-37	-112	-184	0	0	0	0	0	0	0	0	0	0	0	0	309	-385	694
176	10	20	0	1	31	93	317	1620	82	3	2	0	6	0	0	0	0	0	0	0	-4	-21	-4	-14	-37	-15	-113	-8	0	0	0	0	0	0	0	0	0	0	-1	0	2185	-217	2402
177	15	3	5	5	14	27	385	908	2	0	1	1	0	1	2	0	0	0	0	0	-42	-11	-22	-44	-10	-1	0	0	0	0	0	0	0	0	0	0	0	0	-1	0	1369	-131	1500
178	1	1	4	7	4	45	190	48	11	0	4	2	0	0	0	0	0	0	1	0	-5	-7	-35	-13	-13	0	-2	-1	0	0	0	0	0	0	0	0	0	-1	-2	0	318	-79	397
179	1	11	14	24	57	14	11	244	2	2	1	2	1	2	0	0	0	0	1	0	0	-10	0	-7	0	0	0	0	0	-1	0	0	0	0	0	0	0	0	0	0	387	-18	405
180	7	20	6	30	3	1	26	116	47	3	0	8	0	0	0	0	0	1	0	0	-3	-1	0	0	0	0	-2	-14	0	-4	0	0	0	0	0	0	0	0	0	0	268	-24	292
181	10	15	14	1	1	3	10	29	0	1	1	0	0	0	0	1	0	0	0	0	0	-1	0	-1	-1	-19	-309	-136	-25	0	0	-2	0	0	-2	0	0	0	0	0	86	-496	582
182	1	2	0	1	2	1	88	63	1	6	0	0	1	0	0	0	0	0	0	0	0	-8	-2	-8	-8	-21	-55	-227	-7	-3	0	0	-3	-1	0	0	0	0	0	0	166	-343	509
183	9	16	6	3	5	58	436	212	67	10	9	4	2	1	0	0	2	0	2	0	0	-2	-5	-6	-11	-23	-206	-164	-3	0	0	-2	0	0	0	0	0	0	0	0	842	-422	1264
184	2	3	6	1	14	18	43	332	11	3	3	0	1	0	0	3	0	0	0	0	-4	-3	-11	-7	-10	-23	-81	-91	-2	-1	0	-2	-3	-2	0	-1	0	0	0	0	440	-241	681
185	0	1	1	0	2	5	134	78	9	3	2	0	0	0	0	0	0	1	0	1	0	-3	0	-10	-5	-13	-79	-34	-2	-3	0	0	-2	0	0	0	0	0	0	0	237	-151	388
186	3	3	0	0	1	7	10	35	6	5	0	1	0	0	0	0	0	0	0	2	0	-5	-18	-15	-13	-7	-65	-15	-3	-13	-4	0	-2	-8	0	0	0	0	-1	0	73	-169	242
187	0	0	0	2	9	9	122	189	16	12	3	0	3	0	0	0	0	0	0	0	-1	-13	-20	-10	-3	-9	-36	-104	-25	-15	-2	0	-4	0	0	0	0	-1	0	0	365	-243	608
188	2	0	0	6	0	15	549	195	14	6	0	1	0	0	0	0	0	0	0	0	-6	-5	-9	-12	-3	-12	-40	-448	-12	-10	0	-1	0	0	0	0	0	0	0	0	788	-558	1346
189	23	4	16	6	7	79	221	404	39	4	19	0	0	0	0	0	0	0	0	0	-2	-2	-1	-2	-3	-4	-255	-233	-42	-4	-2	0	-1	0	0	0	0	0	0	0	822	-551	1373
190	4	2	1	4	7	9	115	469	8	17	0	4	0	0	0	0	0	0	0	0	0	-3	0	0	-1	-11	-38	-161	0	-3	0	0	0	0	0	0	0	0	0	0	640	-217	857
191	18	4	18	19	14	22	233	403	108	4	0	0	0	0	0	0	0	0	0	0	-1	0	0	-4	-25	-13	-147	-20	-7	0	-1	-1	0	0	0	0	0	0	0	0	843	-219	1062
192	3	7	10	4	5	17	70	455	1	0	0	0	2	0	0	0	0	0	0	0	-4	-3	-18	-14	-45	-111	-264	-612	-97	-8	-2	-1	0	0	0	0	0	0	0	0	574	-1179	1753
193	0	4	3	8	9	5	286	28	1	0	0	0	0	0	0	0	0	0	0	0	-2	-21	-26	-33	-27	-34	-210	-641	-50	-1	-2	0	0	0	0	0	0	0	0	0	344	-1047	1391
194	24	14	42	26	14	169	300	224	8	4	0	0	0	0	0	0	0	0	0	0	-12	-31	-24	-31	-11	-24	-91	-420	-1	-2	-1	0	0	0	0	0	0	0	0	0	825	-648	1473
195	5	26	12	5	42	38	51	45	0	0	0	0	0	0	0	0	0	0	0	0	-68	-111	-107	-33	-105	-64	-648	-132	-4	-2	-4	0	0	0	0	0	0	-1	0	0	224	-1279	1503
196	18	22	21	44	4	8	2	2	0	0	0	0	0	0	0	0	0	0	0	0	-83	-23	-23	-53	-17	-14	-15	-22	-3	0	0	0	0	0	0	0	0	-1	0	0	121	-254	375
197	28	23	77	3	1	0	0	0	0	0	0	0	0	0	0	0	0	0	0	0	-97	-115	-415	-82	-23	-1	-5	-4	-11	0	0	0	0	-1	-2	0	0	0	-1	-1	132	-758	890
198	18	95	4	0	0	0	0	0	0	0	0	0	0	0	0	0	0	0	0	0	-49	-160	-20	-8	0	0	0	-3	-2	-6	0	0	0	-2	-2	0	0	0	-1	0	117	-253	370
199	46	3	0	0	0	0	0	0	0	0	0	0	0	0	0	0	0	0	0	1	-62	-21	-6	0	0	0	0	-18	-5	-1	0	0	-5	-3	0	0	-1	0	0	0	50	-122	172
200	3	0	0	0	0	0	0	8	0	0	0	1	0	0	0	0	0	1	0	0	-13	-1	-1	-1	-2	-37	-98	-206	-16	-1	-3	-11	-2	-2	0	-1	0	0	0	0	13	-395	408
201	0	0	0	0	0	0	12	9	0	0	0	1	0	0	0	0	0	0	2	0	0	-5	0	-1	-36	-23	-256	-83	-1	-1	-1	-2	0	0	0	0	0	0	0	0	24	-409	433
202	0	1	0	0	3	35	292	537	30	1	0	0	0	0	0	0	1	0	0	0	-1	-7	-37	-198	-12	-174	-1018	-160	-36	-15	-2	-1	0	0	0	0	0	0	0	0	900	-1661	2561
203	4	0	10	12	15	44	488	282	2	11	11	0	1	1	1	0	0	0	0	0	-18	-79	-570	-140	-151	-188	-810	-839	-604	-6	-14	-3	-13	-3	-3	0	-4	0	0	-5	882	-3450	4332
204	0	2	5	5	13	73	456	55	9	1	0	0	0	0	0	2	1	0	0	1	-9	-82	-22	-19	-13	-41	-532	-1469	-24	-15	-3	-3	0	-1	0	-3	-1	0	-6	0	623	-2243	2866
205	1	7	15	9	10	38	108	160	80	6	0	0	0	0	0	0	0	2	0	0	-26	-10	-28	-14	-5	-27	-689	-553	-12	-3	-4	0	0	-1	-4	0	0	-1	0	0	436	-1377	1813
206	16	26	18	11	34	14	215	655	5	4	4	1	1	1	0	0	2	0	0	1	-9	-9	-16	-21	-18	-88	-236	-253	-30	-9	-1	0	0	0	0	0	0	0	0	0	1008	-690	1698
207	13	21	7	4	8	8	193	86	4	7	0	1	3	1	0	0	1	0	0	3	-4	-5	-10	-12	-32	-7	-50	-328	-19	-5	0	0	0	0	0	0	0	0	0	0	360	-472	832
208	5	1	16	6	3	21	35	144	51	9	7	6	0	0	3	2	0	0	2	0	-3	-20	-17	-152	-36	-32	-163	-193	-219	-3	-1	-1	0	0	-1	0	0	-1	0	0	311	-842	1153
209	3	4	0	2	7	9	53	1001	36	36	12	0	0	0	2	1	1	0	1	0	-3	-12	-66	-13	-6	-21	-153	-337	-31	-13	0	0	0	-2	0	0	0	0	0	0	1168	-657	1825
210	0	3	12	21	5	43	532	465	458	32	0	0	1	2	0	0	2	0	1	0	-5	-8	-3	-12	-7	-14	-116	-123	-4	-7	-1	0	0	0	0	0	0	0	0	0	1577	-300	1877
211	3	12	9	3	6	29	299	2019	53	2	0	0	1	0	0	0	0	0	0	0	-21	-14	-35	-25	-14	-12	-85	-200	-13	0	-1	-2	0	0	-1	0	0	0	0	0	2436	-423	2859
212	3	2	0	6	15	15	293	618	1	0	0	0	0	0	0	0	0	0	0	0	-1	-13	-3	-11	-7	-1	-180	-81	-1	0	0	0	0	0	0	0	0	0	0	0	953	-298	1251
213	8	2	2	7	9	42	297	86	0	0	0	1	0	0	0	0	0	0	0	0	-14	-7	-16	-37	-4	-17	-10	0	-1	0	0	0	0	0	0	0	0	0	0	0	454	-106	560
214	1	8	20	20	20	97	52	24	1	9	3	0	0	0	0	0	0	0	0	0	-5	-9	-6	-2	-5	0	-1	-2	0	0	0	0	0	0	0	0	0	0	0	0	255	-30	285
215	3	21	11	22	8	5	2	13	0	1	0	0	0	0	0	0	0	0	0	0	-4	-1	-1	-2	0	0	-2	0	-1	0	0	0	0	0	0	0	0	0	0	0	86	-11	97
216	19	18	29	8	0	0	1	3	1	0	1	0	1	2	0	1	0	0	1	0	-3	-2	-5	-1	0	-1	0	-1	0	0	0	0	-2	0	0	0	0	0	0	0	85	-15	100
217	10	19	2	0	0	0	0	2	5	5	1	2	0	1	1	0	0	1	0	2	0	0	0	0	0	0	0	0	-3	0	0	-3	0	0	0	0	0	0	0	0	51	-6	57
218	27	2	0	1	0	0	2	68	73	3	0	4	0	0	2	1	0	0	0	0	0	0	0	0	-2	0	-10	-240	-9	-7	-6	-8	0	0	0	0	0	0	0	0	183	-282	465
219	8	0	0	0	2	0	11	155	6	2	3	3	1	2	0	0	1	0	0	0	-2	0	-12	-16	-14	-74	-2499	-1121	-517	-102	-4	0	0	0	0	0	0	0	0	0	194	-4361	4555
220	0	2	10	14	36	42	695	1241	4	5	3	2	0	4	0	0	0	0	0	0	0	-5	-74	-9	-68	-547	-419	-7586	-172	0	0	0	0	0	0	0	0	0	0	0	2058	-8880	10938
221	7	43	29	29	51	133	1361	1149	1	6	3	1	0	0	0	0	0	0	0	0	-1	-50	-21	-47	-147	-19	-211	-418	0	0	0	0	0	0	0	0	0	0	0	0	2813	-914	3727
222	37	46	37	26	71	277	402	3486	19	3	0	0	0	0	0	0	0	0	0	0	-58	-15	-65	-451	-31	-49	-289	-22	0	0	0	0	0	0	0	0	0	0	0	0	4404	-980	5384
223	75	41	40	37	249	115	349	389	14	1	0	0	0	0	0	0	0	0	0	0	-4	-22	-140	-12	-20	-42	-36	0	0	0	0	0	0	0	0	0	0	0	0	-3	1310	-279	1589
224	1	2	15	27	6	17	29	16	0	0	0	0	0	0	0	0	0	1	0	0	-12	-126	-12	-34	-63	-17	-2	0	0	0	0	0	0	0	0	0	0	0	0	-1	114	-267	381
225	19	5	36	6	10	0	0	0	0	0	0	0	0	0	0	0	0	0	0	0	-43	-5	-23	-23	-1	0	0	0	0	0	0	0	0	0	0	0	0	0	0	0	76	-95	171
226	2	4	3	3	0	0	0	0	0	0	0	0	0	0	0	0	0	0	0	0	-1	-4	-4	0	0	0	0	0	0	0	0	0	0	-1	0	0	0	0	0	0	12	-10	22
227	12	4	2	0	0	0	0	0	0	0	0	0	0	0	0	0	0	0	0	1	-6	-3	0	0	0	0	0	0	0	0	0	-1	0	-3	0	0	0	0	0	0	19	-13	32
228	1	1	0	0	0	0	0	0	0	0	0	0	0	0	0	0	0	2	0	0	-9	0	0	0	0	0	0	-1	0	0	-1	-1	-7	0	-1	-4	0	-1	0	0	4	-25	29
229	0	0	0	0	0	0	0	0	0	0	0	0	0	0	0	0	0	0	0	0	0	0	0	0	0	0	-9	-4	-2	0	0	-4	-2	0	0	0	0	0	0	0	0	-21	21
230	0	0	0	0	0	0	5	174	13	2	3	1	1	0	0	0	1	0	0	0	0	0	0	0	0	-5	-2	-4	-11	-16	-8	-1	-5	0	0	0	0	0	0	0	200	-52	252
231	0	0	0	0	0	0	14	18	0	0	0	0	0	1	0	0	0	0	0	0	0	0	0	-1	-1	0	-15	-167	-24	-2	-2	0	0	0	0	0	0	0	0	0	33	-212	245
232	0	0	0	0	1	5	29	76	0	4	3	0	0	0	0	0	0	0	0	0	0	0	-2	-2	-1	-1	-35	-217	-1	0	0	0	0	0	0	0	0	0	0	0	118	-259	377
233	3	2	1	0	40	107	261	1571	21	3	2	3	5	1	2	0	0	0	2	0	-8	-2	-8	-1	-3	-17	-154	-449	-3	-1	-1	0	0	0	0	0	0	0	0	0	2024	-647	2671
234	5	4	1	7	14	18	253	1921	7	0	0	3	0	0	0	0	0	0	0	0	-3	-13	-3	-18	-11	-52	-538	-200	0	-4	-2	0	0	0	0	0	0	0	0	0	2233	-844	3077
235	2	0	10	5	6	25	316	94	3	3	2	0	0	0	0	0	0	0	0	0	-3	0	0	-4	-17	-52	-141	-20	-12	0	0	-1	0	0	0	0	-1	-1	0	0	466	-252	718
236	1	27	24	47	30	117	131	25	2	5	0	0	0	0	0	0	0	0	0	0	0	0	-7	-6	-15	-20	0	-4	0	0	-2	0	0	0	0	0	0	0	0	0	409	-54	463
237	2	3	6	4	2	0	1	1	0	0	0	0	0	0	0	0	0	0	0	0	-1	-7	-18	-61	-9	0	0	0	0	0	0	0	-1	0	0	0	0	0	0	0	19	-97	116
238	6	8	6	1	0	0	0	19	0	0	0	0	0	0	0	1	0	0	0	0	-11	-13	-68	-10	0	0	-1	-2	0	0	0	-2	0	0	0	0	0	0	0	0	41	-107	148
239	5	8	4	0	0	1	4	0	0	2	0	0	0	0	0	0	0	0	0	0	-11	-55	0	0	0	0	0	-3	-1	-1	-4	-2	0	0	0	0	0	0	0	0	24	-77	101
240	22	3	0	0	0	1	6	5	28	5	2	5	1	0	0	0	0	0	0	0	-22	0	0	0	0	0	-3	-33	-1	-2	0	0	0	0	0	0	0	0	0	0	78	-61	139
241	1	0	0	0	0	1	12	227	24	10	3	4	0	0	0	0	2	1	0	0	0	0	0	0	0	-2	-18	-67	-30	-2	-1	0	0	0	0	0	0	0	0	0	285	-120	405
242	0	0	0	0	1	5	150	440	116	8	31	17	0	0	0	1	0	0	0	0	0	0	0	0	-4	-3	-55	-387	-25	-4	0	0	0	0	0	0	0	0	0	0	769	-478	1247
243	0	0	14	20	23	84	237	1017	23	8	11	2	0	0	0	0	0	0	0	0	-5	-3	-4	-12	-6	-28	-279	-902	-162	-7	0	0	0	0	0	0	0	0	0	0	1439	-1408	2847
244	3	51	18	23	40	64	920	1487	54	100	29	5	0	3	1	0	0	0	0	12	-1	-5	-46	-16	-13	-124	-402	-1497	-22	-5	0	0	0	0	0	0	0	0	0	0	2810	-2131	4941
245	6	3	5	14	23	75	153	630	207	22	1	0	0	0	0	0	0	0	6	0	-2	-85	-49	-76	-422	-172	-617	-91	-6	-2	-2	0	0	0	0	0	0	0	0	0	1145	-1524	2669
246	19	18	52	19	28	38	291	1904	6	0	0	0	0	0	0	0	0	7	0	0	-57	-50	-49	-266	-88	-249	-779	-56	-70	-16	0	-1	0	0	0	0	0	0	0	0	2382	-1681	4063
247	7	8	6	4	1	10	245	5	0	0	0	0	0	0	0	0	1	0	0	0	-38	-23	-278	-115	-135	-70	-53	-36	-3	-2	0	0	0	0	0	0	0	0	0	0	287	-753	1040
248	31	108	99	39	47	273	342	9	2	0	0	0	0	0	0	3	0	0	0	0	-7	-56	-34	-98	-19	-20	-62	-74	0	0	0	0	0	0	0	0	0	0	0	0	953	-370	1323
249	102	135	43	32	92	37	21	4	0	0	0	0	0	0	2	0	0	0	0	0	-43	-30	-122	-16	-18	-1	-4	-1	0	0	0	0	0	0	0	0	0	0	0	0	468	-235	703
250	14	26	25	60	5	0	0	2	0	0	0	0	0	1	0	0	0	0	0	0	-5	-61	-8	-5	0	0	0	0	0	0	0	0	0	0	0	0	0	0	0	0	133	-79	212
251	12	34	65	11	0	0	0	2	0	0	0	0	10	0	0	0	0	0	0	0	-3	-3	0	0	0	0	0	0	0	0	0	0	0	0	0	0	0	0	0	0	134	-6	140
252	28	92	11	0	0	0	0	0	0	0	0	1	0	0	0	0	0	0	0	0	0	0	0	0	0	0	0	0	0	0	0	0	0	0	0	0	0	0	0	0	132	0	132
253	12	1	0	0	0	0	0	0	0	0	6	0	0	0	0	0	0	0	0	0	-3	0	0	0	0	0	0	0	0	0	0	0	-2	0	0	0	0	0	0	0	19	-5	24
254	0	0	0	0	0	0	0	0	0	0	0	0	0	0	0	0	0	0	0	0	0	0	0	0	0	0	-2	-5	-1	0	0	0	0	0	0	0	0	0	0	0	0	-8	8
255	0	0	0	0	0	0	0	0	4	0	0	0	0	0	0	0	0	0	0	0	0	0	0	0	0	0	-6	-62	-12	-1	0	0	0	-2	-1	0	0	0	0	0	4	-84	88
256	0	0	0	0	0	0	0	65	0	0	1	0	0	0	0	0	0	0	0	0	0	0	0	0	-1	-3	-9	-60	-4	-5	-1	-1	-2	0	0	0	0	0	0	0	66	-86	152
257	0	0	0	0	2	3	73	147	10	0	1	0	1	0	1	0	0	0	0	0	0	-2	-12	-5	-6	-14	-165	-118	-40	-9	-1	-3	-3	-4	-2	0	0	0	0	0	238	-384	622
258	1	2	2	6	6	5	47	25	4	0	0	0	0	0	0	0	0	0	0	0	-16	-87	-27	-36	-4	-22	-290	-783	-26	-11	-19	0	-6	-1	0	-1	0	0	0	0	98	-1329	1427
259	0	11	6	5	15	35	166	52	9	0	1	0	1	1	0	2	0	0	0	0	-9	-2	-14	0	-1	-2	-60	-52	-12	-3	-1	0	-1	0	0	0	0	0	0	0	304	-157	461
260	21	42	10	35	11	23	337	258	23	7	1	1	0	0	0	0	0	0	0	0	-11	-6	-2	-2	-9	-7	-70	-128	-27	-7	-1	-2	-2	0	0	0	0	0	0	0	769	-274	1043
261	10	23	28	12	11	27	52	85	4	2	1	2	1	0	0	0	0	0	0	1	-49	-3	-11	-6	-19	-46	-1118	-812	-296	-77	-11	-6	-6	-1	0	-2	0	0	0	0	259	-2463	2722
262	7	12	9	3	5	4	56	142	5	4	1	0	0	0	0	0	0	0	0	0	-1	-1	-2	-10	-9	-19	-85	-746	-45	-4	-2	-2	0	-1	0	0	-1	0	0	0	248	-928	1176
263	32	30	32	22	9	43	821	691	137	17	3	4	3	4	1	1	0	0	0	0	0	-8	-16	-2	-15	-21	-179	-648	-109	-3	-5	-2	0	0	0	0	0	0	0	0	1850	-1008	2858
264	12	9	11	1	7	25	115	447	4	1	0	0	1	0	0	0	0	0	0	0	-4	-21	-24	-13	-101	-39	-160	-2184	-78	-12	-1	-7	-3	0	0	0	0	0	0	0	633	-2647	3280
265	6	2	0	0	1	3	35	99	29	8	1	0	1	0	1	0	0	0	0	0	-7	-2	-6	-46	-64	-49	-301	-800	-94	-3	0	-1	0	0	0	0	0	0	0	0	186	-1373	1559
266	1	0	0	0	7	0	8	124	9	0	0	0	0	0	0	0	0	0	0	0	-26	-48	-117	-201	-26	-69	-1993	-1402	-19	-5	0	0	0	0	-1	0	0	-1	-1	0	149	-3909	4058
267	1	2	1	2	0	5	33	79	2	2	0	3	1	2	3	0	0	2	0	0	-8	-55	-39	-25	-25	-73	-581	-84	0	0	0	-2	0	0	0	-1	0	0	0	-1	138	-894	1032
268	2	11	15	5	5	22	549	96	1	0	2	1	1	1	1	3	0	0	0	1	-22	-15	-27	-27	-5	-7	-10	0	0	0	0	0	0	-1	0	0	0	0	0	0	716	-114	830
269	5	5	0	7	1	6	6	1	0	0	1	1	0	1	0	0	0	1	0	0	-69	-38	-25	-98	-8	0	0	0	-5	-2	0	0	-1	-1	-2	0	0	0	0	-1	35	-250	285
270	3	0	0	0	0	1	14	13	2	5	2	7	0	0	0	0	0	0	0	0	-13	-5	-7	-4	0	0	-1	-23	-7	-5	0	0	-3	0	0	0	0	-1	0	0	47	-69	116
271	0	0	0	0	1	2	57	202	56	21	24	3	3	0	0	0	0	0	0	0	-2	-7	-7	0	0	0	-7	-21	-17	-4	-7	-1	-2	0	0	0	0	0	-3	0	369	-78	447
272	0	1	0	1	0	6	110	802	102	147	9	5	3	0	0	0	0	1	0	1	-1	-1	-6	-7	0	-9	-40	-285	-90	-5	-6	-7	0	0	0	-2	-1	-1	-2	-1	1188	-464	1652
273	0	0	0	0	1	11	180	321	129	14	0	0	0	0	0	0	0	0	0	0	0	0	0	0	-1	-2	-63	-137	-6	-3	-1	0	0	0	-1	-1	0	0	-2	0	656	-217	873
274	0	0	0	0	1	8	184	1141	36	3	0	0	0	0	0	0	0	0	0	0	0	0	-1	-7	0	-2	-31	-60	-12	-4	0	0	0	0	0	0	0	0	0	0	1373	-117	1490
275	0	0	0	8	16	58	1108	622	28	3	0	0	0	0	0	0	0	0	0	0	-1	-1	-2	-1	-1	-9	-67	-40	0	0	0	0	0	0	0	0	0	0	0	0	1843	-122	1965
276	0	0	0	9	10	65	62	354	7	0	0	0	0	0	0	0	0	0	0	0	0	-2	-4	0	-5	-4	-25	-30	0	0	0	0	0	0	0	0	0	0	0	0	507	-70	577
277	2	24	14	2	5	5	46	10	0	0	0	0	0	0	0	0	0	0	0	0	-1	0	-3	-3	0	-7	-1	0	0	0	0	0	0	0	0	0	0	0	0	0	108	-15	123
278	8	6	0	1	0	8	20	0	0	0	0	0	0	0	0	0	0	0	0	0	0	-1	0	-2	-3	-3	0	0	0	0	0	0	0	0	0	0	0	0	0	0	43	-9	52
279	0	0	3	0	9	3	0	0	0	0	0	0	0	0	0	0	0	0	0	0	0	0	0	-1	0	0	0	0	0	0	0	0	0	0	0	0	0	0	0	0	15	-1	16
280	5	4	8	2	2	0	0	0	0	0	0	0	0	0	0	0	0	0	0	0	0	0	-9	0	0	0	0	0	0	0	0	0	0	0	0	0	0	0	0	0	21	-9	30
281	21	12	14	0	0	0	0	0	0	0	0	0	0	0	0	0	0	0	0	0	-1	-10	-9	0	0	0	0	0	0	0	0	0	0	-2	0	0	-1	0	0	0	47	-23	70
282	27	12	0	0	0	0	0	0	0	0	1	0	0	0	0	0	3	0	0	1	-2	0	0	0	0	0	0	0	0	0	-1	0	0	0	-1	-3	0	0	0	0	44	-7	51
283	0	0	0	0	0	0	0	0	0	0	0	0	0	0	0	0	0	0	0	0	0	0	0	0	0	0	-9	-1	0	0	0	0	0	-1	-1	0	0	0	-1	0	0	-13	13
284	0	0	0	0	1	8	8	3	0	3	0	3	2	1	0	0	0	0	0	0	-1	-2	-2	-2	-5	-50	-179	-173	-11	-3	-2	-1	0	0	0	0	0	0	0	0	29	-431	460
285	3	0	5	4	6	17	318	137	7	6	1	0	1	2	0	0	0	0	0	0	-7	-18	-28	-20	-34	-57	-310	-896	-17	-27	-4	-5	0	-1	0	0	0	0	0	0	507	-1424	1931
286	1	7	4	9	15	97	625	526	49	9	5	0	1	0	0	0	1	1	0	0	-9	-44	-76	-93	-58	-262	-7289	-781	-137	-29	-29	-1	0	-6	-3	0	-1	-2	0	0	1350	-8820	10170
287	8	8	8	11	33	21	318	683	19	12	7	4	1	0	0	1	0	0	0	0	-39	-71	-86	-52	-121	-177	-933	-2024	-32	-13	-4	-3	-1	0	0	0	0	0	0	0	1134	-3556	4690
288	2	9	6	8	8	43	3289	439	56	13	8	0	0	0	0	1	0	0	0	0	-17	-29	-44	-107	-120	-62	-548	-382	-243	-5	-2	0	-1	0	0	0	-1	0	0	0	3882	-1561	5443
289	14	5	6	10	29	238	575	2016	33	12	7	0	0	4	1	1	0	1	0	0	-2	-10	-6	-20	-7	-18	-24	-68	-1	0	0	-1	0	0	-1	0	0	0	0	0	2952	-158	3110
290	0	2	7	2	25	64	636	611	167	4	0	2	1	1	1	0	0	0	0	0	-4	-5	-23	-7	-15	-30	-155	-70	-13	-2	-3	0	0	-2	0	0	0	0	0	0	1523	-329	1852
291	5	6	9	5	5	21	82	155	1	4	0	1	1	4	2	1	0	0	0	0	-1	-9	-3	-16	-9	-20	-102	-129	-1	0	0	0	0	0	0	0	0	0	0	0	302	-290	592
292	0	0	11	6	4	44	362	129	4	1	6	0	1	0	0	0	0	0	0	0	-15	-7	-10	-16	-21	-42	-284	-279	-108	-3	0	-4	0	0	0	0	0	0	0	0	568	-789	1357
293	2	1	4	5	9	87	189	195	1	4	3	4	1	0	0	0	0	0	0	0	-7	-13	-18	-27	-21	-56	-83	-754	-5	-5	-1	0	0	0	0	0	0	0	0	0	505	-990	1495
294	8	2	10	21	14	39	314	949	299	26	37	3	3	3	0	0	0	0	1	1	-13	-26	-18	-9	-23	-13	-256	-231	-71	-8	-1	-1	0	0	0	0	0	0	-1	0	1730	-671	2401
295	0	3	2	5	1	11	90	387	13	8	3	3	0	0	0	0	0	0	0	0	-27	-42	-27	-33	-10	-37	-86	-174	-21	-5	0	0	0	0	0	0	0	0	0	0	526	-462	988
296	3	14	25	6	3	3	105	282	89	28	8	1	0	0	0	0	1	0	0	0	-8	-14	-19	-9	-33	-4	-29	-70	-30	-4	0	0	-1	-2	0	0	0	0	0	0	568	-223	791
297	16	31	6	0	2	7	102	357	63	8	1	4	0	1	0	2	1	0	1	0	-9	-6	-13	-38	-3	-1	-69	-114	-2	0	0	-3	0	0	0	0	0	0	0	0	602	-258	860
298	1	1	4	3	9	24	96	140	37	2	3	0	0	0	0	0	0	0	0	0	-3	-6	-12	-2	0	-9	-44	-42	-2	0	0	0	0	0	0	0	0	0	0	0	320	-120	440
299	6	1	0	15	7	13	138	375	19	5	0	0	0	0	0	0	2	0	0	0	-2	-9	0	-1	-4	-6	-23	-60	0	0	0	0	0	0	0	0	0	0	0	0	581	-105	686
300	1	0	5	14	11	13	363	272	16	1	1	0	0	0	0	0	0	0	0	0	-1	0	0	-1	0	0	-27	-1	-7	0	0	0	0	0	0	0	0	0	0	0	697	-37	734
301	1	10	9	4	8	75	270	478	3	6	0	0	1	0	0	0	0	0	0	0	-1	-2	-1	-1	-1	-3	-7	-26	0	0	0	0	0	0	0	0	0	0	0	0	865	-42	907
302	5	10	7	1	11	28	398	49	21	0	0	0	0	0	0	0	0	0	0	0	0	0	-3	-2	0	0	-10	-1	0	0	0	0	0	0	0	0	0	0	0	0	530	-16	546
303	1	1	3	1	9	17	26	40	0	0	0	0	0	0	0	0	0	0	0	0	0	-1	0	0	0	-6	-3	-5	0	0	0	0	0	0	0	0	0	0	0	0	98	-15	113
304	13	9	14	5	4	11	29	1	0	0	0	0	0	0	0	0	0	0	0	0	-3	-1	-1	0	-3	0	-1	0	0	0	0	0	0	0	0	0	0	0	0	0	86	-9	95
305	8	5	2	4	5	15	0	3	0	0	0	0	0	0	0	0	0	4	1	0	-1	-2	-3	-4	0	0	0	0	0	0	0	0	0	0	0	0	0	0	0	0	47	-10	57
306	10	8	4	1	0	0	0	0	0	0	0	0	0	0	0	0	0	0	0	0	0	0	-5	0	0	0	0	0	0	0	0	0	0	0	0	0	0	0	0	0	23	-5	28
307	0	3	3	0	0	0	0	0	0	0	0	0	0	0	0	0	0	0	0	0	0	-6	0	0	0	0	0	0	0	0	0	0	0	0	0	0	0	0	0	0	6	-6	12
308	3	2	0	0	0	0	0	0	0	0	0	0	0	0	0	0	0	0	0	0	-3	0	0	0	0	0	0	0	0	0	0	0	0	0	0	0	0	0	0	0	5	-3	8
309	4	0	0	0	0	0	0	0	0	0	0	0	0	0	0	0	0	0	1	1	0	0	0	0	0	0	0	-5	0	0	0	0	0	0	0	0	0	0	0	0	6	-5	11
310	0	0	0	0	0	0	0	0	0	0	0	0	0	0	0	0	0	0	0	2	0	0	0	0	0	0	0	-1	0	0	0	0	0	0	0	0	0	0	0	0	2	-1	3
311	0	0	0	0	0	0	0	8	0	0	0	0	0	0	0	0	0	0	0	0	0	0	0	0	0	-3	-6	-58	-3	0	-1	0	0	0	0	0	0	0	0	0	8	-71	79
312	0	0	0	0	0	1	0	3	1	0	0	0	0	0	0	0	0	0	0	0	0	-15	-6	-18	-29	-32	-123	-137	0	0	0	0	0	0	0	0	0	0	0	0	5	-360	365
313	1	3	3	4	2	20	122	241	8	0	1	0	0	0	0	0	3	1	0	0	-7	-10	-52	-109	-31	-39	-787	-39	-9	-2	0	0	0	0	0	0	0	0	0	0	409	-1085	1494
314	0	1	3	3	4	8	16	22	0	0	1	0	0	0	0	0	0	0	0	0	-35	-120	-195	-98	-77	-61	-80	-1065	-146	0	0	-3	0	0	0	0	0	0	0	0	58	-1880	1938
315	1	1	2	1	0	0	68	17	0	2	0	0	0	0	0	0	0	0	0	0	-57	-218	-56	-53	-35	-10	-602	-3452	-7	-23	-1	-2	0	0	0	0	0	0	0	0	92	-4516	4608
316	0	3	4	1	1	8	25	57	6	0	0	0	0	0	0	0	0	0	0	0	-59	-14	-33	-11	-1	-15	-427	-73	-16	-9	0	0	0	0	0	0	0	0	0	0	105	-658	763
317	2	7	3	4	8	5	17	124	0	0	2	0	0	0	0	0	0	0	0	0	-26	-24	-52	-8	-44	-150	-188	-1582	-141	-1	0	0	0	0	0	0	0	0	0	0	172	-2216	2388
318	1	0	0	1	2	3	28	7	0	0	0	0	0	0	0	0	0	0	0	0	-9	-18	-6	-20	-33	-12	-327	-423	-1	0	0	0	0	0	0	0	0	0	0	0	42	-849	891
319	0	0	0	0	0	3	11	10	1	0	0	0	0	0	0	0	0	0	0	0	-8	-5	-21	-23	-8	-21	-31	-9	0	0	0	0	0	0	0	0	0	0	0	0	25	-126	151
320	0	0	0	1	4	2	9	9	0	0	0	4	0	0	0	0	0	3	0	0	-1	-1	-1	0	-1	-1	-2	-3	0	0	0	0	0	0	0	0	0	0	0	0	32	-10	42
321	0	0	5	5	1	31	75	767	17	1	1	2	0	0	0	0	0	0	0	0	0	0	0	-2	0	-1	-13	-3	0	0	0	0	0	0	0	0	0	0	0	0	905	-19	924
322	0	0	0	0	2	7	73	50	1	0	1	0	0	0	0	0	0	0	1	0	0	-1	-1	-3	-3	-3	-7	-7	0	0	0	0	0	0	0	0	0	0	0	0	135	-25	160
323	0	3	1	3	11	41	255	120	3	2	0	0	0	0	0	0	0	0	0	1	0	0	-5	0	-4	-1	-103	-60	-1	0	0	0	0	0	0	0	0	0	0	0	440	-174	614
324	2	2	3	0	8	37	84	60	2	0	1	0	0	0	0	0	0	0	0	0	-8	-15	-4	-18	-3	-18	-82	-7	0	-3	0	0	0	0	0	0	0	0	0	0	199	-158	357
325	4	13	19	32	27	98	1072	658	25	5	1	0	0	0	0	0	0	0	0	0	-5	0	0	-5	0	-1	-6	-2	0	0	0	0	0	0	0	0	0	0	0	0	1954	-19	1973
326	4	0	7	8	10	80	227	41	1	5	1	0	0	0	0	0	0	0	0	0	0	-6	-8	-8	-11	-2	-2	-11	0	0	0	0	0	0	0	0	0	0	0	0	384	-48	432
327	7	7	8	7	19	24	81	23	8	2	0	2	0	0	0	0	0	0	0	1	0	-2	-2	0	-6	0	-10	-3	0	0	0	0	0	0	0	0	0	0	0	0	189	-23	212
328	11	21	7	9	14	16	32	37	2	0	0	1	0	0	0	1	1	0	0	0	-3	-4	0	-2	0	0	-1	-1	0	-1	0	0	0	0	0	0	0	0	0	0	152	-12	164
329	2	5	7	4	2	4	11	9	0	0	1	0	0	0	0	0	0	0	0	0	-1	-2	0	0	0	0	0	-4	0	0	0	0	0	0	0	0	0	0	0	0	45	-7	52
330	20	42	48	5	3	8	10	44	7	0	0	0	1	0	0	0	0	0	0	0	-5	0	-1	0	0	0	-5	-25	0	0	0	0	0	0	0	0	0	0	0	0	188	-36	224
331	34	16	3	0	1	0	2	7	1	0	0	0	0	0	0	0	0	0	0	0	-1	-1	0	0	0	0	-12	-24	0	0	0	0	0	0	0	0	0	0	0	0	64	-38	102
332	1	4	10	7	3	1	22	38	1	0	0	0	0	0	0	0	0	0	0	0	-1	0	0	-2	-2	-15	-51	-24	0	0	0	0	0	0	0	0	0	0	0	0	87	-95	182
333	2	7	3	0	0	1	18	47	0	0	0	0	0	0	0	0	0	0	0	0	-1	0	0	-3	-26	-2	-18	-69	-1	0	0	0	0	0	0	0	0	0	0	0	78	-120	198
334	7	5	2	0	4	22	226	12	0	0	0	0	0	0	0	0	0	0	0	0	0	-1	-1	-5	-3	-2	-50	-2	0	0	0	0	0	0	0	0	0	0	0	0	278	-64	342
335	2	1	1	0	6	23	10	10	0	0	0	0	0	0	0	0	0	0	0	0	-3	-3	-14	-5	-8	-19	-7	-6	0	0	0	0	0	0	0	0	0	0	0	0	53	-65	118
336	3	0	2	11	4	0	4	1	0	0	0	0	0	0	0	0	0	0	0	0	-4	-13	-10	-2	-6	0	-4	0	0	0	0	0	0	0	0	-1	0	0	-2	0	25	-42	67
337	0	0	4	3	0	0	0	0	0	0	0	0	0	0	0	0	0	0	0	0	-1	-1	-1	-3	0	0	0	0	0	0	0	0	0	0	0	0	0	-1	0	0	7	-7	14
338	1	9	0	0	0	0	0	0	0	0	0	0	0	0	0	0	0	0	0	0	-3	-6	-26	0	0	0	0	0	0	0	0	0	0	-3	0	0	0	0	0	0	10	-38	48
339	5	0	0	0	0	0	0	0	0	0	0	0	0	0	0	0	0	0	0	0	-15	-3	0	0	0	0	0	0	-1	0	0	0	0	0	0	0	0	-1	0	0	5	-20	25
340	2	0	0	0	0	0	0	0	0	0	0	0	0	0	0	0	0	0	0	0	-4	0	0	0	0	-1	-1	-40	-2	-9	-5	0	0	0	0	0	0	0	0	0	2	-62	64
341	0	0	0	0	0	0	7	1	1	0	0	0	0	0	0	0	0	0	0	0	0	0	0	0	0	0	-19	-6	-15	-7	0	0	0	0	0	0	0	0	0	0	9	-47	56
342	1	4	0	5	2	28	48	152	3	1	0	0	0	1	0	0	0	0	0	0	0	-1	0	-4	0	-8	-159	-1049	-140	-9	-1	0	-1	0	0	0	-1	0	0	0	245	-1373	1618
343	5	1	1	1	4	1	19	3	0	0	0	0	0	0	0	1	0	0	0	0	-10	-6	-23	-3	-3	-10	-173	-942	-7	-7	-1	-1	0	0	0	0	0	0	0	0	36	-1186	1222
344	1	2	1	0	2	5	19	24	4	0	1	0	0	0	0	0	0	0	0	0	0	-10	-3	-5	-5	-11	-200	-286	-60	-10	-1	0	-1	0	0	0	0	0	0	0	59	-592	651
345	0	2	8	0	13	26	39	107	1	0	0	1	1	0	0	0	0	0	0	0	-12	-2	-8	-4	-11	-114	-175	-467	-36	-2	-1	-2	0	0	0	0	0	0	0	0	198	-834	1032
346	10	9	2	0	6	8	44	72	4	1	0	2	0	0	0	0	0	0	0	0	-3	-3	-6	-18	-39	-25	-259	-653	-38	0	-1	0	0	0	0	0	0	0	0	0	158	-1045	1203
347	13	5	5	0	5	9	7	30	5	0	1	0	0	0	0	0	0	0	0	0	-4	-22	-132	-143	-40	-50	-179	-373	-27	-6	0	0	0	0	0	0	0	0	0	0	80	-976	1056
348	1	4	3	1	5	2	30	135	1	0	0	3	0	0	0	0	0	0	0	0	-1	-12	-43	-11	-18	-21	-107	-187	-7	-1	0	0	0	0	0	0	0	0	0	0	185	-408	593
349	1	0	2	0	1	5	55	105	4	3	0	0	0	0	0	0	0	0	0	0	-3	-23	-9	-20	-9	-16	-38	-41	-1	0	0	0	0	0	0	0	0	0	0	0	176	-160	336
350	0	0	1	1	0	9	27	49	0	0	0	0	0	0	0	0	0	0	0	0	-31	-17	-31	-41	-26	-26	-395	-83	0	0	0	0	0	0	0	0	0	0	0	0	87	-650	737
351	0	0	0	1	4	3	21	8	0	0	0	0	0	0	0	0	0	0	0	0	-10	-63	-31	-19	-10	-59	-69	-5	0	0	0	0	0	-2	0	0	0	0	0	0	37	-268	305
352	1	2	1	4	0	4	8	2	0	0	0	0	0	0	0	0	0	0	0	0	-32	-48	-24	-23	-27	-8	-14	-49	-3	-3	0	-1	-2	0	0	0	0	0	0	-2	22	-236	258
353	2	1	1	0	2	4	17	3	1	2	0	0	2	0	0	0	0	0	0	0	-2	-10	-8	-4	0	-6	-50	-126	-5	0	0	-1	0	0	0	0	0	0	0	0	35	-212	247
354	2	4	1	5	0	2	3	7	0	0	0	0	0	0	0	0	0	0	0	0	-12	-16	-33	-51	-13	-28	-197	-305	-30	-3	-1	0	0	0	0	0	0	0	0	0	24	-689	713
355	0	0	2	2	0	2	34	18	0	0	0	2	1	0	1	0	0	0	0	1	-1	-14	-31	-7	-8	-8	-66	-242	-11	0	0	0	0	0	0	0	0	0	0	0	63	-388	451
356	0	2	0	1	1	3	57	74	3	0	0	0	0	0	2	0	0	0	0	0	-23	-68	-106	-116	-44	-94	-285	-293	-86	-8	0	0	0	0	0	0	0	0	0	0	143	-1123	1266
357	1	2	3	0	4	14	90	234	1	1	0	0	1	0	0	0	0	0	0	0	-2	-21	-21	-38	-48	-17	-51	-200	-8	0	0	0	-1	0	0	0	0	0	0	0	351	-407	758
358	1	3	1	1	4	87	331	138	16	3	1	0	2	0	0	0	0	0	0	0	-10	-3	-55	-159	-20	-40	-315	-787	-6	-1	-1	-2	0	0	-1	0	0	0	0	0	588	-1400	1988
359	1	4	0	0	9	20	30	16	2	0	0	0	0	0	0	0	0	0	0	0	-5	-56	-155	-50	-26	-54	-274	-104	-3	-2	-5	0	0	0	0	0	0	0	0	0	82	-734	816
360	2	1	5	1	4	16	108	365	11	2	0	0	0	1	0	0	0	0	0	0	-11	-11	-9	-11	-12	-6	-81	-65	-5	-9	0	0	0	0	0	0	0	0	0	0	516	-220	736
361	0	1	0	0	1	7	112	66	2	0	0	0	0	0	0	0	0	0	0	0	-6	-8	-5	-16	-4	-6	-4	-19	-6	0	0	0	0	0	0	0	0	0	0	0	189	-74	263
362	1	2	2	0	4	5	26	9	3	0	0	0	0	0	0	0	0	0	0	0	0	-3	-1	-5	-1	0	-10	-35	0	0	0	0	0	0	0	0	0	0	0	0	52	-55	107
363	0	0	0	0	1	0	0	5	0	1	0	0	0	0	0	0	0	0	0	0	-1	-3	0	0	-1	-8	-19	0	0	0	0	0	0	0	0	0	0	0	0	0	7	-32	39
364	3	2	1	9	2	0	6	35	0	0	0	0	0	0	0	0	0	0	0	0	-3	-1	-1	0	0	-1	-2	0	0	0	0	0	0	0	0	-1	0	0	0	0	58	-9	67
365	1	1	3	0	0	0	0	0	0	0	0	0	0	0	0	0	0	0	0	0	0	0	0	0	0	-1	0	0	0	0	0	0	0	0	0	0	0	0	0	0	5	-1	6
366	0	0	0	0	0	0	0	0	0	0	0	0	0	0	0	0	0	0	0	0	0	0	0	-2	-2	0	0	-1	0	0	0	0	0	0	0	0	0	0	0	-1	0	-6	6
367	2	0	0	0	0	0	1	1	0	0	0	0	1	0	0	0	0	0	0	0	0	-1	0	-1	-1	-1	-3	-12	-3	0	0	0	-1	0	0	0	0	0	0	0	5	-23	28
368	0	1	0	0	1	3	2	1	0	0	0	0	0	0	0	0	0	0	0	0	0	0	-1	0	0	0	-3	-8	-8	0	0	0	0	-2	0	0	0	0	0	0	8	-22	30
369	1	0	5	7	3	1	9	5	1	0	0	0	1	0	0	1	0	0	0	0	-1	0	0	-13	-1	-2	-73	-538	-15	-2	0	0	-2	0	0	0	0	0	0	0	34	-647	681
370	0	2	7	0	1	3	1	0	1	0	0	0	0	0	0	0	0	0	0	0	-5	-10	-8	-6	-2	-15	-389	-816	-20	-7	-2	-11	-4	0	0	0	0	0	0	0	15	-1295	1310
371	13	2	4	5	1	1	10	84	2	0	0	0	0	0	0	0	0	0	0	0	-4	-6	-4	-1	-7	-4	-62	-118	-35	-3	-4	-1	0	0	0	0	0	0	0	0	122	-249	371
372	10	19	14	30	6	16	264	372	5	0	1	0	0	0	0	0	0	0	0	0	-11	-5	-2	-7	-8	-6	-48	-488	-27	-3	-4	-1	0	0	0	0	0	0	0	0	737	-610	1347
373	0	5	1	1	1	23	53	51	27	6	1	1	0	0	0	0	0	0	0	0	-7	-3	-19	-14	-14	-33	-115	-306	-18	-7	0	0	0	-2	0	-1	0	0	0	0	170	-539	709
374	10	15	0	4	24	27	17	362	9	4	1	0	0	0	0	0	0	0	0	0	0	-4	-3	-8	-13	-5	-53	-56	-10	-1	-2	-1	0	0	0	0	0	0	0	0	473	-156	629
375	5	3	5	1	2	3	67	127	6	2	1	0	0	0	0	0	0	0	0	0	-3	-13	-16	-28	-24	-31	-134	-882	-36	-9	0	-3	0	0	0	0	0	0	0	0	222	-1179	1401
376	0	0	6	0	2	8	18	47	2	0	0	0	0	0	0	0	0	0	0	0	-4	-1	-11	-2	-22	-38	-157	-97	-9	-2	0	0	-5	0	0	0	0	0	0	0	83	-348	431
377	0	3	3	0	7	7	52	284	18	1	0	2	0	1	0	0	0	0	0	0	-1	-11	-10	-4	-38	-40	-101	-353	-3	-1	0	0	0	0	0	0	0	0	0	0	378	-562	940
378	3	0	0	3	0	5	61	35	4	1	0	1	0	0	0	0	0	0	0	0	-7	-12	-6	-33	-16	-20	-376	-28	-4	-2	0	0	0	0	0	0	0	0	0	0	113	-504	617
379	0	0	0	1	2	8	6	58	1	0	0	0	0	1	0	0	0	0	0	0	0	-5	-32	-20	-11	-31	-26	-173	-26	-6	0	0	0	0	0	0	0	0	0	0	77	-330	407
380	0	3	0	1	2	1	43	36	0	0	1	0	0	0	0	0	0	0	0	0	-9	-46	-29	-33	-17	-11	-310	-722	-30	0	0	0	0	-1	0	0	-1	0	0	0	87	-1209	1296
381	3	4	0	2	1	15	40	34	9	3	0	0	0	0	0	0	0	0	0	0	-36	-9	-23	-12	-8	-44	-425	-779	-4	-2	-1	-1	0	0	0	0	0	0	0	0	111	-1344	1455
382	0	0	2	0	4	10	52	70	9	8	0	0	0	0	0	0	0	0	0	0	-6	-27	-19	-24	-48	-63	-478	-297	-20	-3	0	0	0	0	0	0	0	0	0	0	155	-985	1140
383	0	0	3	3	1	3	35	264	3	0	0	0	0	0	0	0	0	0	0	0	-33	-13	-35	-67	-85	-131	-183	-936	-83	-9	0	-2	0	0	-3	0	0	0	0	0	312	-1580	1892
384	4	0	0	2	2	6	141	112	9	0	0	0	0	0	0	0	0	0	0	0	0	-5	-21	-23	-52	-14	-185	-1640	-11	-1	0	0	0	0	0	0	0	0	0	-2	276	-1954	2230
385	0	1	2	2	1	24	59	387	8	0	0	1	0	0	0	0	0	0	0	2	0	-9	-13	-17	-5	-3	-129	-64	0	0	0	0	0	0	0	0	0	0	0	0	487	-240	727
386	0	2	0	2	11	14	51	90	2	0	2	0	0	0	0	0	0	0	0	0	-4	-20	-7	0	-4	-26	-74	-10	0	0	0	0	0	0	0	0	0	0	0	0	174	-145	319
387	3	1	0	10	0	1	2	2	0	0	0	0	0	0	0	0	0	0	0	1	-16	-18	-2	-8	-7	0	0	0	0	0	0	0	0	0	-1	0	0	0	0	0	20	-52	72
388	0	1	23	1	3	0	0	1	0	0	0	0	0	0	0	0	0	0	0	0	-8	-1	0	0	-2	0	0	0	0	0	0	0	0	0	0	0	0	0	0	0	29	-11	40
389	0	12	3	0	0	0	0	0	0	0	0	0	0	0	0	1	0	0	0	0	-2	-2	-4	0	0	0	0	0	0	0	0	0	0	0	0	0	0	0	0	0	16	-8	24
390	9	1	0	0	0	0	0	0	0	0	0	0	1	0	0	0	0	0	0	0	-4	0	0	0	0	0	0	0	0	0	0	0	0	0	0	0	0	0	0	0	11	-4	15
391	0	0	0	0	0	0	0	0	0	0	0	1	0	0	0	0	0	0	0	0	0	0	0	0	0	0	0	0	-1	0	0	0	-1	0	0	0	0	0	0	0	1	-2	3
392	0	0	0	0	0	0	0	1	2	4	0	4	0	0	0	0	0	0	0	0	0	0	0	0	0	0	-1	-1	-1	0	0	0	0	0	0	0	0	0	0	0	11	-3	14
393	0	0	0	0	0	0	9	32	5	8	2	0	0	1	0	1	0	0	1	0	0	0	0	0	0	-3	-44	-158	-3	-1	0	0	0	0	0	0	0	0	0	0	59	-209	268
394	0	0	0	0	2	6	44	212	14	6	0	0	0	0	0	0	1	0	0	0	0	0	0	-6	-17	-29	-916	-789	-8	-1	-1	0	0	0	0	0	0	0	0	0	285	-1767	2052
395	0	0	1	1	6	18	340	361	28	3	1	0	0	2	0	1	0	0	0	0	0	-2	-10	-9	-7	-20	-149	-236	-5	0	0	-1	0	0	0	0	0	0	0	0	762	-439	1201
396	5	2	5	6	7	30	630	584	7	0	0	0	1	0	0	0	0	0	0	1	-2	-19	-19	-36	-43	-13	-246	-71	-15	0	-1	0	0	0	0	-1	0	0	0	0	1278	-466	1744
397	1	7	7	1	2	43	260	357	1	5	2	4	0	2	0	0	0	0	0	0	-43	-21	-25	-27	-7	-58	-215	-653	0	-3	-1	0	0	0	0	0	0	0	0	0	692	-1053	1745
398	6	17	1	1	4	15	133	55	14	2	1	0	0	0	0	0	0	0	0	0	-19	-13	-41	-1	-31	-66	-641	-7	-3	-2	0	0	0	-2	0	0	0	0	0	0	249	-826	1075
399	3	4	1	2	6	47	114	409	10	5	1	5	0	2	0	1	0	0	0	0	-6	-10	-3	-9	-71	-82	-6	-116	-10	-4	0	0	0	-1	0	0	0	0	0	0	610	-318	928
400	0	0	1	2	4	17	299	10	5	3	5	1	0	0	0	0	0	0	0	0	-2	0	0	-9	-10	-2	-12	0	-3	0	0	0	0	0	0	0	0	0	0	0	347	-38	385
401	0	0	2	2	2	24	23	70	2	3	0	0	3	0	0	0	0	0	0	0	-1	0	-8	-29	0	0	-7	-31	-2	0	0	-2	0	0	0	0	0	0	0	0	131	-80	211
402	0	0	2	4	1	0	14	6	6	2	0	0	0	0	0	0	0	0	0	0	-27	-50	-51	-1	-6	-23	-198	-134	-12	-4	0	0	0	0	0	0	0	0	0	0	35	-506	541
403	2	0	0	0	0	6	21	38	0	0	0	0	0	0	0	0	0	0	0	0	-43	-25	-1	-4	-11	-45	-489	-117	-5	-1	0	0	0	0	0	0	0	0	0	0	67	-741	808
404	0	3	12	3	8	6	187	59	5	0	0	0	0	0	0	0	0	0	0	0	-9	0	-2	-6	-19	-13	-68	-45	-1	0	0	0	0	0	0	0	0	0	0	0	283	-163	446
405	4	10	6	0	1	19	75	54	3	0	0	0	0	0	0	0	0	0	0	0	-2	-5	-8	-45	-8	-2	-30	-28	0	-2	0	0	0	0	0	0	0	0	0	0	172	-130	302
406	2	2	0	1	5	11	121	86	8	0	0	0	0	0	0	0	0	0	0	0	0	-4	-11	-4	-4	-3	-11	-2	-5	0	0	0	0	0	0	0	0	0	0	0	236	-44	280
407	0	3	2	4	10	11	83	143	4	0	1	0	0	0	0	0	0	0	0	0	-3	-6	-6	-9	-14	-5	0	-13	-4	0	0	0	0	0	0	0	0	0	0	0	261	-60	321
408	3	2	3	6	1	14	26	14	2	2	1	0	0	0	0	0	0	0	0	0	-2	-5	0	-7	-3	-1	-2	-2	0	0	0	0	0	0	0	0	0	0	0	0	74	-22	96
409	1	1	3	3	0	14	9	8	2	0	0	0	0	0	0	0	0	0	0	0	-1	-4	-10	0	0	0	-2	0	0	0	0	0	0	0	0	0	0	0	0	0	41	-17	58
410	6	0	6	4	1	0	0	2	0	0	0	0	0	0	0	0	0	0	0	0	0	-6	-7	0	0	0	0	0	0	0	0	0	0	0	0	0	0	0	0	0	19	-13	32
411	3	0	7	0	0	0	1	1	0	0	0	0	0	0	0	0	0	0	0	0	-4	-2	-1	-2	0	0	0	0	0	0	0	0	0	0	0	0	0	0	0	0	12	-9	21
412	0	0	0	0	0	0	0	0	0	0	0	0	0	0	0	0	0	0	0	0	-3	0	-12	0	0	0	0	0	0	0	0	0	0	0	0	0	0	0	0	0	0	-15	15
413	4	1	0	0	0	0	0	0	0	0	0	0	0	0	0	0	0	0	0	0	-1	-5	0	0	0	0	0	0	0	0	0	0	0	0	0	0	0	0	0	0	5	-6	11
414	1	0	0	0	0	0	0	0	0	0	0	0	0	0	0	0	0	0	0	0	0	0	0	0	0	0	0	0	0	0	0	0	0	0	0	0	0	0	0	0	1	0	1
415	0	0	0	0	0	0	0	0	0	0	0	0	0	0	0	0	0	0	0	0	0	0	0	0	0	0	0	0	0	0	0	0	0	-1	0	0	0	0	0	0	0	-1	1
416	0	0	0	0	0	0	0	1	0	0	0	0	0	0	0	0	0	0	0	0	0	0	0	0	0	0	0	-1	0	0	-1	0	0	0	0	0	0	0	0	0	1	-2	3
417	1	11	5	3	23	25	91	268	37	4	6	0	0	0	1	0	0	1	0	1	-1	-3	-8	-1	0	-8	-82	-143	-31	-1	-1	0	0	0	-1	0	0	0	0	0	477	-280	757
418	2	5	4	9	5	11	113	247	21	16	1	0	0	0	0	0	0	0	1	0	0	-9	-5	-4	-20	-51	-64	-230	-7	0	0	-1	0	0	0	0	0	-1	0	0	435	-392	827
419	6	12	18	6	15	100	248	634	90	7	2	0	0	0	0	0	1	0	1	0	-3	-2	-3	-8	-16	-7	-39	-200	-4	0	0	0	-3	0	0	0	0	0	0	0	1140	-285	1425
420	5	3	1	3	33	28	97	414	25	3	3	0	0	0	0	1	0	5	0	0	-3	-6	-5	-12	-2	-12	-48	-69	-3	-4	-1	0	0	0	0	-1	0	0	0	0	621	-166	787
421	4	12	9	45	20	43	202	814	37	5	1	0	0	0	0	0	0	1	0	0	0	-1	-16	-1	-9	-3	-31	-116	-2	0	-2	0	0	0	0	0	0	0	0	0	1193	-181	1374
422	0	0	18	0	6	7	95	124	6	1	3	0	0	0	0	2	0	0	0	0	-5	-14	-5	-8	-5	-16	-115	-201	-11	-3	0	-1	0	-1	0	0	0	0	0	0	262	-385	647
423	1	19	4	3	6	19	51	71	5	1	0	0	0	0	0	0	0	0	0	0	-19	-4	-28	-6	-11	-20	-263	-158	-7	0	-1	0	-2	0	0	0	-2	0	0	0	180	-521	701
424	1	1	4	5	7	19	57	140	10	1	0	0	1	1	0	1	0	0	0	0	-1	-6	-3	-7	-12	-24	-103	-64	-8	0	0	-4	0	-2	-1	0	0	0	0	0	248	-235	483
425	1	7	9	7	17	79	328	246	2	3	1	0	2	0	0	0	0	0	0	3	-4	-5	-1	-8	-15	-14	-157	-105	-2	0	-2	0	0	0	0	0	0	0	0	0	705	-313	1018
426	0	3	2	1	7	14	84	28	1	0	0	0	1	0	0	0	0	0	0	0	-8	-4	-25	-66	-50	-45	-251	-38	-6	-5	0	0	-2	0	0	0	0	0	0	0	141	-500	641
427	0	1	3	8	12	17	87	102	4	4	4	2	0	3	3	0	0	0	0	0	-5	-13	-62	-42	-16	-45	-38	-31	-28	-1	0	-3	0	0	-1	0	0	0	0	0	250	-285	535
428	11	8	5	6	7	15	88	21	10	17	1	2	0	0	0	0	0	0	0	0	-21	-40	-183	-145	-93	-2	-28	-22	-3	-1	-1	-2	-1	0	0	0	0	0	0	0	191	-542	733
429	3	7	13	11	2	27	137	416	345	16	1	4	6	0	0	0	0	2	0	0	-18	-54	-33	-36	0	0	-12	-17	-3	-2	0	0	-3	0	0	0	0	0	0	0	990	-178	1168
430	5	2	10	1	4	15	388	3748	4	1	3	4	1	0	0	0	0	0	0	0	-16	-25	-16	0	0	0	-5	-30	-9	0	0	-1	0	0	0	0	0	0	0	0	4186	-102	4288
431	3	3	5	0	2	9	561	107	20	1	5	0	4	0	0	0	0	0	0	0	-23	-11	0	0	0	0	-7	-169	-35	0	-1	0	0	0	0	0	0	0	0	0	720	-246	966
432	1	0	0	1	3	24	88	314	9	4	11	8	0	0	0	0	0	0	0	0	-2	0	0	0	0	0	-20	-54	-2	-5	0	0	0	0	0	0	0	0	0	0	463	-83	546
433	0	0	0	0	6	19	324	819	263	31	77	4	0	0	0	0	0	0	0	0	0	0	-1	0	0	-7	-103	-330	-36	-2	0	0	0	0	0	0	0	0	0	0	1543	-479	2022
434	0	0	0	1	3	24	156	359	46	61	0	0	0	0	0	0	0	0	0	0	0	0	0	0	-4	-17	-230	-738	-10	-1	0	0	0	0	0	0	0	0	0	0	650	-1000	1650
435	0	0	0	0	7	11	256	946	261	3	0	0	0	0	0	0	0	0	0	0	0	0	0	-1	-1	-11	-143	-42	0	0	0	0	0	0	0	0	0	0	0	0	1484	-198	1682
436	0	3	7	15	25	94	991	8451	5	0	0	0	0	0	0	0	0	0	0	0	0	-1	-1	-2	-7	-48	-143	-6	0	0	0	0	0	0	0	0	0	0	0	0	9591	-208	9799
437	6	3	21	10	20	123	1111	3	0	0	0	0	0	0	0	0	0	0	0	0	0	-3	-8	-3	-28	-20	-2	0	0	0	0	0	0	0	0	0	0	0	0	0	1297	-64	1361
438	1	12	20	17	15	47	1	1	0	0	1	0	0	0	0	0	0	0	0	0	-4	-13	-11	-22	-9	0	0	-1	0	0	0	0	-1	0	0	0	0	0	0	0	115	-61	176
439	28	33	41	18	7	0	6	4	1	1	1	0	0	0	0	0	0	0	2	0	0	-4	-8	-1	-1	-2	-9	-45	-32	0	0	0	0	0	0	0	0	0	0	0	142	-102	244
440	47	92	28	55	22	89	447	364	22	12	1	0	0	1	1	0	0	0	0	1	0	-5	0	0	-1	-3	-33	-407	-1	-1	0	0	0	0	0	0	0	0	0	0	1182	-451	1633
441	4	24	49	11	6	11	165	163	43	1	3	1	1	0	0	0	0	0	1	0	-1	0	-2	0	-2	-10	-290	-78	-7	0	0	0	0	0	0	0	0	0	0	0	483	-390	873
442	10	58	35	5	2	21	157	834	2	3	1	3	1	1	0	0	0	0	0	0	-4	0	-4	0	-5	-31	-37	-119	0	0	0	0	0	0	0	0	0	0	0	0	1133	-200	1333
443	71	40	16	4	7	25	780	362	52	1	2	1	0	0	1	0	0	0	2	0	-4	-5	-3	-1	-12	-4	-55	-7	-5	0	0	0	0	0	0	0	0	0	0	0	1364	-96	1460
444	9	14	1	0	3	22	102	243	0	5	1	1	0	0	0	0	0	0	0	0	-1	-2	-4	-25	-2	-11	-25	-186	-12	-3	0	0	0	0	0	0	0	0	0	0	401	-271	672
445	8	6	7	9	14	15	122	107	35	12	0	3	0	2	0	0	0	0	0	0	-1	-4	-9	-1	-4	-1	-37	-283	0	0	0	0	0	0	0	0	0	0	0	0	340	-340	680
446	3	12	7	8	23	10	60	747	32	0	0	0	3	0	0	0	0	0	0	0	-4	-14	0	-10	-9	-18	-132	-54	-1	0	-1	-1	0	0	0	0	0	0	0	0	905	-244	1149
447	15	23	34	18	2	10	274	413	15	6	1	1	1	0	0	0	0	0	0	0	-10	-4	0	-5	-4	-12	-12	-17	-1	0	0	0	0	0	0	0	0	0	0	0	813	-65	878
448	3	10	3	2	2	24	116	58	8	0	2	0	1	0	0	0	0	0	0	0	-5	-14	-4	-3	-72	-18	-101	-172	-20	-10	0	0	0	0	0	0	0	0	0	0	229	-419	648
449	10	6	1	2	1	9	16	35	0	0	0	0	0	0	0	0	0	0	0	0	-7	-5	-2	-37	-5	-4	-21	-7	-8	0	0	0	0	0	0	0	0	0	-2	0	80	-98	178
450	2	0	0	2	5	12	126	174	5	2	0	0	2	0	0	0	0	0	0	0	-3	-1	-6	-3	-6	-31	-105	-159	0	0	0	0	0	0	0	0	0	0	0	0	330	-314	644
451	3	5	6	4	0	11	52	28	1	0	1	0	0	0	0	0	0	0	0	0	0	-2	-1	-3	-4	-8	-28	-1	-1	0	0	0	0	0	0	0	0	0	0	0	111	-48	159
452	0	12	13	6	8	8	148	174	4	1	0	0	1	0	0	0	0	0	0	0	0	0	0	-2	-1	0	0	-1	0	0	0	0	0	0	0	0	0	0	0	0	375	-4	379
453	1	5	0	3	1	11	15	0	0	0	0	0	0	0	0	0	0	0	0	0	0	-8	-3	-2	-2	0	-1	-3	0	0	0	0	0	0	0	0	0	0	0	0	36	-19	55
454	5	0	1	1	1	0	3	2	0	0	0	0	0	0	0	0	0	0	0	0	0	-5	-5	-4	-5	0	0	-2	0	0	0	0	0	0	0	0	0	0	0	0	13	-21	34
455	0	0	1	0	1	0	0	6	0	0	0	0	0	0	0	0	0	0	0	0	-3	-3	-6	-1	0	-3	0	-9	0	0	0	-1	0	0	0	0	0	0	0	0	8	-26	34
456	0	2	0	0	1	0	1	1	0	0	0	0	0	0	0	0	0	0	0	1	-7	-5	0	0	-1	-1	0	-6	-14	0	0	0	0	0	0	0	0	0	0	0	6	-34	40
457	1	12	6	0	0	0	6	3	0	0	0	0	0	0	0	0	0	0	0	0	-8	-1	0	-1	0	0	-3	-24	0	-1	0	0	0	0	0	0	0	0	0	0	28	-38	66
458	6	5	1	0	0	0	2	9	7	0	0	0	0	0	0	0	0	0	0	0	-3	-4	-7	0	-5	-3	-25	-43	-7	-1	0	0	-2	0	0	0	0	0	0	0	30	-100	130
459	13	0	0	3	0	0	2	21	0	0	0	0	0	0	0	0	0	0	0	0	-9	0	-1	-7	-1	-22	-28	-47	-15	0	0	0	0	0	0	0	0	0	0	0	39	-130	169
460	0	3	5	2	0	1	29	19	2	0	0	0	0	0	0	0	0	0	0	0	-1	-4	-3	-1	-1	-8	-29	-163	0	0	0	0	0	0	0	0	0	0	0	0	61	-210	271
461	2	2	0	0	0	3	2	3	1	0	0	0	0	0	0	0	0	0	0	0	0	-12	-8	-27	-5	-34	-145	-47	0	0	0	0	0	0	0	0	0	0	0	0	13	-278	291
462	3	1	0	1	4	1	13	31	0	0	0	0	0	0	0	0	0	0	0	0	0	-7	-3	-2	-1	-3	-9	0	0	0	0	0	0	0	0	0	0	0	0	0	54	-25	79
463	0	0	3	1	0	0	0	0	0	0	0	0	0	0	0	0	0	0	0	0	-1	-8	-3	-7	-6	0	0	0	0	0	0	0	0	0	0	0	0	0	0	0	4	-25	29
464	5	2	1	0	0	0	0	0	0	0	0	0	0	0	0	0	0	0	0	1	0	-4	-1	-2	-1	0	0	-4	0	0	0	0	0	0	0	0	0	0	0	0	9	-12	21
465	0	1	1	1	0	0	0	0	0	0	0	0	0	0	0	0	0	0	0	0	-5	-1	-16	-1	0	0	-10	-1	0	0	0	0	0	0	0	0	0	0	0	0	3	-34	37
466	2	0	0	0	0	1	2	7	0	0	0	1	0	0	0	0	0	0	0	0	-1	-4	0	-1	-3	-55	-6	-31	0	0	0	0	0	0	0	0	0	0	0	0	13	-101	114
467	0	0	0	0	1	1	30	6	8	2	0	0	0	0	0	0	0	0	0	0	-3	-10	-11	-20	-9	0	-21	-26	-2	0	0	0	0	0	0	0	0	0	0	0	48	-102	150
468	0	0	2	0	2	12	13	32	2	0	0	0	0	0	0	0	0	0	0	0	-8	-52	-12	-18	-7	-8	-22	-8	-6	-2	0	0	0	0	0	0	0	0	0	0	63	-143	206
469	0	3	3	2	6	6	24	34	3	0	0	0	0	0	6	0	0	0	0	0	0	-6	-17	-2	0	-2	-4	-17	0	0	0	0	0	0	0	0	0	0	0	0	87	-48	135
470	0	0	0	1	0	7	15	5	2	0	0	1	0	1	0	0	0	0	0	0	-5	-32	-9	-6	-13	-25	-279	-341	-8	-9	0	0	0	0	0	0	0	-2	0	0	32	-729	761
471	0	0	1	0	2	0	0	4	0	0	0	0	0	0	0	0	0	0	0	0	-39	-21	-19	-15	-22	-83	-481	-57	-54	-4	0	0	0	-1	-1	0	0	0	0	0	7	-797	804
472	2	6	1	1	2	7	26	16	0	2	0	0	0	0	0	1	0	0	0	0	-12	-3	-29	-28	-26	-4	-33	-147	-5	0	0	-1	-1	0	0	0	0	0	0	0	64	-289	353
473	17	18	6	4	6	22	93	12	6	0	12	0	0	0	0	0	0	0	0	0	0	-5	-11	-38	-18	-16	-81	-93	-3	0	0	-1	0	0	0	0	0	0	0	0	196	-266	462
474	2	5	0	1	3	6	1	22	5	7	0	0	0	0	0	0	0	0	0	0	-14	-42	-116	-68	-106	-81	-265	-284	-3	-2	0	0	-1	0	0	0	0	0	-1	0	52	-983	1035
475	0	0	0	2	0	0	19	10	1	0	0	0	0	0	0	0	1	0	0	0	-2	-9	-5	-22	-16	-9	-33	-7	-1	-1	0	0	0	0	0	0	0	0	0	0	33	-105	138
476	4	1	3	0	0	7	51	85	0	0	0	0	0	0	0	0	0	0	0	0	-5	-2	-25	-10	-14	-9	-5	-11	-6	-1	-1	0	0	0	0	0	0	0	0	0	151	-89	240
477	0	5	0	0	1	7	39	5	1	0	2	0	0	0	0	0	0	0	0	0	-2	-49	-40	-46	-24	-8	-24	-52	-9	0	-1	0	0	0	0	0	0	0	0	0	60	-255	315
478	0	0	2	0	0	1	2	1	0	2	0	0	0	0	0	0	0	0	0	0	-78	-34	-54	-15	0	-3	-79	-159	-9	0	0	0	0	0	0	0	0	0	0	0	8	-431	439
479	0	0	2	0	3	1	3	11	0	0	0	0	0	0	0	0	0	0	0	0	-8	-16	-10	-2	-3	-12	-239	-22	-1	0	0	-1	0	0	0	0	0	0	0	0	20	-314	334
480	0	5	2	3	1	0	12	24	0	0	0	0	0	0	0	0	0	0	0	0	-3	-7	-6	-2	-6	-18	-94	-20	-10	0	0	0	0	0	0	0	0	0	0	0	47	-166	213
481	2	3	4	1	0	3	28	4	0	0	0	1	0	0	0	0	0	1	0	0	-7	-9	-9	-7	-15	-45	-56	-157	-4	-4	0	0	0	0	-1	0	0	0	0	0	47	-314	361
482	2	4	0	0	1	2	13	0	0	0	0	0	0	0	0	0	0	0	0	1	0	-7	-9	-17	-11	-8	-42	-30	-3	0	0	0	0	0	0	-1	0	0	0	0	23	-128	151
483	3	4	1	0	6	3	3	7	3	0	0	0	0	0	0	0	0	0	1	0	-1	-7	-17	-16	-4	-24	-20	-19	-3	0	0	-4	0	0	0	0	0	0	0	0	31	-115	146
484	3	3	1	7	7	3	6	23	0	3	1	0	0	0	2	0	1	1	0	0	-6	-13	-16	-3	-3	-3	-10	-96	0	-2	-3	0	0	-1	0	0	0	0	0	0	61	-156	217
485	2	2	6	2	10	3	2	15	0	0	0	0	0	0	0	2	0	2	0	0	-9	-7	-7	-2	0	-2	-22	-119	-1	-2	0	0	0	0	0	0	0	0	0	0	46	-171	217
486	3	14	13	1	1	0	8	27	1	3	0	0	0	1	0	0	0	0	0	0	-4	-4	-13	0	-1	-2	-47	-119	-2	0	0	0	0	0	0	0	0	0	0	0	72	-192	264
487	7	9	0	0	0	0	3	51	9	2	0	1	0	1	3	0	0	0	0	0	-11	-17	-1	-4	-2	-15	-113	-272	-34	-12	-3	-1	-2	0	0	0	0	0	0	0	86	-487	573
488	3	0	1	3	0	9	140	679	3	2	1	1	0	3	0	0	0	0	1	0	-3	0	0	0	-3	-15	-36	-60	-42	-2	-3	0	0	0	0	0	0	0	0	0	846	-164	1010
489	1	1	7	3	20	45	410	214	16	10	0	0	0	0	1	0	2	0	0	0	-4	0	-4	-6	-3	-4	-51	-600	-5	-3	-3	0	0	0	-1	0	0	0	0	0	730	-684	1414
490	1	1	0	0	1	17	19	30	3	4	1	0	0	0	0	0	0	0	0	0	-3	-2	-4	-6	-3	-7	-160	-58	-1	-3	-2	0	0	0	0	0	0	-1	0	0	77	-250	327
491	5	2	3	1	5	6	80	433	10	5	1	0	0	0	0	0	0	0	0	0	0	-2	0	-1	-5	-17	-138	-197	-25	-1	0	0	0	0	-1	0	0	0	0	0	551	-387	938
492	2	13	5	10	11	69	587	197	13	4	0	0	0	0	0	0	0	0	0	0	0	-2	-1	-2	-8	-13	-207	-55	-1	0	0	0	0	0	0	0	0	0	0	0	911	-289	1200
493	15	8	7	2	1	93	468	905	19	1	0	0	0	0	0	0	0	0	0	0	-1	-5	-3	-6	-4	-19	-318	-32	-4	0	0	0	0	0	0	0	0	0	0	0	1519	-392	1911
494	5	4	1	6	16	56	490	135	2	0	0	0	0	0	0	0	0	0	0	0	-5	-2	-9	-4	-16	-30	-438	-225	0	0	0	0	0	0	0	0	0	0	0	0	715	-729	1444
495	7	3	1	9	11	61	469	1	0	0	0	0	0	0	0	0	0	0	0	0	-5	0	-3	-1	-8	-9	-37	0	0	0	0	0	0	0	0	0	0	0	0	0	562	-63	625
496	4	14	26	7	12	50	42	15	0	0	0	0	0	0	0	0	0	0	0	0	-1	-1	-1	-2	-3	-2	0	0	0	0	0	0	0	0	0	0	0	0	0	0	170	-10	180
497	0	2	1	1	0	0	2	0	0	0	0	0	0	0	0	0	0	0	0	0	-8	-10	-23	-3	-2	0	0	0	0	0	0	0	0	0	0	-1	0	0	0	0	6	-47	53
498	3	5	6	2	0	0	0	1	0	0	0	0	0	0	0	0	0	0	0	0	-6	-14	-9	0	0	0	0	0	0	0	0	0	0	0	-2	-4	-1	0	0	0	17	-36	53
499	0	15	2	1	1	0	0	0	0	0	0	0	0	0	0	0	0	0	0	0	-12	-12	-2	0	0	0	0	0	0	0	0	0	0	0	-1	0	0	0	0	0	19	-27	46
500	5	12	0	0	0	0	0	2	0	0	0	0	1	0	0	0	0	0	0	0	-7	0	0	0	0	0	0	0	-1	-1	0	0	-1	-1	0	0	0	0	0	0	20	-11	31
501	7	0	0	0	0	0	0	0	0	2	1	0	0	0	0	2	1	0	0	0	0	0	0	0	0	0	0	-2	0	0	0	0	-1	0	0	0	0	0	0	0	13	-3	16
502	0	0	0	0	0	0	0	0	0	0	0	0	0	0	0	1	0	0	2	0	0	0	0	0	0	0	-9	-22	0	0	-3	-1	-1	0	0	0	0	0	0	0	3	-36	39
503	0	0	0	1	2	0	2	114	4	2	0	0	1	1	0	0	0	0	0	0	0	-4	-1	-6	-1	-15	-88	-17	0	-1	0	-2	0	0	0	0	0	0	0	0	127	-135	262
504	2	5	2	1	6	5	197	105	0	1	0	2	0	0	0	0	0	0	0	0	-2	0	-3	-3	-6	-28	-112	-44	-16	0	-1	-3	0	0	0	0	0	0	0	0	326	-218	544
505	3	3	2	3	3	23	392	50	2	4	5	4	0	1	0	0	0	0	0	0	-2	-6	-39	-16	-31	-16	-71	-427	-79	-4	-1	0	0	0	0	0	0	0	0	0	495	-692	1187
506	0	9	7	7	8	35	173	159	33	18	3	0	0	0	0	0	0	0	0	0	-5	-13	-15	-17	-7	-8	-84	-876	-17	-1	0	0	0	0	0	0	0	0	0	0	452	-1043	1495
507	4	3	1	1	9	17	155	433	77	19	1	1	0	0	0	0	0	0	0	0	-15	-12	-23	-3	-4	-17	-114	-181	-7	0	0	0	0	0	0	0	0	0	0	0	721	-376	1097
508	2	1	6	9	3	26	119	1129	83	5	0	0	0	2	0	0	0	0	0	0	-6	-9	0	-4	-7	-25	-72	-50	-1	0	0	0	0	0	0	-1	0	0	0	0	1385	-175	1560
509	0	2	11	0	2	13	48	191	17	0	1	0	0	0	0	0	0	1	0	0	-5	0	-17	-21	-67	-13	-19	-18	-1	-1	0	0	0	0	0	0	0	0	0	0	286	-162	448
510	3	5	1	2	3	9	87	85	0	3	0	0	1	0	0	0	0	0	0	0	-1	-2	-7	-11	-1	-2	-1	-2	0	0	0	0	0	0	0	0	0	0	0	0	199	-27	226
511	0	1	3	1	2	21	82	48	5	1	0	0	0	0	0	0	0	1	0	0	-2	-14	-7	0	0	0	-1	-28	-2	0	0	0	0	0	0	0	0	0	0	0	165	-54	219
512	1	2	1	0	2	2	36	25	2	0	0	0	0	0	0	0	0	0	0	0	-10	-16	0	-2	0	0	-1	-4	0	0	0	0	0	0	0	0	0	0	0	0	71	-33	104
513	2	0	1	4	3	1	21	18	1	0	0	0	0	1	0	0	0	0	0	0	-7	0	-1	-1	0	-3	-6	-42	0	0	0	0	0	0	0	0	0	0	0	0	52	-60	112
514	0	0	0	1	1	4	8	12	2	0	0	0	0	0	0	0	0	0	0	0	-2	-1	0	0	-1	-2	-26	-33	-1	0	0	0	0	0	0	0	0	0	0	0	28	-66	94
515	2	7	6	0	4	3	25	109	4	1	0	0	0	0	0	0	0	0	0	0	-2	-4	-1	-6	-4	-11	-26	-158	-1	0	0	-4	0	0	0	0	0	0	0	0	161	-217	378
516	11	8	2	3	0	11	109	73	7	0	3	0	4	0	0	0	0	0	0	0	-2	0	0	-3	-3	-3	-26	-36	-1	0	0	0	0	0	0	0	0	0	0	0	231	-74	305
517	5	6	3	5	5	24	36	78	7	2	0	9	0	0	0	0	0	0	0	0	0	-4	-1	-6	-4	-2	-21	-54	0	0	0	0	0	0	0	0	0	0	0	0	180	-92	272
518	3	3	0	0	5	9	28	51	8	0	4	0	0	0	0	0	0	0	0	0	-3	0	-2	-4	-2	-9	-16	-13	0	0	0	0	0	0	0	0	0	0	0	0	111	-49	160
519	4	1	0	1	0	2	36	77	4	0	0	0	0	0	0	0	0	0	0	0	0	-1	-4	-7	-12	-12	-5	-13	0	0	0	0	0	0	0	0	0	0	0	0	125	-54	179
520	2	6	6	4	3	3	57	27	14	0	0	0	0	0	0	0	0	0	0	0	0	0	0	-3	-2	0	-8	-14	0	0	0	0	0	0	0	0	0	0	0	0	122	-27	149
521	1	4	3	0	0	4	8	11	0	1	0	0	0	0	0	0	0	0	0	0	-1	-3	-3	-3	0	-2	-19	-6	0	0	0	0	-2	0	0	0	0	0	0	0	32	-39	71
522	1	3	4	1	3	0	2	6	0	0	0	0	0	0	0	0	0	0	0	0	-3	-10	-5	-1	-7	-4	-71	-34	-1	0	0	0	0	0	0	0	0	0	0	0	20	-136	156
523	0	0	0	1	0	2	8	5	0	0	0	0	0	0	0	0	0	0	0	0	-6	-2	0	-9	0	-5	-27	-89	-3	0	-1	0	0	0	0	0	0	0	0	0	16	-142	158
524	0	3	2	0	3	10	45	31	3	0	0	0	0	0	0	0	0	0	0	0	-3	0	-3	-1	0	-4	-11	-23	-8	-1	0	0	0	0	0	0	0	0	0	0	97	-54	151
525	0	7	11	4	6	16	85	134	8	0	2	0	0	0	2	0	0	0	0	0	0	0	0	-1	-1	-4	-24	-38	-8	0	0	0	0	0	0	0	0	0	0	0	275	-76	351
526	4	1	2	0	5	11	10	14	7	2	0	0	0	0	0	0	0	0	0	0	-1	-1	-2	0	-7	-9	-35	-37	-8	0	0	0	-1	0	0	0	0	0	0	0	56	-101	157
527	0	0	0	1	0	3	12	24	0	0	0	0	0	0	0	0	0	0	0	0	-1	-11	-1	-6	-3	-18	-167	-558	-41	-2	-3	0	0	0	0	0	0	0	0	0	40	-811	851
528	0	3	0	0	0	2	14	6	1	0	0	0	0	0	0	0	0	0	0	0	-2	0	-7	-1	-7	-19	-117	-730	-17	-10	0	0	-1	0	0	0	0	0	0	0	26	-911	937
529	1	6	3	3	2	7	42	92	9	2	2	3	0	0	0	0	0	0	0	0	0	-2	-2	-4	-7	-18	-96	-221	-153	0	0	-1	0	-1	0	0	0	0	0	0	172	-505	677
530	7	3	4	2	3	3	46	281	3	0	0	0	0	0	0	1	0	0	0	0	-3	-4	-4	-3	-5	-5	-27	-451	0	0	0	0	0	0	0	0	0	0	0	0	353	-502	855
531	4	2	0	2	3	7	16	1	0	0	0	0	0	1	0	0	0	0	0	0	-4	-11	-16	-6	-3	-8	-208	-16	-2	-1	0	0	0	-1	0	0	0	0	0	0	36	-276	312
532	0	0	0	3	3	0	1	11	2	0	0	0	0	0	0	0	1	0	0	0	0	-5	-3	-3	-1	-20	-6	-30	0	0	0	0	0	0	0	0	0	0	0	0	21	-68	89
533	0	2	1	3	0	1	3	26	0	0	3	0	0	0	0	0	0	0	0	0	-13	-7	-5	-1	-28	-13	-73	-49	-2	-1	-1	-5	0	0	0	0	0	0	0	0	39	-198	237
534	0	0	4	0	0	4	6	2	0	1	0	0	0	0	0	0	0	0	1	0	-5	-6	0	-36	-3	-4	-8	-33	-1	-2	-1	0	0	0	0	0	0	0	0	0	18	-99	117
535	1	1	1	1	2	1	6	17	1	1	0	0	0	0	0	0	0	0	0	0	-3	-6	-31	-1	0	0	-12	-142	-43	-4	0	0	0	0	0	0	0	0	0	0	32	-242	274
536	3	3	0	0	0	0	1	1	1	1	0	0	0	0	0	0	0	0	0	0	0	-9	0	0	0	0	-12	-57	0	-1	0	0	0	0	0	0	0	-1	0	0	10	-80	90
537	0	0	0	0	0	0	0	4	7	1	0	0	0	0	0	0	0	0	0	0	0	0	0	0	-1	0	-16	-78	-3	-2	0	0	0	0	0	0	0	0	0	0	12	-100	112
538	0	0	0	0	0	0	0	13	1	0	0	0	0	0	0	0	0	0	0	0	0	0	0	0	-3	-5	-38	-223	-7	-2	0	0	0	0	0	0	0	0	0	0	14	-278	292
539	0	0	0	0	2	1	34	50	1	0	0	0	0	0	0	0	0	0	0	0	0	-1	-2	0	0	-3	-22	-61	-13	0	0	0	0	0	0	0	0	0	-1	0	88	-103	191
540	0	1	4	1	5	2	22	73	10	0	0	1	0	0	0	0	0	0	0	0	-7	-13	-7	-1	-4	-4	-75	-194	-6	0	0	0	0	0	0	0	0	0	0	0	119	-311	430
541	0	3	2	0	0	2	6	39	3	0	0	0	0	0	0	0	0	0	0	1	-4	-9	-3	-1	0	-5	-38	-64	0	0	0	0	0	0	0	0	0	0	0	0	56	-124	180
542	7	1	2	1	0	3	37	166	13	1	0	0	0	0	0	1	0	0	0	0	0	0	0	0	0	0	-4	-4	-4	0	0	0	0	0	0	0	0	0	0	0	232	-12	244
543	0	0	0	0	2	0	85	151	0	1	0	1	0	0	0	0	0	0	0	0	0	0	0	-1	-3	-9	0	-51	0	-1	0	0	0	0	0	0	0	-1	0	0	240	-66	306
544	0	0	0	0	0	5	51	14	22	0	0	1	0	0	0	0	0	0	0	0	0	0	-2	0	-1	0	-1	-3	0	0	0	0	0	-1	0	0	0	0	0	0	93	-8	101
545	0	0	0	0	0	12	9	135	3	0	0	0	0	0	0	0	0	0	0	0	0	0	-4	-8	0	-8	-6	-11	-1	-1	0	0	0	0	0	-1	0	0	0	0	159	-40	199
546	0	0	0	3	3	0	21	2	0	0	0	0	0	0	0	1	0	0	0	0	-2	0	-2	0	-8	0	-5	-4	-1	0	0	0	0	0	0	0	0	0	0	0	30	-22	52
547	2	0	5	6	0	4	0	4	0	0	0	0	0	0	0	0	0	0	1	0	-6	-3	-2	-10	0	-1	0	-1	0	-1	0	0	0	0	-1	0	0	0	0	0	22	-25	47
548	1	15	3	0	2	0	1	2	2	0	0	0	0	0	0	0	0	0	0	0	-1	-1	-22	0	0	0	-6	-1	0	0	0	0	0	0	0	0	0	0	0	-1	26	-32	58
549	8	1	2	3	0	2	7	15	0	0	0	0	0	0	0	0	0	0	0	0	0	-4	0	0	0	0	0	-6	-1	0	0	0	0	0	0	0	0	0	0	0	38	-11	49
550	1	0	1	0	3	0	22	13	1	0	0	0	2	0	0	0	0	0	0	0	-7	0	0	0	-1	0	-10	-63	-8	-12	-2	-2	0	0	0	0	0	0	0	0	43	-105	148
551	1	3	0	1	0	6	14	5	0	4	0	0	0	0	0	0	0	0	0	0	0	0	-1	-1	0	-1	-43	-130	-35	-17	-1	0	0	0	0	0	0	0	0	0	34	-229	263
552	2	0	1	0	0	1	8	6	0	0	0	0	0	0	0	0	0	0	0	0	0	-1	-1	0	0	-11	-21	-110	-13	-2	0	0	0	0	-1	0	-1	0	0	0	18	-161	179
553	0	4	1	0	4	4	2	23	5	2	0	2	0	0	0	0	0	0	1	0	-7	-4	-1	0	-10	-11	-65	-346	-10	-3	0	0	0	0	0	0	0	0	0	0	48	-457	505
554	5	10	2	1	2	0	5	36	2	0	0	0	0	0	0	0	0	0	0	0	-1	0	0	-7	-4	-10	-131	-118	-59	-4	-5	-2	0	0	0	0	0	0	0	0	63	-341	404
555	4	2	1	1	0	0	43	161	12	1	1	0	0	0	0	0	0	0	0	0	-3	-1	-30	-5	-12	-45	-200	-1123	-15	-28	-8	-4	-1	0	0	0	0	0	0	0	226	-1475	1701
556	1	3	2	0	5	8	112	149	15	0	0	0	0	0	0	0	0	0	0	0	0	-18	-10	-9	-37	-11	-675	-286	-83	-18	-1	-5	-2	0	0	0	-1	0	0	0	295	-1156	1451
557	4	7	0	0	6	16	263	698	13	7	0	1	0	0	0	0	0	0	0	0	-14	-6	-10	-36	-7	-61	-137	-1150	-15	-11	-11	0	-4	0	0	0	0	0	0	0	1015	-1462	2477
558	1	4	4	17	20	96	1000	485	51	3	9	2	0	0	3	0	0	0	0	0	-8	-4	-22	-4	-24	-16	-503	-148	-21	-12	0	-4	0	0	0	0	0	0	0	0	1695	-766	2461
559	0	3	4	6	14	59	145	416	6	7	0	0	0	0	0	0	0	0	0	0	-2	-29	-2	-11	-3	-43	-253	-425	-15	-6	-3	-1	-3	-1	0	0	0	0	0	0	660	-797	1457
560	1	1	6	14	24	53	278	62	16	3	1	0	1	0	0	0	0	0	0	0	-16	-4	-17	-10	-18	-46	-402	-188	-7	-7	0	0	-5	-1	0	0	0	0	0	0	460	-721	1181
561	1	3	3	8	2	11	17	97	1	1	4	0	0	0	0	0	0	0	0	0	-1	-42	-11	-40	-40	-57	-689	-912	-59	-9	0	-7	-2	0	0	0	0	0	0	0	148	-1869	2017
562	4	9	6	1	0	3	82	41	5	7	1	0	0	0	0	0	0	0	0	0	-22	-3	-40	-33	-49	-104	-529	-1125	-41	-8	-1	0	0	0	0	0	0	0	0	0	159	-1955	2114
563	13	18	10	0	22	44	153	475	25	20	3	0	0	0	0	0	0	0	0	0	-2	-51	-35	-18	-78	-42	-702	-968	-26	-25	-1	0	0	0	0	0	0	0	0	0	783	-1948	2731
564	26	19	10	10	13	13	352	1401	75	1	0	0	0	0	0	0	0	0	0	0	-80	-100	-75	-155	-69	-89	-359	-808	-188	-4	0	0	0	0	0	0	0	-1	0	-1	1920	-1929	3849
565	24	1	8	15	5	142	1183	1488	0	0	0	0	0	0	0	0	0	0	0	0	-74	-23	-217	-34	-102	-36	-297	-4130	-24	0	0	0	-1	0	-3	0	0	0	0	0	2866	-4941	7807
566	0	1	5	0	15	68	371	62	3	1	0	0	0	0	0	1	0	0	0	0	-10	-308	-51	-98	-58	-59	-789	-587	-68	-23	-32	-5	-7	0	-1	-2	0	0	0	0	527	-2098	2625
567	8	7	5	20	29	19	52	541	41	3	0	4	1	1	0	0	0	2	0	0	-79	-29	-45	-24	-49	-140	-928	-2306	-33	-16	-2	0	0	-2	0	0	-1	0	0	0	733	-3654	4387
568	6	3	3	3	5	1	56	40	0	0	1	0	0	0	0	0	0	0	0	0	-11	-25	-17	-30	-34	-40	-298	-107	-44	-2	-1	-1	0	0	-2	0	0	0	0	0	118	-612	730
569	0	10	8	11	8	3	106	351	6	1	0	0	0	0	0	0	0	0	0	0	-14	-13	-15	-6	-7	-27	-109	-792	-26	-6	0	0	0	-3	-1	-1	-1	0	0	0	504	-1021	1525
570	4	9	4	2	3	16	168	110	2	0	0	0	0	0	0	0	0	0	0	0	-5	-21	-28	-18	-12	-24	-185	-260	-84	-8	0	-1	0	0	0	0	0	0	0	0	318	-646	964
571	21	25	5	2	8	28	131	265	5	0	0	0	0	0	0	0	0	1	0	0	-10	-11	-3	-5	-5	-53	-393	-993	-15	-7	0	-2	0	0	0	0	0	0	0	0	491	-1497	1988
572	2	4	1	0	1	9	20	27	3	0	0	0	0	0	0	0	0	0	0	0	-19	-14	-29	-7	-59	-75	-676	-243	-21	-2	-8	0	0	0	0	0	0	0	0	0	67	-1153	1220
573	0	2	1	3	0	7	18	31	1	2	0	0	0	0	0	0	0	0	0	0	-5	-11	-5	-23	-9	-40	-313	-490	-16	-20	0	0	0	0	0	0	0	-1	0	0	65	-933	998
574	0	0	5	1	6	3	47	23	2	0	0	0	0	0	0	0	0	0	0	0	-9	-3	-7	-8	-2	-10	-259	-112	-3	0	0	0	0	0	-1	0	0	0	0	0	87	-414	501
575	0	0	1	0	0	3	3	19	1	0	0	0	0	0	0	2	0	0	0	0	-3	-8	0	-5	-6	-10	-40	-138	-1	-2	-1	0	0	-1	0	0	0	0	0	0	29	-215	244
576	4	2	2	0	2	0	77	53	6	3	0	4	1	0	0	0	0	0	0	0	0	0	-2	-1	0	-1	-13	-18	-12	-2	0	0	0	0	0	0	0	0	0	0	154	-49	203
577	0	0	1	0	0	5	68	544	11	3	6	1	2	0	0	0	0	0	0	0	-1	-3	-6	-2	-8	-6	-64	-855	-285	-9	0	-2	0	0	0	0	0	0	0	0	641	-1241	1882
578	1	0	0	0	0	7	225	56	5	3	2	0	0	1	0	0	0	0	0	0	0	-1	-7	-10	-2	-3	-59	-171	-51	0	0	0	-1	0	-1	0	0	0	0	0	300	-306	606
579	0	1	5	11	16	77	197	733	171	34	1	0	0	0	0	1	0	0	0	1	-1	-7	-8	-13	-2	-21	-216	-898	-4	-3	0	0	0	-3	0	0	0	0	0	0	1248	-1176	2424
580	0	0	4	1	15	7	32	196	11	0	0	0	0	1	0	0	0	0	0	0	-5	-7	-23	-5	-11	-48	-341	-38	-15	-1	0	0	0	0	0	0	0	0	0	0	267	-494	761
581	1	7	5	33	6	21	478	1607	2	1	0	2	3	6	0	0	0	0	0	0	-3	-5	-4	-10	-20	-36	-8	-16	0	-1	0	0	0	0	0	0	0	0	0	0	2172	-103	2275
582	1	5	13	3	6	46	321	43	7	1	0	0	2	0	0	0	1	0	0	0	-4	0	-9	-17	-51	-4	-53	-87	-14	0	0	-2	0	0	0	-1	-2	0	0	0	449	-244	693
583	3	10	0	2	7	66	17	16	0	0	0	1	0	1	0	1	1	0	0	0	-1	-2	-8	-38	-6	-11	-109	-200	-3	-1	0	-4	0	-2	0	0	0	0	0	0	125	-385	510
584	1	0	0	2	9	17	61	192	7	0	4	0	2	0	0	0	0	0	0	0	-1	-5	-30	-3	-21	-19	-103	-34	-34	-1	0	0	0	0	0	0	0	0	0	0	295	-251	546
585	0	2	9	6	1	5	114	604	17	10	0	0	0	0	1	0	0	0	0	0	0	-3	-1	-11	-10	-3	-49	-463	-8	-3	0	0	0	0	0	0	0	0	0	0	769	-551	1320
586	5	5	5	3	8	12	230	65	18	1	1	1	0	0	0	0	0	1	0	0	-17	-1	-51	-24	-31	-17	-323	-56	-40	-9	0	0	0	0	0	0	0	0	0	0	355	-569	924
587	0	1	1	1	3	13	172	1657	16	2	1	0	0	0	0	0	0	0	0	0	-6	-44	-32	-10	-16	-59	-162	-691	-52	-2	0	-1	0	0	0	0	0	0	0	0	1867	-1075	2942
588	5	3	4	0	9	33	956	52	2	0	0	0	0	0	0	0	0	0	0	0	-12	-14	-12	-7	-28	-3	-73	-36	-16	0	0	0	0	0	0	0	0	0	0	0	1064	-201	1265
589	3	1	8	3	23	119	241	1144	41	6	10	1	0	0	0	0	0	0	0	0	-14	-8	-6	-38	-26	-38	-365	-179	-1	0	0	0	0	0	0	0	0	0	0	0	1600	-675	2275
590	0	4	4	15	29	16	133	18	3	0	0	0	0	0	0	0	0	0	0	0	-2	-12	-44	-24	-54	-52	-368	-99	0	0	0	0	0	0	0	0	0	0	0	0	222	-655	877
591	2	0	8	19	2	14	523	444	36	1	0	0	0	0	0	0	0	0	0	0	-6	-17	-8	-39	-21	-41	-150	-1	0	0	0	0	0	0	0	0	0	0	0	0	1049	-283	1332
592	1	3	4	2	7	21	318	185	3	0	0	0	0	0	0	0	0	0	0	0	-10	-10	-24	-17	-28	-7	-5	0	0	0	0	0	0	0	0	0	0	0	0	0	544	-101	645
593	5	11	0	5	20	41	332	13	0	0	0	0	0	0	0	0	0	0	0	0	-14	-35	-27	-54	-7	0	0	-1	0	0	0	0	0	0	0	0	0	0	0	0	427	-138	565
594	18	0	6	7	8	33	63	0	0	1	0	0	0	0	0	0	0	0	0	0	-20	-12	-12	-3	0	0	-7	-15	-1	-1	0	0	0	0	0	0	0	0	0	0	136	-71	207
595	7	4	16	29	16	3	0	22	2	0	1	0	0	0	0	0	0	0	0	0	-14	-19	-12	-1	0	-1	-45	-18	0	-1	0	0	0	0	0	0	0	0	0	0	100	-111	211
596	5	9	10	1	2	0	9	23	0	0	0	0	0	0	0	0	0	0	0	0	-3	-10	0	0	0	0	-4	-17	-5	-1	0	0	-2	0	0	0	0	0	0	0	59	-42	101
597	14	15	8	0	2	3	24	4	0	1	0	0	0	0	0	0	0	0	0	0	0	-2	0	-4	-1	-7	-57	-91	0	-5	0	0	0	0	0	0	0	0	0	0	71	-167	238
598	6	5	1	0	2	3	2	2	0	0	0	0	0	0	0	0	0	0	0	0	0	0	0	-2	-2	-7	-40	-21	-5	0	0	0	0	0	0	0	0	0	0	0	21	-77	98
599	4	7	1	0	5	1	19	33	2	0	0	0	0	0	0	0	0	0	0	1	-4	-1	-4	-1	-17	-30	-116	-517	-71	-5	0	0	0	0	0	0	0	0	0	0	73	-766	839
600	1	0	0	0	0	2	11	1	1	0	1	0	0	0	0	0	0	0	0	0	-1	-4	0	-9	-12	-14	-95	-354	-9	-1	-3	0	0	0	0	0	0	0	0	0	17	-502	519
601	1	1	6	0	4	5	35	44	31	4	1	1	0	0	0	0	0	0	0	0	-1	-3	-3	-11	-16	-13	-103	-169	-3	0	0	0	0	0	0	0	0	0	0	0	133	-322	455
602	0	0	0	1	1	12	50	246	17	0	0	0	0	0	0	1	0	0	0	0	0	0	-8	0	-7	-12	-69	-10	-2	0	0	0	0	0	0	0	0	0	0	0	328	-108	436
603	0	0	1	2	4	4	79	199	2	1	1	0	0	0	0	3	0	0	0	0	-3	-5	0	-11	-17	-20	-54	-46	0	0	0	0	0	0	0	0	0	0	0	0	296	-156	452
604	0	0	0	0	1	3	100	10	5	0	0	0	0	0	0	0	0	0	0	0	0	-2	-6	-6	-3	-3	-31	-4	0	0	0	0	0	0	0	0	0	0	0	0	119	-55	174
605	0	1	0	0	1	63	121	164	2	0	0	1	1	0	0	2	0	0	0	0	0	-9	-4	-13	-2	-13	-24	-9	0	0	0	0	-1	0	0	0	0	0	0	0	356	-75	431
606	1	4	0	0	3	4	54	3	1	0	0	0	1	0	0	0	0	0	0	0	-13	-14	-26	-6	-9	-8	-4	-7	-3	-2	0	0	-1	0	0	0	0	0	0	0	71	-93	164
607	0	1	5	1	4	15	8	4	1	0	0	0	0	0	0	0	0	0	0	0	-7	-6	-3	-7	-5	0	-9	-47	-7	0	0	-3	0	0	-1	0	0	0	0	0	39	-95	134
608	0	6	17	0	7	2	2	2	0	0	0	0	0	0	0	0	0	0	0	0	-4	-4	-7	-2	-3	-11	-42	-195	-16	-2	-4	0	0	0	0	0	0	0	0	0	36	-290	326
609	5	14	4	6	0	0	0	1	1	0	0	0	0	0	0	0	0	0	0	0	0	-39	-16	-6	-31	-13	-337	-1262	-101	-51	-2	-2	-1	-1	0	0	0	0	0	0	31	-1862	1893
610	3	3	4	0	0	1	3	28	2	0	0	0	0	0	0	0	0	0	0	0	-4	-1	-5	-1	0	-27	-244	-588	-62	-8	-1	0	0	0	0	0	0	0	0	0	44	-941	985
611	8	33	7	6	2	6	73	236	17	0	1	3	0	0	0	0	0	0	0	0	-2	-4	-10	-5	-19	-22	-208	-466	-49	-9	-2	0	0	0	0	0	0	0	0	0	392	-796	1188
612	13	5	7	1	1	26	69	282	18	0	1	0	0	0	0	0	0	0	0	0	-1	-21	-2	-16	-32	-49	-302	-761	-99	-9	-1	0	0	0	0	0	0	0	0	0	423	-1293	1716
613	8	3	3	2	27	87	382	318	39	11	10	2	0	0	0	0	0	0	0	0	-18	-6	-48	-51	-49	-89	-559	-236	-15	-5	0	0	0	0	0	0	0	0	0	0	892	-1076	1968
614	0	0	2	5	7	24	100	285	38	7	0	0	0	0	0	0	0	0	1	0	-15	-20	-75	-34	-344	-140	-606	-735	-52	-3	-2	-1	0	0	-1	0	0	0	-1	-1	469	-2030	2499
615	4	2	1	3	3	8	94	35	8	0	0	0	0	1	0	0	0	0	0	0	-8	-63	-18	-231	-29	-67	-486	-779	-4	0	0	0	0	-1	0	0	-1	0	0	0	159	-1687	1846
616	0	1	1	7	8	12	301	198	4	0	0	0	0	0	0	0	0	0	2	0	-19	-4	-74	-21	-35	-26	-136	-24	0	-7	0	0	0	0	0	0	0	0	0	0	534	-346	880
617	4	12	24	4	7	58	195	242	11	0	0	0	0	0	0	0	0	0	0	0	-24	-43	-19	-24	-24	-18	-26	-44	-31	-1	0	0	0	0	0	0	0	0	0	-1	557	-255	812
618	55	76	38	18	34	42	86	56	1	1	2	0	0	0	0	0	0	0	0	0	-60	-18	-27	-35	-18	-19	-141	-251	-5	-1	0	-1	0	0	0	0	0	0	0	0	409	-576	985
619	1	1	1	1	1	5	26	15	10	2	0	0	0	0	0	0	0	0	0	0	-23	-34	-16	-9	-4	-27	-656	-64	0	0	-2	-2	0	0	0	-1	0	0	0	0	63	-838	901
620	0	0	0	0	0	3	34	38	0	0	0	0	0	0	0	0	0	0	0	0	-6	-8	-5	-7	-21	-56	-38	-6	-1	0	-2	0	0	0	0	0	0	0	0	0	75	-150	225
621	0	5	1	1	2	2	132	45	2	0	0	0	0	0	0	0	0	0	0	0	-10	-32	-12	-14	-58	-8	-107	-191	-9	0	0	-1	0	0	0	0	-1	0	0	-3	190	-446	636
622	0	0	0	0	0	3	20	4	0	0	0	0	0	0	0	0	0	0	0	0	-8	-11	-4	-10	-2	0	-56	-178	-9	0	-1	-1	0	-4	-3	0	-1	0	0	-1	27	-289	316
623	3	2	1	4	4	6	39	59	1	0	0	0	0	1	0	0	0	0	0	0	-5	-5	-13	-2	0	-14	-261	-740	-3	-3	-2	-1	0	-1	0	0	0	-1	0	0	120	-1051	1171
624	4	0	5	3	4	7	48	73	3	2	0	0	0	0	0	0	0	0	0	0	-1	-3	0	-3	-6	-11	-90	-7	-17	-4	0	0	-2	0	0	0	0	0	0	0	149	-144	293
625	5	2	6	3	4	10	144	392	4	0	0	0	0	0	0	0	0	0	0	0	-2	-2	-1	-7	-17	-20	-17	-283	-43	-20	-1	-6	0	0	0	0	0	0	0	0	570	-419	989
626	1	2	2	0	7	11	66	18	0	0	0	2	0	0	0	0	0	0	0	0	0	0	-8	-13	-15	-12	-131	-407	-49	-12	-2	0	-1	0	0	0	0	0	0	0	109	-650	759
627	8	10	7	14	7	34	43	120	39	8	2	0	3	1	0	0	0	1	0	0	-1	-2	-11	-6	-2	-15	-189	-143	-43	-11	0	0	0	0	0	0	0	0	0	0	297	-423	720
628	0	1	3	2	8	2	19	56	8	4	0	0	0	0	0	1	0	0	0	0	-20	-38	-17	-14	-48	-49	-338	-313	-56	-29	-2	0	-1	0	0	0	0	0	0	0	104	-925	1029
629	3	0	1	2	1	3	25	33	3	0	0	2	0	0	0	0	0	0	0	0	-7	-4	-6	-25	-25	-23	-358	-482	-114	-14	0	-2	0	0	0	0	0	0	0	0	73	-1060	1133
630	2	7	7	4	1	3	42	95	2	6	3	0	0	0	0	0	0	0	0	0	-4	-15	-51	-24	-16	-76	-401	-1200	-26	-9	-7	-1	0	0	0	0	0	0	0	0	172	-1830	2002
631	0	1	1	0	2	5	122	80	19	3	0	0	1	0	0	0	0	0	0	0	0	-22	-10	-3	-21	-52	-312	-401	-10	-7	0	0	0	0	0	0	0	0	0	0	234	-838	1072
632	10	7	1	1	6	17	104	463	17	1	0	0	1	0	0	1	0	1	0	0	-10	-5	-3	-3	-26	-58	-367	-83	-17	-1	0	0	0	0	0	0	0	0	0	0	630	-573	1203
633	0	1	1	0	3	1	102	165	1	0	2	1	0	0	0	0	0	0	0	0	-26	-20	-24	-96	-146	-104	-111	-157	-27	-2	0	0	0	0	-1	0	0	-1	-1	0	277	-716	993
634	1	0	4	0	0	17	85	14	0	0	0	0	0	0	0	0	0	0	0	0	-5	-29	-114	-139	-92	-51	-964	-1703	-46	-3	-3	-1	0	0	0	0	0	0	0	0	121	-3150	3271
635	0	0	2	1	1	6	19	4	2	0	0	0	0	1	0	0	0	0	0	0	-17	-94	-98	-49	-42	-284	-725	-605	-8	-3	-2	0	0	0	0	0	0	0	0	0	36	-1927	1963
636	1	0	0	3	1	5	29	179	7	7	0	0	1	0	0	0	0	0	0	0	-16	-37	-24	-1	-44	-35	-267	-80	-12	-3	-2	-7	-5	-1	0	0	0	-1	0	0	233	-535	768
637	3	2	10	6	2	6	65	183	1	0	1	0	0	0	0	0	0	0	0	0	-12	-7	-11	-19	-9	-9	-69	-186	-4	-2	-2	0	0	0	0	0	0	0	0	0	279	-330	609
638	1	3	4	0	0	2	93	17	2	2	0	0	0	0	0	1	0	0	0	0	-16	-11	-63	-30	-7	-15	-133	-368	-124	-17	-4	0	-2	-7	0	0	0	0	0	0	125	-797	922
639	1	3	0	1	1	2	36	56	3	0	2	0	0	0	0	0	0	0	0	0	-17	-109	-31	-8	-1	-7	-110	-839	-106	-60	-18	-4	-2	-2	-1	0	0	0	0	0	105	-1315	1420
640	5	0	1	1	12	9	76	99	11	0	0	2	0	0	0	0	0	0	0	0	-59	-3	-1	-2	0	-16	-219	-1761	-188	-44	-8	-1	-2	0	0	0	0	0	0	0	216	-2304	2520
641	0	0	0	9	5	9	40	88	7	4	2	1	1	0	0	0	0	0	1	0	0	0	0	0	-14	-43	-117	-145	-40	-29	-1	0	-1	0	0	0	0	0	0	0	167	-390	557
642	2	4	13	4	1	14	72	370	15	5	4	0	0	0	0	0	0	0	0	2	0	-1	-1	-4	-35	-27	-188	-264	-29	-4	0	0	0	0	0	0	0	0	0	0	506	-553	1059
643	15	6	4	0	1	9	84	41	4	4	0	0	2	0	1	3	0	0	0	0	-2	-34	-93	-268	-124	-115	-907	-2480	-32	-6	-2	0	0	-1	0	-1	0	0	0	0	174	-4065	4239
644	0	0	1	0	4	9	31	57	4	2	2	1	0	0	0	0	0	0	0	0	-20	-35	-120	-46	-56	-67	-539	-434	-109	-9	0	0	-2	0	-1	0	0	0	0	0	111	-1438	1549
645	7	3	12	12	27	20	123	855	2	21	7	3	1	0	0	0	0	1	0	0	-8	-31	-17	-25	-23	-77	-469	-2000	-59	-8	-1	-1	0	0	0	0	0	0	0	0	1094	-2719	3813
646	0	11	11	6	6	3	198	86	109	17	2	7	0	2	3	7	0	0	1	0	-9	-25	-27	-23	-66	-41	-467	-323	-8	-14	-2	0	0	0	-2	0	0	0	0	0	469	-1007	1476
647	1	1	1	0	3	9	44	2052	124	19	5	1	0	1	1	0	0	0	2	0	-9	-43	-23	-26	-36	-109	-763	-190	-76	-16	0	-2	0	-4	0	0	0	0	0	0	2264	-1297	3561
648	3	1	0	0	0	8	481	377	7	9	3	0	0	1	1	0	0	0	0	0	-37	-19	-54	-52	-40	-127	-569	-834	-35	-11	-5	-8	-4	-1	0	0	0	0	0	0	891	-1796	2687
649	2	4	1	4	3	90	1098	237	54	7	1	0	3	0	0	1	0	0	0	0	-21	-49	-66	-29	-58	-22	-583	-534	-48	-4	-3	-9	0	0	0	0	0	0	0	0	1505	-1426	2931
650	1	0	1	3	17	88	505	661	12	21	1	4	3	0	0	0	0	0	0	0	-3	-16	-19	-47	-10	-49	-334	-102	-7	-4	-6	0	0	0	0	0	0	0	0	-1	1317	-598	1915
651	0	6	3	10	39	42	570	491	65	3	9	6	0	0	0	0	0	0	0	0	-23	-40	-101	-17	-59	-77	-273	-160	-69	-15	0	-2	-1	0	0	0	0	0	0	0	1244	-837	2081
652	0	0	12	8	12	80	284	303	3	12	0	0	0	0	0	0	0	0	0	0	-18	-77	-23	-26	-34	-95	-271	-3340	-133	-3	-1	-1	-1	0	-1	0	0	0	0	0	714	-4024	4738
653	1	6	4	8	18	39	405	112	50	20	1	0	1	0	0	0	0	0	0	0	-4	0	-8	-3	-7	-37	-269	-185	0	0	0	-1	0	0	-1	0	0	0	0	0	665	-515	1180
654	22	62	26	31	70	166	165	4794	235	6	2	1	1	0	0	0	0	0	0	0	0	-5	-1	-3	-6	-23	-81	0	0	0	0	0	0	0	0	0	0	0	0	0	5581	-119	5700
655	6	7	13	13	12	9	429	331	7	0	1	0	1	0	0	0	0	0	0	0	0	-6	-7	-5	-18	-47	0	0	0	0	0	0	0	0	0	0	0	0	0	0	829	-83	912
656	1	6	1	0	1	34	107	5	0	0	1	0	0	0	0	0	0	0	0	0	-4	-5	-7	-8	-15	0	0	0	0	-1	0	0	0	0	0	0	0	-1	0	0	156	-41	197
657	2	10	7	4	24	20	14	37	1	0	0	1	0	0	0	0	0	0	0	0	-1	-5	0	-2	0	0	0	-2	0	0	0	0	0	0	0	0	0	0	0	0	120	-10	130
658	17	15	15	67	2	1	52	309	37	9	0	2	0	0	0	0	0	0	0	0	-7	-5	-14	0	0	0	-1	0	-2	0	0	0	0	0	0	0	0	0	0	0	526	-29	555
659	3	4	37	1	0	0	42	59	1	1	0	0	2	0	0	0	0	0	0	0	-7	-4	0	0	0	-2	-35	-72	-2	-3	-3	0	-2	-2	0	0	0	0	0	0	150	-132	282
660	20	25	1	0	3	7	42	22	1	0	1	0	0	0	0	0	0	0	0	0	-2	0	-3	-14	-5	-3	-82	-62	-29	-2	-1	0	-1	0	0	0	0	0	0	0	122	-204	326
661	12	10	1	3	3	5	93	52	0	1	0	0	0	0	1	0	0	0	0	0	-1	-5	-4	-6	-5	-7	-29	-157	-2	-4	0	-1	0	-1	0	0	0	0	0	0	181	-222	403
662	10	2	2	1	1	9	52	19	22	1	0	1	0	0	0	0	0	0	0	0	-4	-5	-6	-8	-5	-9	-41	-97	-30	-2	-2	0	-1	0	0	0	0	0	0	0	120	-210	330
663	0	6	2	3	2	3	7	48	1	2	1	2	0	0	0	0	0	0	0	0	-24	-15	-11	-13	-6	-12	-53	-164	-34	-10	0	-3	0	0	0	0	0	0	0	0	77	-345	422
664	0	0	0	3	1	1	15	18	7	0	0	0	0	0	0	0	0	0	0	0	-11	-4	-11	-6	-10	-7	-85	-96	-33	-8	-2	-1	0	0	0	0	0	0	0	0	45	-274	319
665	0	2	1	0	1	5	8	31	1	1	0	0	0	0	0	0	0	0	0	0	-3	-4	0	-9	-1	-2	-45	-136	-6	-4	0	0	0	0	0	0	0	0	0	0	50	-210	260
666	0	2	3	0	0	1	28	40	1	2	0	0	0	0	0	0	0	0	0	0	0	0	-3	-5	-7	-10	-62	-135	-56	-2	0	0	0	0	0	0	0	0	0	0	77	-280	357
667	9	3	0	4	5	6	46	69	0	0	0	0	0	0	0	0	0	0	0	0	-3	0	-3	-1	0	-2	-56	-425	-3	0	0	0	0	0	0	0	0	0	0	0	142	-493	635
668	3	0	3	1	1	4	7	27	0	0	0	0	0	0	0	0	0	0	0	0	-1	-9	-2	-5	-11	-12	-127	-105	0	0	0	0	0	0	0	0	0	0	0	0	46	-272	318
669	0	1	1	0	0	2	5	14	1	0	0	0	0	0	0	0	0	0	0	0	-5	0	-11	-15	-14	-53	-41	-3	0	0	0	0	0	0	0	0	0	0	0	0	24	-142	166
670	9	9	2	2	0	0	4	6	0	0	0	0	0	0	0	0	0	0	0	0	0	-3	-6	-5	-13	-5	0	0	0	0	0	0	0	0	0	0	0	0	0	0	32	-32	64
671	2	0	0	0	0	0	0	0	0	0	0	0	0	0	0	0	0	0	2	2	-1	-7	-29	-49	-10	0	0	0	0	0	0	0	0	0	0	0	0	0	0	-1	6	-97	103
672	1	0	0	0	0	0	0	0	0	0	0	0	0	0	0	0	0	0	0	0	-10	-6	-1	0	0	0	0	0	0	0	0	0	0	0	0	0	0	0	0	0	1	-17	18
673	1	0	0	0	0	0	0	0	0	0	0	0	0	0	0	0	0	0	0	0	-5	-2	0	0	0	0	0	0	0	0	0	0	0	0	0	0	0	0	0	0	1	-7	8
674	0	0	0	0	0	0	0	0	0	0	0	0	0	0	0	0	0	0	0	0	0	0	0	0	0	0	0	0	0	0	0	0	0	0	0	0	0	0	0	0	0	0	0
675	0	0	0	0	0	0	0	0	0	0	0	0	0	0	0	0	0	0	0	0	0	0	0	0	0	0	0	0	0	0	0	0	0	0	0	0	0	0	0	0	0	0	0
676	0	0	0	0	0	0	1	1	0	0	1	0	0	0	0	0	2	0	0	0	0	0	0	0	0	0	-8	0	-2	0	0	0	0	0	0	0	0	0	0	0	5	-10	15
677	0	0	0	0	1	0	1	21	2	0	0	0	0	0	0	0	0	0	0	0	0	-2	-2	0	0	0	0	-1	0	0	0	0	0	0	0	0	0	0	0	0	25	-5	30
678	0	3	0	0	0	1	4	0	2	0	0	0	0	0	0	0	0	0	0	0	0	-1	0	-2	-2	0	-1	-5	-2	0	0	0	0	0	0	0	0	0	0	0	10	-13	23
679	8	8	2	0	2	2	3	17	0	0	0	0	0	0	0	0	0	0	0	0	0	0	0	0	0	0	-1	-2	-2	0	0	0	0	0	0	0	0	0	0	0	42	-5	47
680	0	2	0	3	0	0	9	5	0	0	0	0	0	0	0	0	0	0	0	0	0	0	0	0	0	0	0	-8	0	0	0	0	0	0	0	0	0	0	0	0	19	-8	27
681	1	2	0	0	0	0	0	7	1	0	0	0	0	0	0	0	0	1	0	0	-1	-1	0	-1	0	-1	-25	-17	-1	0	0	0	-2	0	0	0	0	0	0	0	12	-49	61
682	0	5	0	0	0	0	0	0	0	0	0	0	0	0	0	0	0	0	0	0	0	0	0	0	0	-4	-1	-5	-1	0	0	0	0	0	-1	0	0	0	0	0	5	-12	17
683	5	2	0	0	0	0	3	8	1	0	0	0	0	0	0	0	0	0	0	1	0	0	0	0	0	0	-2	-8	0	0	-2	0	0	0	0	0	0	0	0	0	20	-12	32
684	0	1	0	0	0	0	0	0	0	0	0	0	0	0	0	0	0	0	0	0	0	-1	0	-3	0	0	0	-7	-1	-2	0	0	0	0	0	0	0	0	0	0	1	-14	15
685	0	0	0	0	0	0	2	5	2	0	0	0	0	0	2	0	0	0	0	0	0	-2	-1	-2	-1	-1	-6	-11	-1	0	0	0	0	0	0	0	0	0	0	0	11	-25	36
686	2	0	0	0	0	0	0	2	0	0	0	0	0	0	0	0	0	0	0	0	-4	-10	-2	-3	-8	-2	-42	-30	-11	-1	0	0	0	0	0	0	0	0	0	0	4	-113	117
687	0	0	0	0	0	0	1	10	0	0	0	0	0	0	0	0	0	0	0	0	-17	-9	-3	-3	-10	-20	-185	-154	-4	-1	0	-1	0	0	0	0	0	0	0	0	11	-407	418
688	0	0	2	1	2	6	26	9	0	3	1	0	0	0	0	0	0	0	0	0	-4	-4	-6	-8	-12	-16	-77	-53	-4	0	0	0	0	0	0	0	0	0	0	0	50	-184	234
689	7	2	6	3	31	38	185	362	37	12	0	1	0	0	0	0	0	0	0	0	-3	-5	-5	-4	-33	-10	-305	-83	-5	-1	0	0	0	0	0	0	0	0	0	0	684	-454	1138
690	1	1	4	7	10	11	244	184	15	0	1	0	0	0	0	0	0	0	0	0	-2	-8	-2	-40	-4	-14	-122	-30	-1	0	-1	0	0	0	0	0	0	0	0	0	478	-224	702
691	3	2	10	2	7	77	640	174	30	5	0	0	0	0	0	0	0	0	0	0	-11	-8	-31	-5	-5	-48	-56	-23	-5	-6	-4	0	0	0	0	0	0	0	0	0	950	-202	1152
692	12	32	31	5	47	105	458	288	1	0	0	0	0	0	0	0	0	0	0	0	-14	-143	-13	-8	-16	-27	-160	-544	-17	-9	0	0	0	0	0	0	0	0	0	0	979	-951	1930
693	23	14	3	19	65	170	1059	47	0	0	0	0	0	0	0	0	0	0	0	0	-25	-3	-4	-22	0	-10	-212	-213	-18	0	0	0	0	0	0	0	0	0	0	0	1400	-507	1907
694	55	82	112	104	42	268	41	11	0	0	0	0	0	0	0	0	0	0	0	0	0	0	-6	0	-1	-1	-25	-35	0	0	0	0	0	0	0	0	0	0	0	0	715	-68	783
695	31	175	220	15	45	10	1	0	0	0	0	0	0	0	0	0	0	0	0	0	-2	-46	0	0	-3	-2	-2	0	0	0	0	0	0	0	0	0	0	0	0	0	497	-55	552
696	36	46	11	7	1	0	0	0	0	0	0	0	0	2	0	0	0	0	0	1	-18	0	0	0	0	0	0	0	0	0	0	0	-1	0	0	0	0	0	0	0	104	-19	123
697	9	0	1	0	0	0	0	2	0	1	4	2	0	1	1	1	0	0	2	1	0	0	0	0	0	-1	-3	-106	-6	0	0	-1	-2	0	0	0	0	0	0	0	25	-119	144
698	0	0	0	0	0	0	2	27	38	7	2	2	0	1	0	0	0	2	3	2	0	0	0	-1	-1	-1	-19	-130	-11	-1	0	-1	-1	0	0	0	0	0	0	0	86	-166	252
699	0	0	0	0	7	4	70	824	62	29	10	5	2	0	0	1	1	4	0	0	0	0	0	0	0	-5	-50	-53	0	0	-1	0	0	0	0	0	0	0	0	0	1019	-109	1128
700	0	0	0	4	1	11	136	997	77	6	0	4	2	0	0	0	1	1	1	0	0	0	0	-2	-4	-5	-104	-50	0	-8	0	0	0	0	0	0	0	0	0	0	1241	-173	1414
701	0	0	2	0	1	24	299	503	13	9	1	0	1	0	5	8	0	0	0	2	-3	-1	-4	-6	-9	-16	-51	-6	-9	-3	0	0	0	0	0	0	0	0	0	0	868	-108	976
702	1	5	0	2	2	27	328	109	5	2	0	1	2	3	7	3	1	0	0	0	-1	-12	-8	-11	-9	-1	-11	-57	-7	-5	0	0	0	0	0	0	0	0	0	0	498	-122	620
703	2	1	0	0	3	12	21	8	1	4	2	1	0	1	2	0	0	0	0	0	-5	-2	-5	-1	0	0	-1	-4	-2	0	0	0	0	0	0	0	0	0	0	0	58	-20	78
704	1	1	2	1	2	4	33	149	41	59	6	14	9	4	0	0	0	0	0	0	-2	0	-2	0	0	-2	-12	-20	0	0	0	0	0	0	0	0	0	0	0	0	326	-38	364
705	1	1	1	1	0	1	19	448	102	5	13	29	9	1	0	1	0	0	0	0	-3	-4	0	0	-1	0	-45	0	0	0	0	0	0	0	0	0	0	0	0	0	632	-53	685
706	0	0	0	0	2	5	371	1030	4	20	4	0	0	0	0	0	0	0	0	0	0	0	0	0	0	0	-1	-6	-3	-1	0	0	0	0	0	0	0	0	0	0	1436	-11	1447
707	0	0	0	2	3	21	467	22	19	0	0	0	0	0	1	0	0	0	0	1	0	0	0	0	-2	0	0	-18	-2	0	0	0	0	-1	0	0	0	0	0	0	536	-23	559
708	0	0	4	4	5	6	12	218	17	3	0	0	0	0	2	0	0	2	0	0	-3	-1	0	-4	0	0	-1	-23	0	0	0	-3	-1	0	0	0	0	0	0	0	273	-36	309
709	0	14	14	1	13	1	86	582	35	4	0	1	2	1	0	0	0	1	0	0	-4	-3	-6	-8	0	0	-7	-28	-16	-17	-2	0	0	0	0	0	0	0	0	0	755	-91	846
710	13	50	1	2	1	7	214	1076	6	4	3	2	2	0	0	1	0	0	0	0	-2	-2	-5	0	0	0	-77	-514	-84	-4	-5	0	0	0	-1	0	0	0	0	0	1382	-694	2076
711	23	2	1	1	3	32	151	271	42	21	1	3	1	0	0	1	1	0	2	0	0	0	-1	-5	-1	0	-129	-321	-26	0	0	0	0	0	0	0	0	0	0	0	556	-483	1039
712	9	28	5	13	20	50	203	440	85	14	7	3	0	1	2	1	2	0	1	0	-8	-19	-29	-1	-1	-9	-138	-315	-20	-2	-1	-1	0	0	0	0	0	0	0	0	884	-544	1428
713	5	2	7	29	29	98	143	736	22	10	3	0	0	0	3	0	0	1	0	0	-38	-36	-4	-13	-25	-41	-116	-79	-54	-1	0	0	0	0	0	0	0	0	0	0	1088	-407	1495
714	11	17	42	27	46	65	544	2033	41	18	6	1	0	2	2	0	0	0	0	0	-3	-6	-8	-20	-34	-35	-514	-258	-3	-2	-1	0	0	0	0	0	0	0	0	0	2855	-884	3739
715	14	12	13	9	3	22	205	131	4	2	3	0	0	0	0	0	0	0	0	0	-10	-17	-49	-198	-98	-59	-354	-52	-4	-3	-1	0	0	0	0	0	0	0	0	0	418	-845	1263
716	9	9	8	1	10	73	846	228	3	7	1	1	0	0	2	0	0	0	0	0	-2	-11	-36	-70	-21	-36	0	-25	0	0	0	0	0	0	0	0	0	0	0	0	1198	-201	1399
717	0	0	1	0	5	8	48	14	3	0	0	0	0	0	0	0	0	0	0	0	-11	-34	-71	-45	-43	0	-62	-7	-8	0	0	0	0	0	0	0	0	0	-1	0	79	-282	361
718	0	0	0	2	3	3	1	22	0	0	0	0	0	0	0	0	0	0	0	0	-8	-24	-30	-44	-11	-28	-9	-12	-1	0	0	0	0	0	0	0	0	0	0	0	31	-167	198
719	0	0	0	0	1	8	27	22	0	0	0	0	0	0	0	0	0	0	1	0	-7	-34	-65	-17	-10	-2	0	-4	0	0	0	0	0	0	0	0	0	0	0	0	59	-139	198
720	0	6	3	1	1	0	0	22	1	0	0	0	0	0	0	0	0	0	0	0	-29	-66	-8	-3	0	0	0	0	0	0	0	0	0	0	0	0	0	0	0	0	34	-106	140
721	1	2	0	0	0	0	0	0	0	0	0	0	0	0	0	0	0	0	0	1	-11	-2	-5	0	0	0	0	0	0	-1	0	0	0	0	0	0	0	0	0	-1	4	-20	24
722	13	0	0	0	0	0	0	0	1	0	0	0	0	0	0	3	1	0	0	0	0	0	0	0	0	0	0	-1	0	-2	0	0	-1	0	0	0	0	0	0	0	18	-4	22
723	0	0	0	0	0	0	0	2	0	0	0	0	0	0	0	0	0	0	0	0	0	0	0	0	0	0	0	0	-1	-1	0	0	-1	0	0	-2	0	0	0	0	2	-5	7
724	0	0	0	0	0	0	0	3	0	0	0	0	0	0	0	0	1	0	0	0	0	0	0	-1	0	0	-14	-56	-12	-2	-4	-3	0	0	0	0	0	-2	0	0	4	-94	98
725	0	0	0	0	0	0	1	6	7	3	1	1	0	0	0	1	0	0	0	0	0	0	0	0	0	-2	-14	-75	-18	-13	-6	0	0	-2	0	0	0	0	0	0	20	-130	150
726	0	0	0	0	0	0	4	37	1	2	4	0	1	0	0	0	0	0	0	0	0	0	-1	0	-1	-1	-87	-25	-2	-14	0	0	-1	0	0	0	0	0	0	0	49	-132	181
727	1	0	2	2	11	1	84	237	1	2	0	0	0	0	0	0	0	0	0	1	0	-13	0	-2	-17	-75	-258	-287	-6	0	0	0	0	0	0	0	0	0	0	0	342	-658	1000
728	1	2	10	2	1	6	171	14	1	7	2	1	0	0	0	0	0	0	0	0	-27	-2	-6	-17	-37	-22	-387	-2222	-10	-1	-1	-2	0	-2	0	0	0	0	0	0	218	-2736	2954
729	0	2	3	0	4	11	58	131	29	5	0	1	2	0	2	0	0	0	0	0	-1	-7	-7	-20	-3	-17	-421	-212	-8	-4	0	0	0	0	0	0	0	0	0	0	248	-700	948
730	10	5	1	2	17	15	161	1348	14	4	3	5	1	1	0	0	0	0	0	0	-1	-1	-3	-3	-10	-38	-70	-116	-9	-1	0	0	0	0	0	0	0	0	0	0	1587	-252	1839
731	0	1	4	2	9	15	312	219	12	8	1	0	0	0	0	0	0	0	0	0	-4	-10	0	-7	-60	-20	-61	-209	-3	0	0	0	0	0	0	0	0	0	0	0	583	-374	957
732	1	1	6	2	0	30	105	340	23	8	0	0	1	0	0	0	0	2	0	0	-14	-12	-64	-199	-18	-40	-296	-158	-2	-2	-1	-4	-1	-1	0	0	0	0	0	0	519	-812	1331
733	2	6	5	1	5	23	78	557	14	0	1	0	0	0	0	0	0	0	0	0	-3	-28	-105	-7	-1	-25	-26	-85	-7	-5	-2	-3	0	0	0	0	0	0	0	0	692	-297	989
734	3	1	2	14	13	9	339	203	1	0	0	0	0	0	0	0	0	0	1	0	-7	-72	-5	-1	-6	-4	-45	-204	-82	-11	-4	-2	-2	0	0	-1	0	0	0	0	586	-446	1032
735	4	3	14	6	2	37	70	105	5	0	0	3	0	0	0	0	0	1	0	0	-4	0	0	-7	-3	-6	-166	-488	-24	-22	-3	-1	0	0	0	0	0	0	0	0	250	-724	974
736	0	32	13	0	20	75	167	351	97	5	1	0	0	2	0	0	1	0	0	0	0	0	-3	-7	-2	-10	-51	-149	-25	-3	0	0	0	0	0	0	0	0	0	0	764	-250	1014
737	6	5	4	9	42	12	188	476	20	10	1	1	0	1	0	2	0	0	0	0	0	-17	-9	-3	-3	-15	-153	-544	-35	-2	0	-1	0	0	0	0	0	0	0	0	777	-782	1559
738	9	4	45	39	9	45	292	427	17	1	1	1	0	0	0	0	0	0	0	0	-5	-2	-1	-4	-1	-13	-365	-958	-1	-3	0	0	0	0	0	0	0	0	0	0	890	-1353	2243
739	1	29	41	6	2	50	326	485	6	0	2	0	1	0	0	0	0	0	0	0	-3	-10	-4	-4	-7	-35	-181	-47	-9	-1	0	0	0	0	0	0	0	0	0	0	949	-301	1250
740	22	68	28	16	25	58	589	501	1	7	1	0	4	0	0	0	0	0	0	0	-2	-7	-4	-6	-41	-62	-35	-394	-20	-9	-2	0	0	0	0	0	0	0	0	0	1320	-582	1902
741	31	19	8	12	3	40	163	147	110	9	2	0	0	0	0	0	0	0	0	0	-8	-5	-10	-18	-14	-19	-80	-250	-40	-9	0	0	0	0	0	0	0	0	0	0	544	-453	997
742	9	6	11	9	11	19	19	748	18	9	4	0	0	1	0	0	0	0	0	0	0	-2	-10	-14	-13	-20	-144	-351	-29	-2	-3	0	0	0	0	0	0	0	0	0	864	-588	1452
743	4	6	3	5	1	4	85	89	15	7	0	0	0	0	0	0	0	0	0	0	-2	-5	-6	-33	-11	-28	-265	-862	-3	0	0	0	0	0	0	0	0	0	0	0	219	-1215	1434
744	9	2	1	0	0	8	25	94	1	2	0	0	0	0	0	0	0	0	0	0	-3	-4	-19	-3	-7	-20	-215	-31	-4	0	-1	0	0	0	0	0	0	0	0	0	142	-307	449
745	0	6	1	0	14	18	102	329	0	0	0	0	0	0	0	0	0	0	0	0	0	-3	-1	-1	-3	-12	-22	-53	0	-1	0	0	0	0	0	0	0	0	0	0	470	-96	566
746	2	3	0	0	0	5	66	30	0	0	0	0	0	0	0	0	0	0	0	0	-5	-2	-7	-5	-18	-5	-71	-71	-6	0	0	0	0	0	0	0	0	0	0	0	106	-190	296
747	0	0	3	0	0	3	10	1	0	0	0	0	0	0	0	0	0	0	0	0	-1	0	-1	-3	-3	-1	-12	-31	0	0	0	0	0	0	0	0	0	0	0	0	17	-52	69
748	0	1	0	0	1	0	3	2	0	0	0	2	0	0	0	0	0	0	0	0	0	-8	-11	0	0	-4	-33	-32	-11	0	0	0	0	0	0	0	0	0	0	0	9	-99	108
749	2	0	0	0	0	0	0	0	0	0	0	0	0	0	0	0	0	0	0	0	-18	-48	-6	-15	-13	-33	-520	-321	-73	-8	0	0	0	-4	-4	0	0	0	0	0	2	-1063	1065
750	0	0	0	0	2	1	20	11	1	0	0	0	0	0	0	0	0	0	0	0	-45	-1	-10	-12	-9	-7	-363	-2840	-69	-22	-2	-3	-7	-2	-3	-2	0	0	0	0	35	-3397	3432
751	0	0	0	1	0	10	38	36	3	0	0	0	0	0	0	0	0	0	0	0	0	-2	-7	-11	-12	-19	-141	-372	-24	-10	-5	-3	-3	0	0	-1	0	0	0	0	88	-610	698
752	0	2	3	3	10	3	41	350	11	4	0	0	0	0	0	0	0	0	0	0	-1	-4	-4	-10	-11	-8	-189	-201	-17	-6	-3	-1	-2	0	0	0	0	0	0	0	427	-457	884
753	0	0	1	2	2	1	12	36	5	2	0	0	0	0	0	0	0	0	0	0	-8	-33	-51	-31	-32	-46	-383	-835	-104	-76	-20	-4	-2	-1	0	0	0	0	0	0	61	-1626	1687
754	1	1	0	0	1	5	25	62	2	0	0	0	0	0	0	0	0	0	0	0	0	-7	-4	-9	-2	-17	-287	-618	-78	-16	-6	-1	0	0	0	0	0	0	0	0	97	-1045	1142
755	2	4	1	2	4	20	64	45	1	1	0	0	0	0	0	0	0	0	0	0	-3	-11	-20	-61	-22	-94	-714	-1908	-240	-20	-4	-1	0	-1	0	0	0	0	0	0	144	-3099	3243
756	3	3	1	1	1	0	9	45	1	0	0	0	0	0	0	0	0	1	0	0	-32	-15	-33	-31	-97	-106	-587	-2466	-146	-31	-1	0	0	0	0	-1	0	0	0	0	65	-3546	3611
757	1	3	0	0	4	7	33	83	1	1	0	0	0	0	0	0	0	0	0	0	-3	-18	-22	-51	-35	-43	-340	-1290	-44	0	0	-5	0	-1	0	0	0	0	0	0	133	-1852	1985
758	1	2	0	0	0	2	9	14	0	0	0	0	0	0	0	0	0	1	0	0	-24	-20	-37	-123	-66	-87	-323	-1339	-26	-4	-18	-4	-2	0	0	0	0	0	0	0	29	-2073	2102
759	0	0	0	0	0	2	7	36	8	0	0	0	0	0	0	0	0	0	0	0	-2	-5	-17	-29	-25	-39	-446	-572	-28	-8	-4	0	0	0	0	0	0	0	0	0	53	-1175	1228
760	0	0	0	0	0	4	31	372	7	0	1	0	0	0	0	0	0	0	0	0	-1	-14	-38	-20	-23	-56	-372	-117	-3	-3	0	0	0	0	0	0	0	0	0	0	415	-647	1062
761	1	0	2	0	1	1	25	31	3	0	1	0	2	0	2	0	0	0	0	0	-7	-24	-64	-36	-54	-44	-50	-21	-11	-1	-2	0	-1	-1	0	0	0	0	0	0	69	-316	385
762	0	0	1	0	0	0	12	3	0	1	0	1	0	0	0	0	0	0	0	0	-17	-34	-29	-13	-6	-1	-25	-85	-5	-3	0	0	0	-1	0	0	0	0	0	0	18	-219	237
763	1	3	1	1	2	19	115	66	73	6	3	2	0	0	0	0	0	0	0	0	-10	-5	-1	0	-2	-9	-30	-146	-30	-2	-4	-1	0	-1	0	0	0	-2	0	0	292	-243	535
764	0	6	0	2	2	16	74	747	22	7	0	0	0	0	0	0	0	0	0	0	-4	-1	-1	-9	-15	-6	-95	-571	-9	-4	-3	0	0	0	0	0	0	0	0	0	876	-718	1594
765	0	0	1	2	1	5	210	651	29	3	0	2	0	0	0	1	0	0	0	0	-3	0	-5	-14	-5	-15	-285	-387	-12	-5	-7	-1	0	0	0	0	0	0	0	0	905	-739	1644
766	0	1	0	2	6	47	360	1130	4	3	2	0	0	0	0	0	0	0	0	0	-1	0	-9	-4	-4	-13	-60	-35	-4	-1	-2	-2	-2	-1	-4	0	-1	0	0	0	1555	-143	1698
767	20	59	35	24	64	212	1257	804	51	27	2	1	3	0	0	3	1	3	0	0	0	-3	-3	-4	-14	-24	-75	-163	-19	-3	-1	0	-1	0	-2	0	0	0	0	0	2566	-312	2878
768	7	12	9	8	13	57	133	111	15	2	1	0	0	0	3	0	2	0	0	0	-3	-2	-5	-19	-5	-20	-172	-266	-8	-3	0	0	-3	0	0	0	0	0	0	0	373	-506	879
769	0	5	4	2	17	52	320	317	15	2	1	2	0	2	1	1	0	0	0	0	0	-4	-3	0	-2	0	-19	-168	-44	-3	0	-2	0	0	0	0	0	0	0	0	741	-245	986
770	23	30	30	38	42	95	754	1373	38	23	21	4	8	1	3	0	0	0	0	0	-3	-3	-2	-5	-2	-3	-62	-169	-7	-1	-1	0	0	0	0	0	0	0	0	0	2483	-258	2741
771	14	14	36	7	12	19	177	790	107	26	5	8	2	1	0	0	0	0	0	0	-4	-2	-3	-3	-8	-26	-264	-141	-14	-10	-4	0	0	0	0	0	0	0	0	0	1218	-479	1697
772	5	17	6	1	5	9	81	587	8	1	3	5	0	0	0	0	0	0	0	0	0	-3	-1	-2	-4	-12	-157	-202	-22	-4	0	0	0	0	0	0	0	0	0	0	728	-407	1135
773	6	8	3	9	17	28	1006	1045	51	10	4	1	0	0	0	0	0	0	0	0	0	-3	0	-3	0	-11	-22	-133	-12	-2	0	0	0	0	0	0	0	0	0	0	2188	-186	2374
774	4	1	12	6	5	42	1505	1512	64	24	12	0	0	0	0	0	0	0	0	0	0	0	-3	-3	-8	-10	-62	-192	0	0	0	0	0	0	0	0	0	0	0	0	3187	-278	3465
775	2	0	1	1	9	46	196	1390	120	5	0	0	0	0	0	0	0	0	0	0	0	-5	-1	-1	-5	-9	-93	-14	-1	0	0	0	0	0	0	0	0	0	0	0	1770	-129	1899
776	0	3	0	7	10	10	226	1985	43	1	0	0	0	0	0	0	0	0	0	0	0	-7	-5	-38	-31	-41	-206	-118	-2	-2	0	0	0	0	0	0	0	0	0	0	2285	-450	2735
777	4	1	5	19	3	13	144	27	0	0	0	0	0	0	0	0	0	0	0	0	-9	-8	-16	-32	-25	-32	-236	-122	-64	0	0	0	0	0	0	0	0	0	0	0	216	-544	760
778	2	13	18	9	3	21	129	18	0	0	0	0	0	0	0	0	0	0	0	0	0	-20	-24	-2	-5	-19	-70	-84	0	0	0	0	0	0	0	0	0	0	0	0	213	-224	437
779	12	9	4	2	2	4	6	0	0	0	0	0	0	0	0	0	0	0	0	0	-15	-25	-8	-2	-2	-3	-29	0	0	0	0	0	0	0	0	0	0	0	0	0	39	-84	123
780	1	1	1	5	1	0	0	0	0	0	0	0	0	0	0	0	0	0	0	0	-30	-13	0	0	-1	-4	0	0	0	0	0	0	0	0	-1	0	0	0	0	-1	9	-50	59
781	1	1	1	0	0	0	0	0	0	0	0	0	0	0	0	0	0	0	0	0	-3	0	-1	0	0	0	0	-3	0	0	0	0	0	0	0	0	0	0	0	0	3	-7	10
782	0	0	0	0	0	0	3	3	5	0	0	0	0	0	0	0	0	0	0	0	0	0	0	0	0	-2	-16	-20	-4	-1	0	0	0	0	0	0	0	0	0	0	11	-43	54
783	0	0	0	0	0	0	5	26	4	1	0	0	0	0	0	0	0	0	0	0	0	0	0	0	-2	-2	-22	-18	-3	0	0	0	0	0	0	0	0	0	0	0	36	-47	83
784	0	0	0	2	0	1	44	38	1	0	0	0	0	0	0	0	0	0	0	0	0	0	0	0	-1	-3	-116	-159	-2	0	0	0	0	0	0	0	0	0	0	0	86	-281	367
785	0	0	0	0	1	8	17	9	2	0	0	0	0	0	0	0	0	0	0	0	-2	0	-2	-2	0	-1	-97	-51	0	0	0	0	0	0	0	0	0	0	0	0	37	-155	192
786	0	0	0	0	4	17	230	208	7	0	0	0	0	0	0	0	0	0	0	0	-2	-1	-9	0	-2	-17	-34	-23	-6	0	0	0	0	0	0	0	0	0	0	0	466	-94	560
787	3	0	3	1	2	13	158	95	3	2	0	0	0	0	0	0	0	0	0	0	0	-5	-3	-9	-4	0	-1	-68	0	0	0	0	0	0	0	-1	0	0	0	0	280	-91	371
788	0	4	0	2	6	26	73	51	9	0	0	1	0	0	0	1	0	0	0	0	-4	-4	-13	-20	-3	-7	-130	-5	0	0	0	0	0	0	0	0	0	0	0	0	173	-186	359
789	3	0	2	10	10	6	10	56	0	0	0	0	0	0	1	0	0	0	0	0	0	-4	-12	-3	0	-29	-12	-1	0	0	0	0	0	0	0	0	0	0	0	0	98	-61	159
790	4	3	10	6	5	33	197	24	9	0	0	0	0	0	0	0	0	0	0	0	0	-6	-1	-1	0	-1	0	0	0	0	0	0	0	0	0	0	0	0	0	0	291	-9	300
791	0	6	15	4	2	22	78	43	2	2	0	0	0	0	0	0	0	0	0	0	-6	-2	-4	-2	0	0	0	-11	-7	0	0	0	-1	-1	0	0	0	0	0	0	174	-34	208
792	2	1	0	1	1	4	75	24	7	1	3	0	0	0	0	0	0	0	0	0	0	-5	0	-1	-2	0	-1	-10	0	-3	0	0	0	0	0	0	0	0	0	0	119	-22	141
793	2	3	2	4	5	21	29	135	6	1	5	0	0	0	0	0	0	0	0	0	-4	0	0	0	0	-3	-123	-125	-46	0	0	0	0	0	0	0	0	0	0	0	213	-301	514
794	0	2	0	0	0	3	19	20	2	3	0	0	0	0	0	0	0	0	0	0	0	0	-6	0	-18	-50	-137	-622	-23	-2	0	0	0	0	0	0	0	0	0	0	49	-858	907
795	3	1	0	0	1	9	45	108	11	4	0	0	0	0	0	0	1	0	0	0	0	0	-1	-13	-60	-82	-816	-720	-13	-1	0	0	0	0	0	0	0	0	0	0	183	-1706	1889
796	1	0	2	1	2	15	151	718	17	3	2	0	0	0	0	0	0	0	0	1	-1	0	-9	-15	-3	-26	-321	-72	-4	0	0	0	0	0	0	0	-3	0	0	0	913	-454	1367
797	3	5	8	10	11	7	906	1346	32	3	0	0	0	0	0	0	0	0	0	0	0	-6	-31	-12	-46	-69	-68	-14	-1	0	0	0	0	0	0	0	0	0	0	0	2331	-247	2578
798	0	3	0	5	23	340	697	354	12	2	0	0	0	0	0	0	0	0	0	0	-5	-43	-7	-94	-115	-33	-113	-160	-1	-1	0	0	0	0	0	0	0	0	0	0	1436	-572	2008
799	6	18	7	4	42	149	230	17	4	0	0	2	0	0	0	0	0	0	0	1	-154	-13	-167	-114	-17	-64	-385	-52	-54	0	-1	0	0	0	0	0	0	0	0	0	480	-1021	1501
800	7	9	7	26	49	83	191	174	3	10	9	0	0	0	0	0	0	0	1	0	-11	-80	-74	-36	-43	-48	-35	-338	-9	-2	-2	0	0	0	0	0	0	-2	0	0	569	-680	1249
801	18	5	31	24	8	21	249	41	22	0	0	0	0	0	0	0	0	0	2	0	-65	-51	-44	-27	-41	-17	-243	-176	-6	-1	-2	-1	-2	0	-1	0	0	-2	0	-1	421	-680	1101
802	12	157	121	20	16	39	12	105	2	1	0	0	0	0	0	1	0	1	2	0	-26	-43	-40	-16	-34	-14	-171	-90	-1	0	0	-3	0	0	0	0	0	0	0	0	489	-438	927
803	32	19	6	17	7	2	39	51	4	1	0	3	0	1	1	1	0	0	0	0	-13	-29	-4	-10	-6	-8	-15	-42	-21	-2	0	0	0	0	0	0	0	0	0	0	184	-150	334
804	36	28	13	9	0	5	82	43	1	0	0	0	0	0	0	1	3	0	0	0	-12	-8	-5	-7	0	-4	-40	-285	-4	-10	0	0	0	0	0	0	0	0	0	0	221	-375	596
805	21	42	21	2	14	8	31	53	12	0	0	0	1	1	4	2	1	2	4	2	-2	-21	-6	0	-6	-6	-145	-376	-68	-1	-2	0	0	0	0	0	0	0	0	0	221	-633	854
806	17	22	4	13	17	31	107	760	17	0	0	1	1	2	2	0	0	1	0	0	-5	-7	-7	-3	-6	-33	-93	-459	-3	-6	0	0	0	0	0	0	0	0	0	0	995	-622	1617
807	72	21	50	9	20	36	445	637	0	0	0	3	2	5	0	3	2	0	1	0	-8	-12	-4	0	-24	-31	-294	-102	-14	0	0	-2	0	0	0	0	0	0	0	0	1306	-491	1797
808	3	20	3	3	4	45	107	0	1	0	1	0	0	0	0	0	2	0	0	0	-14	-14	-3	-7	-19	-31	-82	-26	-4	-1	0	0	-1	0	0	0	0	0	-1	0	189	-203	392
809	4	7	0	0	5	45	94	6	4	3	0	0	0	0	0	0	0	0	0	0	-4	0	-2	-2	-2	-6	-47	-1	-2	0	0	0	0	0	0	0	0	0	0	0	168	-66	234
810	1	1	0	0	3	4	0	0	0	0	0	0	0	0	0	0	0	0	0	0	0	-4	-5	-8	-3	-10	-4	0	0	0	0	0	0	0	0	0	0	0	0	0	9	-34	43
811	0	0	1	1	1	0	0	4	0	0	0	0	0	0	0	0	0	0	1	0	0	0	0	-3	0	0	0	0	0	0	0	0	0	0	0	0	0	0	0	0	8	-3	11
812	0	0	2	0	0	0	0	0	1	0	0	0	0	0	0	0	0	0	0	0	-2	-3	-1	0	0	0	0	0	0	0	0	0	0	0	0	0	0	0	0	0	3	-6	9
813	0	0	0	0	0	0	0	0	0	0	0	0	0	0	0	0	0	0	0	0	0	-2	0	0	0	0	0	0	0	0	0	0	0	-1	0	0	0	0	0	0	0	-3	3
814	0	0	0	0	0	0	0	0	0	2	0	0	0	0	0	0	0	0	0	0	0	0	0	0	0	0	0	-1	0	-1	0	-1	0	0	0	0	0	0	0	0	2	-3	5
815	0	0	0	0	0	0	0	0	0	0	0	0	0	0	0	0	0	0	0	0	0	0	0	0	0	0	-5	-9	0	0	0	0	0	0	0	0	0	0	0	0	0	-14	14
816	0	0	0	0	0	0	0	6	0	0	0	0	0	0	0	0	0	0	0	0	0	0	0	0	0	-1	-17	-9	0	-4	0	0	0	-3	0	0	0	0	0	0	6	-34	40
817	0	0	0	0	0	0	13	2	0	0	0	0	0	0	0	0	0	0	0	0	0	0	0	0	-1	-1	0	-3	-5	-1	0	0	0	0	0	0	0	0	0	0	15	-11	26
818	0	0	4	0	0	4	17	6	0	0	2	0	0	0	0	0	0	0	0	0	0	0	-4	-1	-4	-25	-178	-1436	-48	-1	0	0	0	0	0	0	0	0	0	0	33	-1697	1730
819	1	4	0	2	1	0	4	3	0	0	0	0	0	0	0	0	0	0	0	0	0	-4	-36	-7	-38	-51	-482	-573	-35	-5	0	-1	0	0	-1	0	0	0	0	0	15	-1233	1248
820	28	3	3	5	6	16	30	196	18	2	3	0	1	2	0	0	0	0	0	0	0	-12	0	-13	-18	-39	-346	-125	-10	-1	0	0	-1	0	-2	0	0	0	0	0	313	-567	880
821	3	2	11	4	2	1	35	52	1	0	0	0	0	0	0	0	0	0	0	0	-26	0	-37	-10	-63	-85	-146	-163	-11	-1	0	-5	-3	0	-1	0	0	0	0	0	111	-551	662
822	0	7	2	0	0	13	35	42	4	0	0	0	0	0	0	0	1	0	0	0	0	-5	-2	-15	-14	-4	-11	-101	-5	-6	-2	-3	0	0	0	0	0	0	0	0	104	-168	272
823	2	1	0	0	0	8	63	39	6	4	0	0	2	0	0	0	0	0	0	0	0	0	-4	-6	-1	0	-11	-53	-10	-1	-1	0	0	0	0	0	0	0	0	0	125	-87	212
824	1	1	0	0	1	8	39	80	3	0	0	2	0	3	0	0	1	0	0	0	-3	-2	-7	-3	-4	-5	-21	-91	-8	-12	0	0	0	0	0	0	0	0	0	0	139	-156	295
825	0	0	0	1	5	2	16	76	5	2	0	0	0	0	0	0	0	0	0	0	-6	-2	0	-2	0	-2	-46	-30	-67	0	0	0	0	0	0	0	0	0	0	0	107	-155	262
826	0	2	7	3	0	1	15	34	6	2	0	0	0	0	0	0	0	0	0	0	-15	0	-10	-24	-1	-46	-196	-1361	-1	0	0	0	0	0	0	0	0	0	0	0	70	-1654	1724
827	0	0	1	0	1	9	11	6	6	0	0	0	0	0	0	0	0	0	0	0	-4	-4	-8	-9	-11	-37	-514	-13	-1	0	0	0	0	0	0	0	0	0	0	0	34	-601	635
828	4	6	2	2	3	14	34	422	3	0	0	0	1	0	0	0	0	0	0	0	-1	-5	-4	-12	-16	-51	-25	-115	-1	-1	0	0	0	0	0	0	0	0	0	0	491	-231	722
829	0	0	0	0	0	1	85	5	0	0	0	0	0	0	0	0	0	0	0	0	-31	-11	-98	-56	-461	-6	-113	-11	-31	0	0	0	0	0	0	0	0	0	0	0	91	-818	909
830	0	2	2	1	2	6	44	77	0	0	0	0	0	0	0	0	0	0	0	0	-2	-20	-23	-122	-2	-24	-7	-69	0	0	0	0	0	0	0	0	0	0	0	0	134	-269	403
831	0	1	0	2	13	12	76	5	0	0	0	0	0	0	0	0	0	0	0	0	-14	-24	-73	-6	-3	-5	-68	-3	0	0	0	0	0	0	0	0	0	0	0	0	109	-196	305
832	6	3	3	1	10	7	1	0	0	0	0	0	0	0	0	0	0	0	0	0	-29	-55	-15	0	0	-5	-1	-4	0	0	0	0	0	0	0	0	0	0	0	0	31	-109	140
833	3	1	9	3	4	0	3	3	0	0	0	0	0	0	0	0	0	0	0	0	-18	-12	-10	0	0	-6	-8	-23	-10	0	0	0	-1	0	0	0	0	0	0	0	26	-88	114
834	13	17	4	3	0	4	43	20	4	0	1	1	2	0	0	0	0	0	0	2	-7	-7	-2	-3	-9	-11	-249	-772	-13	0	-4	0	-2	-2	0	0	0	0	0	0	114	-1081	1195
835	3	1	3	0	1	9	10	62	9	4	1	1	0	0	0	0	0	0	0	1	-8	-6	-14	-33	-4	-31	-334	-280	-18	-6	0	-2	-1	0	0	0	0	0	0	0	105	-737	842
836	0	0	0	0	14	20	169	253	16	0	0	1	0	0	2	0	0	1	0	0	0	-2	-11	-3	-6	-61	-193	-432	-85	-7	-3	0	0	0	0	0	0	0	0	0	476	-803	1279
837	1	3	11	10	7	72	337	259	13	6	2	0	2	0	0	0	2	1	1	0	0	0	-3	-1	-4	-2	-53	-191	-4	-2	-1	0	0	0	0	0	0	0	0	0	727	-261	988
838	1	17	13	5	23	71	261	409	79	12	0	1	1	1	0	0	0	0	0	0	-2	-2	-11	-6	-2	-7	-183	-39	-1	-1	0	-1	0	0	0	0	0	0	0	0	894	-255	1149
839	1	6	0	8	13	114	324	908	22	11	3	1	4	0	3	1	0	0	0	0	-1	-1	-6	-4	-5	-12	-28	-16	-24	0	-1	0	0	0	0	0	0	0	0	0	1419	-98	1517
840	20	7	19	10	8	61	1784	576	43	45	28	8	0	2	3	0	0	0	0	0	-2	-7	0	-1	-36	-6	-38	-394	-12	0	-1	0	-1	0	0	0	0	0	0	0	2614	-498	3112
841	0	8	7	2	5	65	227	179	51	32	5	1	0	1	0	0	0	1	0	0	-3	-1	-1	-10	-5	-17	-138	-150	-19	-6	0	0	0	0	0	-1	0	0	0	0	584	-351	935
842	30	18	1	11	41	50	293	1857	277	36	3	9	1	1	0	0	0	0	0	0	-3	0	-4	0	-3	-5	-27	-45	0	0	-1	0	0	-1	0	0	0	0	0	0	2628	-89	2717
843	10	1	9	26	22	40	564	1469	154	15	4	1	1	0	0	2	0	0	0	0	-7	-30	-15	-26	-39	-26	-209	-243	-55	-5	0	0	0	0	0	0	0	0	0	0	2318	-655	2973
844	2	3	8	2	7	30	245	415	10	18	5	1	0	0	3	0	0	0	0	0	-3	-8	-8	-35	-6	-17	-182	-400	-5	-1	0	-1	0	0	0	0	0	0	0	0	749	-666	1415
845	4	4	4	9	10	69	544	414	70	0	0	1	2	0	0	0	0	0	0	0	-2	-2	-1	-2	-7	-7	-54	-59	-3	-1	0	0	0	0	0	0	0	0	0	0	1131	-138	1269
846	10	9	7	18	31	129	716	2464	23	11	1	0	1	0	0	0	0	0	0	2	-8	-16	-1	-3	-2	-17	-108	-55	-6	0	0	0	0	0	0	0	0	0	0	0	3422	-216	3638
847	3	3	4	16	10	75	962	600	17	3	0	0	0	0	0	0	0	0	0	0	-13	-5	-26	-9	-34	-26	-60	-47	-4	-2	0	0	0	0	0	0	0	0	0	0	1693	-226	1919
848	7	9	31	11	18	191	996	410	6	2	11	0	0	0	0	0	0	0	3	1	-1	-10	-18	-17	-40	-23	-216	-82	-103	0	0	0	0	-3	0	-2	0	0	0	0	1696	-515	2211
849	11	19	13	9	37	100	298	99	1	2	0	0	0	0	0	0	0	0	0	1	-4	-15	-40	-35	-9	-14	-6	-17	0	-1	0	0	-1	0	0	-1	0	0	0	0	590	-143	733
850	73	92	178	275	410	272	616	333	994	24	8	4	9	13	3	6	5	1	2	15	-1	0	-10	-2	-4	-1	-25	-2	-1	0	0	0	0	0	0	0	0	0	0	0	3333	-46	3379
851	23	16	54	23	5	11	18	79	1	0	0	0	0	0	1	0	0	1	0	0	-7	-1	-4	-12	-2	-3	-39	-58	-11	-1	0	0	0	0	0	0	0	0	0	0	232	-138	370
852	1	11	20	10	6	34	798	61	7	0	1	1	2	6	0	0	2	1	0	0	0	0	-9	-13	-3	-8	-82	-340	-53	0	-1	0	0	0	-1	0	0	0	0	0	961	-510	1471
853	1	8	8	17	16	187	367	135	1	0	3	0	3	0	0	1	0	0	0	0	0	-1	0	-6	0	-5	-35	-134	0	0	0	0	0	0	0	0	0	0	0	0	747	-181	928
854	0	5	11	23	53	67	258	501	186	4	3	1	0	0	0	0	0	0	0	0	0	-2	-4	-2	-5	-14	-60	-170	-1	0	0	0	0	0	0	0	0	0	0	0	1112	-258	1370
855	7	23	56	43	24	23	36	264	1	1	3	1	0	0	0	0	0	0	0	0	-1	-1	-4	-6	-20	-34	-384	-82	0	0	0	0	0	0	0	0	0	0	0	0	482	-532	1014
856	5	7	9	7	10	0	23	26	0	4	0	0	0	0	0	0	0	0	0	0	0	-5	-4	-6	-10	-116	-90	-101	-1	0	0	0	0	0	0	0	0	0	0	0	91	-333	424
857	11	14	2	0	1	4	36	46	1	0	0	0	0	0	0	0	0	0	0	0	-4	-3	-13	-12	-33	-7	-29	-9	0	0	0	0	0	0	0	0	0	0	0	0	115	-110	225
858	6	7	5	0	0	2	19	58	1	1	0	0	0	0	0	0	0	0	0	0	-1	-15	-8	-8	0	0	0	0	0	0	0	0	0	0	0	0	0	0	0	0	99	-32	131
859	4	1	0	0	7	2	40	22	3	0	0	0	0	0	0	0	0	0	0	0	-16	-8	-6	-1	0	-1	0	0	0	0	0	0	0	0	0	0	0	0	0	0	79	-32	111
860	0	0	1	0	0	0	4	0	0	0	0	0	0	0	0	0	0	0	0	0	-3	-26	0	-1	0	0	0	0	0	0	0	0	0	0	0	0	0	0	0	0	5	-30	35
861	1	5	18	5	0	0	0	0	0	0	0	0	0	0	0	0	1	0	0	0	-13	-4	0	0	0	0	0	0	0	0	0	0	0	0	0	0	0	0	0	0	30	-17	47
862	0	1	0	0	0	0	0	0	0	0	0	0	0	0	0	0	0	0	0	0	-3	-1	0	0	0	0	0	0	0	0	0	0	0	0	0	0	0	0	0	0	1	-4	5
863	0	0	0	0	0	0	0	0	0	0	0	0	0	0	0	0	0	0	0	0	0	0	0	0	0	0	0	-4	0	0	0	0	-1	0	0	0	-1	0	0	0	0	-6	6
864	0	0	0	0	0	0	0	0	0	0	0	0	0	0	1	0	0	0	0	0	0	0	0	0	0	0	-1	-41	0	-2	0	-1	0	0	0	0	0	0	0	0	1	-45	46
865	0	0	0	0	0	0	0	3	0	0	0	0	1	0	0	0	0	0	0	0	0	0	0	0	0	-4	-44	-31	-4	-4	-3	0	0	0	-1	0	0	0	0	0	4	-91	95
866	0	0	0	0	0	0	0	8	0	2	0	2	0	0	0	1	0	0	0	0	0	0	0	0	-4	-15	-32	-330	-12	-7	0	-4	0	-1	0	0	0	0	0	0	13	-405	418
867	0	2	0	0	0	9	47	38	11	3	0	1	0	1	0	0	0	0	0	0	-4	-7	-5	-47	-59	-25	-222	-418	-317	-23	-2	-2	-9	-5	0	0	0	0	0	0	112	-1145	1257
868	12	10	9	2	13	22	62	540	34	18	6	2	3	1	0	0	0	0	1	1	-3	-1	-4	-20	-2	-6	-65	-438	-41	-3	-2	-2	-3	0	0	0	0	0	0	0	736	-590	1326
869	16	18	16	15	15	13	215	503	258	33	12	18	5	8	1	1	0	0	0	0	-6	-40	-61	-13	-4	-45	-183	-419	-28	-13	0	-1	0	-1	0	0	0	0	0	-1	1147	-815	1962
870	5	2	3	1	2	5	76	422	35	6	7	3	0	1	0	0	0	0	0	0	-46	-63	-7	-9	-51	-111	-276	-1385	-82	-38	-2	-2	-3	-5	0	-1	0	0	0	0	568	-2081	2649
871	2	2	7	4	3	6	151	286	19	14	6	3	2	0	0	0	0	0	0	0	-18	-2	-10	-17	-38	-4	-151	-734	-27	-4	0	-3	0	0	-2	0	0	0	0	0	505	-1010	1515
872	0	5	1	6	2	37	235	661	50	12	2	2	1	0	0	0	0	0	0	0	-3	-9	-14	-25	-51	-38	-70	-111	-18	-10	-3	-1	0	-4	0	0	0	0	0	0	1014	-357	1371
873	6	6	15	7	26	52	167	801	36	8	4	0	0	0	2	0	0	1	2	0	-1	-5	-14	-6	-12	-6	-75	-77	-3	-2	-1	0	0	0	0	0	0	0	0	0	1133	-202	1335
874	0	1	2	3	3	12	53	57	1	7	0	0	0	0	0	0	0	0	0	0	-18	-40	-25	-19	-13	-56	-223	-175	-79	-10	0	-2	-2	0	0	-3	0	0	0	0	139	-665	804
875	8	8	10	1	5	5	52	81	5	2	0	3	0	1	0	0	0	0	0	0	-35	-21	-23	-4	-24	-27	-319	-182	-5	0	-1	0	-2	-2	-7	0	0	0	0	0	181	-652	833
876	7	33	9	8	5	20	219	349	10	3	1	0	0	1	0	0	1	0	0	0	-7	-6	-7	-45	-24	-10	-248	-29	-7	-1	0	0	0	0	0	-2	0	0	0	0	666	-386	1052
877	10	10	11	7	8	23	461	162	3	1	0	0	0	0	4	3	0	0	0	0	-3	-2	-10	-6	-1	-15	-5	-31	-4	-3	-1	0	-2	-1	0	0	0	0	0	0	703	-84	787
878	21	25	31	26	36	90	555	74	8	10	3	2	4	5	0	3	1	1	0	0	-1	-5	-2	0	-2	0	-3	-2	0	0	0	0	0	0	0	0	0	0	0	0	895	-15	910
879	2	15	11	2	11	17	106	334	11	3	0	1	13	0	0	0	0	0	0	0	-4	-2	0	0	0	0	0	-4	0	0	-4	0	0	0	0	0	0	0	0	0	526	-14	540
880	9	2	4	1	3	2	55	93	3	0	0	2	0	0	0	0	1	0	0	0	-1	0	0	0	0	0	-15	-7	-7	-11	-1	0	0	0	0	0	0	0	0	0	175	-42	217
881	4	7	1	2	6	15	108	197	1	2	3	0	0	0	0	0	0	0	0	0	0	0	0	0	-2	-4	-65	-255	-57	-8	0	0	0	0	0	0	0	0	0	0	346	-391	737
882	4	2	14	9	21	20	334	143	23	18	3	0	0	0	0	0	0	0	0	0	0	0	0	-1	0	-1	-18	-151	0	-1	0	0	0	0	0	0	0	0	0	0	591	-172	763
883	3	9	9	12	5	32	149	1181	73	6	0	0	0	0	0	0	0	0	0	0	-1	0	-4	-10	-3	-10	-47	-54	-2	-1	0	0	0	0	0	0	0	0	0	0	1479	-132	1611
884	19	12	35	0	13	84	103	2279	43	0	0	0	1	0	0	0	0	0	0	0	0	-12	-7	-5	-7	-49	-6	-232	-11	0	0	0	0	0	0	0	0	0	0	0	2589	-329	2918
885	5	8	0	6	5	29	236	91	2	0	0	0	0	0	0	0	0	0	0	0	-6	-6	-10	-9	-18	-36	-25	-25	0	0	0	0	0	0	0	0	0	0	0	-1	382	-136	518
886	5	1	2	7	4	26	26	23	0	0	0	0	0	0	0	0	0	0	0	0	-8	-3	-16	-55	-37	-7	-6	-1	0	0	0	0	0	0	0	0	0	0	0	0	94	-133	227
887	1	2	3	1	11	1	10	0	0	0	0	0	0	0	0	0	0	0	0	0	-1	-17	-60	-15	-1	0	0	-1	0	0	0	0	0	0	0	0	0	0	0	0	29	-95	124
888	2	7	7	7	0	0	0	0	0	0	0	0	0	0	0	0	0	0	0	0	-9	-70	-8	-1	0	0	0	0	0	0	0	0	0	0	0	0	0	0	0	0	23	-88	111
889	4	3	3	0	0	0	0	0	0	0	0	0	0	0	0	0	0	0	0	0	-29	-6	0	0	0	0	0	0	0	0	0	0	0	0	-1	0	0	-2	0	0	10	-38	48
890	4	1	0	0	0	0	0	0	0	0	0	0	0	0	0	0	0	0	0	0	-2	0	0	0	0	0	0	0	0	0	0	0	0	0	0	0	0	0	0	0	5	-2	7
891	0	0	0	0	0	0	0	0	0	0	0	0	0	0	0	0	0	0	0	0	0	0	0	0	0	0	0	0	0	0	0	0	0	0	0	0	0	0	-1	0	0	-1	1
892	0	0	0	0	0	0	0	0	0	0	0	0	0	0	0	0	0	0	0	0	0	0	0	0	0	0	0	-1	-1	-1	0	-2	0	0	0	0	-2	0	-1	0	0	-8	8
893	0	0	0	0	0	0	0	4	1	18	19	0	3	2	1	1	0	0	0	0	0	0	0	0	-1	0	-3	-67	-7	0	-3	-1	0	-5	0	0	0	0	0	0	49	-87	136
894	0	0	0	0	0	0	8	44	8	11	0	0	3	1	1	1	0	0	1	0	-1	-3	-65	-43	-4	-14	-341	-585	-11	-23	-1	-1	-5	0	0	0	-1	0	0	-2	78	-1100	1178
895	0	4	0	0	3	19	133	1420	34	11	4	8	0	0	1	0	0	0	0	0	-38	-116	-141	-115	-46	-140	-488	-421	-60	-15	-2	-2	0	0	0	0	0	0	0	0	1637	-1584	3221
896	2	4	15	3	29	37	1501	931	11	12	25	1	0	3	0	0	0	2	1	1	-1	-4	-4	-3	-11	-26	-75	-123	-29	0	-2	0	0	0	0	0	0	0	0	0	2578	-278	2856
897	0	0	4	3	7	84	728	546	8	16	2	2	1	2	2	0	1	0	0	0	-2	-4	-11	-28	-48	-30	-299	-2588	-4	0	0	0	0	0	0	0	0	0	0	0	1406	-3014	4420
898	1	7	4	8	24	45	544	287	77	10	4	4	2	0	2	0	0	0	0	0	0	-8	-23	-73	-12	-54	-434	-21	-1	0	0	0	0	0	0	0	0	0	0	0	1019	-626	1645
899	1	9	6	29	64	74	597	5622	85	22	12	31	5	1	2	2	0	1	0	0	-1	-11	-18	-11	-19	-37	-8	-9	0	0	0	0	0	0	0	0	0	0	0	0	6563	-114	6677
900	9	8	25	18	9	33	490	309	41	33	6	0	0	0	0	0	0	0	0	0	-13	-25	-18	-75	-42	-15	-44	-121	-8	-5	-5	-1	-3	0	0	0	0	0	0	0	981	-375	1356
901	0	14	18	4	9	71	409	362	65	8	0	0	0	0	0	0	0	0	0	0	-5	-3	-30	-7	-1	-3	-79	-83	-12	-6	-9	0	0	0	0	0	0	0	0	0	960	-238	1198
902	4	12	9	2	21	20	143	860	7	8	0	1	0	0	0	0	0	0	0	0	-1	-35	-10	-3	-56	-63	-452	-149	-12	-10	0	0	0	0	0	0	0	0	0	0	1087	-791	1878
903	66	33	71	73	34	23	489	443	5	6	3	0	0	0	0	0	0	0	0	0	-64	-26	-10	-73	-102	-105	-234	-109	-32	-4	0	0	0	0	0	0	0	0	0	0	1246	-759	2005
904	12	23	30	14	1	49	612	133	7	5	6	2	3	0	1	0	0	0	0	0	-4	0	-13	-96	-21	-38	-98	-278	-12	-3	0	0	0	0	0	0	0	0	0	0	898	-563	1461
905	20	22	6	1	14	120	291	194	7	15	1	3	0	1	0	0	0	1	0	0	0	-9	-24	-18	-16	-18	-199	-241	-11	0	0	0	0	0	0	0	0	0	0	0	696	-536	1232
906	47	25	7	12	38	52	120	212	53	12	0	0	2	0	0	0	0	0	0	0	-13	-10	-4	-5	-9	-23	-459	-59	-1	0	0	0	0	0	0	0	0	0	0	0	580	-583	1163
907	0	1	2	1	3	7	105	176	4	0	1	0	0	0	0	0	0	0	0	0	-11	-9	-4	-4	-46	-97	-331	-64	0	-1	0	0	0	0	0	0	0	0	0	0	300	-567	867
908	7	12	12	7	5	12	239	18	2	1	0	0	0	0	0	0	0	0	0	0	-5	-3	-18	-32	-79	-32	-41	-42	0	0	0	0	0	0	0	0	0	0	0	0	315	-252	567
909	0	0	6	4	11	23	149	158	11	0	0	1	0	0	0	1	0	0	0	0	-3	-18	-63	-52	-9	-3	-15	-1	-10	0	0	0	0	0	0	0	0	0	0	0	364	-174	538
910	14	4	12	14	23	22	100	291	0	4	0	1	0	0	1	0	0	0	0	0	-6	-8	-51	-12	-1	-3	-1	-25	0	0	0	0	0	0	0	0	0	0	0	0	486	-107	593
911	3	0	5	4	3	10	74	19	13	0	0	0	1	0	0	0	0	0	0	0	-61	-139	-26	-1	-2	-1	-20	-7	-1	0	0	0	0	0	0	0	0	0	0	0	132	-258	390
912	4	4	15	1	5	2	4	42	0	0	0	0	0	0	0	0	0	0	0	0	-44	-31	-8	-2	-1	-9	-7	-75	-1	0	0	0	0	0	0	0	0	0	0	0	77	-178	255
913	4	25	9	3	2	0	26	14	1	0	0	0	0	0	0	0	0	0	0	0	-2	-2	0	-1	-1	0	-10	-4	-2	0	0	0	0	0	0	0	0	-1	0	0	84	-23	107
914	4	4	3	0	1	0	3	26	1	0	0	0	0	0	0	0	0	0	0	0	-16	-11	-6	-4	0	-8	-21	-101	-2	-1	0	0	0	0	0	0	0	0	0	0	42	-170	212
915	1	1	2	0	0	0	3	0	0	0	0	1	0	0	0	0	0	0	0	0	-7	-8	-4	-1	-5	-17	-108	-223	-5	-2	0	0	0	0	0	0	0	0	0	0	8	-380	388
916	2	0	0	3	0	4	5	14	4	0	0	0	0	0	0	0	0	0	1	0	-2	-1	0	-3	-4	-5	-41	-33	0	0	0	0	0	0	0	0	0	0	0	0	33	-89	122
917	1	4	6	0	0	3	5	3	1	0	0	0	0	0	0	0	0	0	0	0	-1	-3	-1	-1	-2	-8	-7	-2	0	0	0	0	0	0	0	0	0	0	0	0	23	-25	48
918	1	0	2	1	0	0	1	0	0	0	0	0	0	0	0	0	0	0	0	0	-2	-3	-9	-12	-13	-7	-3	-7	-5	-1	0	0	0	0	0	0	0	0	0	0	5	-62	67
919	0	0	0	0	0	1	0	0	0	0	0	0	0	0	0	0	0	0	0	0	-7	-6	-5	-1	0	0	-2	-3	-2	0	0	0	0	0	0	0	0	0	0	0	1	-26	27
920	0	0	0	0	0	0	0	0	0	0	0	0	0	0	1	0	0	0	0	0	0	-3	-1	-1	0	0	-1	-10	0	-1	0	0	0	0	0	0	0	0	-1	0	1	-18	19
921	2	0	0	0	0	0	0	0	1	0	0	0	0	0	0	0	0	0	0	0	-4	-2	0	-1	0	-3	-67	-77	-2	0	0	0	0	0	0	0	0	0	0	0	3	-156	159
922	0	0	0	0	0	0	0	1	0	0	0	0	1	0	0	0	0	0	0	0	-2	0	0	-4	-105	-89	-832	-104	0	0	0	0	0	0	0	0	0	0	0	0	2	-1136	1138
923	0	0	0	0	0	1	52	11	2	0	0	0	0	0	0	0	0	0	0	0	-7	-10	-62	-82	-48	-72	-90	-6	0	0	0	0	0	0	0	0	0	0	0	0	66	-377	443
924	0	2	3	13	15	28	117	34	8	0	0	0	0	0	0	0	0	0	0	0	-12	-24	-27	-12	-10	-12	-19	-7	-8	-1	0	0	-1	0	0	0	0	0	0	0	220	-133	353
925	0	5	6	0	8	3	11	1	0	0	1	0	0	0	0	0	0	0	0	0	-4	-26	-13	-4	-2	-2	0	-43	0	-2	0	0	0	0	0	0	0	0	0	0	35	-96	131
926	2	7	5	2	1	0	16	1	3	0	1	0	0	0	0	0	0	0	0	0	-10	-21	-12	-1	-3	-2	-34	-16	-15	-1	0	0	0	0	0	0	0	0	0	0	38	-115	153
927	6	14	7	0	2	0	3	18	0	0	0	0	0	0	0	0	0	0	0	0	-20	-18	-3	-4	-6	-8	-11	-40	-12	0	0	0	0	0	0	0	0	0	0	0	50	-122	172
928	17	22	8	6	0	3	31	1	3	0	0	0	1	0	0	0	0	0	0	0	-14	-3	-3	-7	-6	0	-7	-43	-1	0	0	0	0	0	0	0	0	0	0	0	92	-84	176
929	32	43	16	4	4	8	2	39	3	1	0	0	0	0	2	1	0	0	0	0	-6	-4	-13	-13	0	-1	-1	-1	0	0	0	-1	0	0	0	0	0	0	0	0	155	-40	195
930	34	23	12	7	3	0	11	123	7	6	0	0	0	1	0	2	0	0	1	0	-1	-4	0	0	0	0	0	-5	0	0	0	0	0	0	0	0	0	0	0	0	230	-10	240
931	3	1	1	0	1	0	16	67	3	0	0	0	0	0	0	0	0	0	0	0	-5	0	0	0	0	-2	-3	-3	0	0	0	0	0	0	0	0	0	0	0	0	92	-13	105
932	1	0	1	0	2	2	64	323	5	0	0	0	0	0	0	0	0	0	0	1	0	0	0	0	-1	-4	-90	-6	-18	0	0	0	0	0	0	0	0	0	0	0	399	-119	518
933	0	0	0	0	0	1	54	26	0	0	0	0	0	0	0	0	0	0	0	0	0	0	0	-5	0	-2	-2	-8	-2	0	0	0	0	0	0	0	0	0	0	0	81	-19	100
934	1	0	4	4	2	14	94	13	0	2	1	0	0	0	0	0	0	0	0	0	0	0	-2	0	-6	-3	-34	-4	0	0	0	0	0	0	0	0	0	0	0	0	135	-49	184
935	3	0	5	0	1	4	0	0	0	0	0	0	0	0	0	0	0	0	0	0	-4	-9	-11	-30	-2	-1	0	0	0	0	0	0	0	0	0	0	0	0	0	0	13	-57	70
936	3	1	0	1	0	0	0	0	0	0	0	0	0	0	0	0	0	0	0	0	-8	-6	-12	-1	-4	0	0	0	0	0	0	0	0	0	0	0	0	0	0	0	5	-31	36
937	0	0	4	0	0	0	0	0	0	0	0	0	0	0	0	0	0	0	0	0	0	-36	-1	-3	0	0	0	0	0	0	0	0	0	0	0	0	0	0	0	0	4	-40	44
938	1	0	0	0	0	0	0	0	0	0	0	0	0	0	0	0	0	0	0	0	-8	-2	-11	-1	0	0	0	0	0	0	0	0	0	0	0	0	0	0	0	0	1	-22	23
939	2	2	0	0	0	0	2	1	1	0	0	0	0	0	0	0	0	0	0	0	-2	-16	-1	0	0	0	0	0	0	0	0	0	0	0	-1	-1	0	0	0	0	8	-21	29
940	0	0	0	0	0	0	0	0	0	0	0	0	0	0	0	0	0	0	0	0	-5	0	0	0	0	0	0	0	0	0	0	0	0	0	0	0	0	0	0	0	0	-5	5
941	0	0	0	0	0	0	1	9	1	0	0	0	0	0	0	0	0	0	0	0	-1	0	0	0	0	0	0	-1	0	0	0	0	0	0	0	0	0	0	0	0	11	-2	13
942	0	0	0	0	0	0	0	0	0	0	0	0	0	0	0	0	0	0	0	0	0	0	0	0	0	0	0	0	0	0	0	0	0	0	0	0	0	0	0	0	0	0	0
943	0	0	0	0	0	0	0	2	0	0	0	0	0	0	0	1	0	0	0	0	0	0	0	0	0	0	0	-2	0	0	0	0	0	0	0	0	0	0	0	0	3	-2	5
944	0	0	0	1	0	0	1	3	2	0	0	0	0	1	1	0	0	0	0	0	-2	0	0	0	0	-3	-23	-124	0	-1	0	0	0	0	0	0	0	0	0	0	9	-153	162
945	3	10	7	30	19	22	97	137	24	10	0	0	4	3	0	0	0	0	2	0	-7	-3	-1	-2	-18	-48	-664	-285	-1	0	0	0	-1	0	0	0	0	0	0	0	368	-1030	1398
946	9	6	12	5	4	27	62	181	6	0	0	0	0	0	0	0	0	0	0	0	-10	-3	-4	-25	-42	-65	-381	-28	-7	-15	-7	-2	-1	-5	0	0	0	-1	0	-1	312	-597	909
947	3	12	8	7	5	20	378	131	2	1	0	1	0	0	0	0	0	0	0	0	0	0	-5	-15	-13	-27	-224	-98	-65	-3	0	-1	0	0	0	0	0	0	0	-1	568	-452	1020
948	3	1	0	0	0	18	48	4	1	0	0	0	0	0	0	0	0	0	1	0	-7	-12	-17	-46	-46	-37	-33	-388	-27	-23	-6	-4	0	0	-1	0	0	-3	-8	0	76	-658	734
949	2	1	3	1	10	12	62	67	54	4	0	0	0	0	0	0	0	0	0	1	-9	-14	-55	-44	-16	-15	-107	-1305	-222	-35	-6	-3	-2	-4	-10	0	-1	-6	0	-1	217	-1855	2072
950	0	0	1	3	6	2	6	69	2	0	0	0	0	0	0	0	0	0	0	0	-3	-14	-7	-3	-2	-5	-122	-72	-39	-7	0	0	-4	-4	0	-2	-4	0	0	-2	89	-290	379
951	0	2	2	3	1	0	13	47	3	1	0	0	0	0	0	0	0	5	0	0	-4	-22	-4	-1	0	-3	-72	-343	-53	-6	-2	-5	-10	-3	-1	-4	0	-1	0	0	77	-534	611
952	1	0	0	1	0	0	8	2	3	0	0	0	0	0	0	0	0	0	0	0	-8	-15	0	-1	-10	-13	-125	-608	-44	-8	-7	-14	0	-5	-12	0	-1	-3	0	0	15	-874	889
953	0	3	0	0	1	1	3	13	0	0	0	0	0	2	0	0	0	0	0	0	-7	0	-2	-3	-29	-76	-1903	-1246	-120	-29	-28	-3	-6	-29	-1	0	-3	0	0	0	23	-3485	3508
954	1	0	0	0	0	0	2	9	0	0	0	0	0	0	0	0	0	0	0	0	-22	-24	-155	-105	-485	-646	-2852	-733	-114	-53	-8	-16	-66	-7	-2	-3	-2	0	0	-1	12	-5294	5306
955	4	2	5	4	0	6	80	106	4	0	0	0	1	1	0	0	0	0	2	0	-53	-112	-210	-482	-673	-546	-6656	-3736	-626	-65	-38	-129	-3	-4	0	-2	0	0	-1	0	215	-13336	13551
956	1	6	1	1	2	24	145	58	0	0	0	0	2	0	0	0	0	0	0	0	-17	-52	-129	-464	-75	-61	-446	-1219	-11	-7	-35	-2	-3	-4	0	0	0	0	-1	0	240	-2526	2766
957	4	0	9	6	5	25	251	69	6	1	1	3	0	0	0	0	0	0	0	0	-30	-73	-224	-95	-66	-92	-399	-713	-290	-183	-2	-3	-9	0	0	0	0	0	0	0	380	-2179	2559
958	8	7	1	3	6	27	39	82	4	0	2	0	0	0	0	2	0	0	0	0	-8	-20	-12	-16	-13	-27	-83	-456	-115	0	-1	-3	0	0	0	0	0	0	0	0	181	-754	935
959	4	4	9	2	3	3	15	66	28	39	0	0	0	0	0	0	0	0	0	0	0	-7	-13	-7	-16	-12	-217	-1562	-5	-12	0	0	0	0	0	0	0	0	0	0	173	-1851	2024
960	0	0	0	2	0	0	2	92	15	0	0	0	0	0	0	0	0	0	0	0	-1	-6	-8	-12	-3	-27	-430	-72	-3	0	0	0	0	0	0	0	0	0	0	0	111	-562	673
961	0	0	0	5	0	1	101	879	0	0	0	0	0	0	0	0	0	0	0	0	-1	-14	-17	-2	-12	-54	-236	-658	-11	0	0	0	0	0	0	0	0	0	0	0	986	-1005	1991
962	0	0	1	0	1	3	318	3	0	0	0	0	0	0	0	0	0	0	0	0	-14	-18	-4	-3	-44	-25	-252	-35	0	0	0	0	0	0	0	0	0	0	0	0	326	-395	721
963	1	1	0	3	8	32	25	0	0	0	0	0	0	0	0	0	0	0	0	0	-29	-4	-11	-42	-12	-26	-27	0	0	0	0	0	0	0	0	0	0	0	0	0	70	-151	221
964	0	0	0	7	27	3	2	0	0	0	0	0	0	0	0	0	0	0	0	0	-7	-30	-148	-6	-21	-4	0	0	0	0	0	0	0	0	0	0	0	0	0	0	39	-216	255
965	1	5	15	31	3	0	0	0	0	0	0	0	0	0	0	0	0	0	0	0	-22	-68	-11	-16	-5	0	0	0	0	0	0	0	0	0	0	0	-1	-1	0	0	55	-124	179
966	0	8	126	0	0	0	0	0	0	0	0	0	0	0	0	0	0	0	0	0	-37	-4	-9	-3	0	0	0	0	0	0	0	0	0	0	0	0	0	0	0	0	134	-53	187
967	1	51	0	0	0	0	0	2	1	0	0	0	0	0	1	0	0	0	0	0	-2	-1	0	0	0	0	-2	-5	0	0	0	0	0	0	0	0	0	0	0	0	56	-10	66
968	6	0	0	0	0	9	82	272	0	0	0	0	4	0	0	0	0	0	0	0	-2	0	0	0	-1	-2	-13	-6	-7	-4	0	0	0	-1	0	0	0	0	0	0	373	-36	409
969	0	0	7	9	12	48	461	248	14	18	8	4	1	0	0	0	0	0	0	0	-11	-5	-5	-22	-46	-10	-64	-343	-76	-22	-4	0	0	0	0	0	0	0	0	0	830	-608	1438
970	1	5	5	3	20	88	159	69	15	3	7	2	0	0	0	0	0	0	0	0	0	-2	-3	-1	0	-5	-23	-33	-4	0	0	0	0	0	0	0	0	0	0	0	377	-71	448
971	7	24	18	17	31	60	254	1781	303	37	9	17	1	0	1	0	1	0	0	0	0	-1	-1	0	-2	-3	-5	-21	0	0	0	0	0	0	0	0	0	0	0	0	2561	-33	2594
972	7	7	7	10	12	34	411	2226	82	16	4	2	0	0	1	0	0	0	0	0	-1	-4	-4	-3	-4	-5	-10	-52	-1	-3	0	0	0	0	0	0	0	0	0	0	2819	-87	2906
973	5	6	9	2	8	45	402	881	15	12	6	2	1	0	1	0	1	0	0	1	-1	-4	-2	-6	-3	-10	-88	-58	-7	-2	0	0	0	0	0	0	0	0	0	0	1397	-181	1578
974	0	6	0	1	21	19	377	550	15	13	1	1	0	0	0	0	0	0	0	2	0	0	-3	-1	-4	-1	-20	-28	0	0	0	0	0	0	0	0	0	0	0	0	1006	-57	1063
975	4	2	0	7	10	50	489	270	19	0	0	1	2	0	1	0	0	0	0	1	0	-5	-1	-3	-6	-5	-61	-57	0	0	0	0	0	0	0	0	0	0	0	0	856	-138	994
976	2	6	18	13	28	53	274	113	5	3	0	7	0	0	0	0	0	0	1	1	0	0	-4	-4	-2	-5	-12	0	0	0	0	0	0	0	0	0	0	0	0	0	524	-27	551
977	1	11	4	9	17	22	36	76	5	3	1	0	2	0	0	0	0	0	0	5	0	-3	-4	-8	0	0	0	-1	0	0	0	0	0	0	0	0	0	0	0	0	192	-16	208
978	3	4	5	9	1	11	20	31	3	1	0	0	0	0	0	0	0	0	2	1	-7	-3	-9	-6	0	0	0	-1	0	0	0	0	0	0	0	0	0	0	0	0	91	-26	117
979	1	1	6	1	1	2	4	7	2	0	0	0	0	0	0	0	0	0	0	0	-1	-6	0	-2	0	0	0	0	0	-1	0	0	0	0	0	0	0	0	0	0	25	-10	35
980	0	8	10	2	0	0	18	13	0	1	0	1	0	0	0	0	0	0	0	0	-6	-5	-8	0	0	0	0	0	-5	0	0	0	0	0	0	0	0	0	0	0	53	-24	77
981	6	2	2	0	0	2	53	5	9	0	0	2	0	0	0	0	0	0	0	0	-3	0	0	0	0	0	0	-8	0	0	0	0	0	0	0	0	0	0	0	0	81	-11	92
982	2	1	0	0	0	2	1	14	11	0	0	0	0	0	0	0	0	0	0	0	0	0	0	0	0	0	-21	-6	0	0	0	0	0	0	0	0	0	0	0	0	31	-27	58
983	0	0	0	0	1	1	6	161	9	0	0	0	0	4	0	1	2	0	0	0	0	0	0	0	0	-3	-8	-12	-3	0	0	0	0	0	0	0	0	0	0	0	185	-26	211
984	0	1	3	3	2	2	31	19	1	0	0	0	0	0	0	0	0	0	0	0	-4	0	-2	-12	-12	-15	-106	-430	-3	0	0	0	0	0	0	0	0	0	0	0	62	-584	646
985	1	2	0	1	2	6	54	40	7	0	0	0	0	0	0	0	0	0	0	0	-4	-12	-21	-68	-8	-15	-196	-26	-6	0	0	0	0	0	0	0	0	0	0	0	113	-356	469
986	3	1	4	2	15	79	269	1570	8	2	0	0	0	0	0	0	0	0	0	0	-2	-7	-20	-13	-7	-59	-36	-86	-2	-1	0	0	0	0	0	0	0	0	0	0	1953	-233	2186
987	0	0	1	2	15	13	137	9	1	0	0	0	0	0	0	0	0	0	0	0	-5	-9	-8	-11	-24	-2	-29	-9	-2	0	0	0	0	0	0	0	0	0	0	0	178	-99	277
988	0	0	0	0	3	23	13	37	0	0	0	0	0	0	0	0	0	0	0	0	-1	-2	-7	-7	0	0	0	0	0	0	0	0	0	0	0	0	0	0	0	0	76	-17	93
989	0	1	1	2	3	1	6	0	0	0	0	0	0	0	0	0	0	0	0	0	-2	-5	-7	0	-1	0	0	0	0	0	0	0	0	0	0	0	0	0	0	0	14	-15	29
990	3	5	2	0	0	0	1	0	0	0	0	0	0	0	0	0	0	0	0	0	0	-6	-1	-2	0	0	0	0	0	0	0	0	0	0	0	0	0	0	0	0	11	-9	20
991	0	3	4	0	0	0	0	0	0	0	0	0	0	0	0	0	0	0	0	0	-5	-6	-13	0	0	0	0	0	0	0	0	0	0	0	0	0	0	0	0	0	7	-24	31
992	0	2	0	0	0	0	0	0	0	0	0	0	0	0	0	0	0	0	0	0	-9	-14	0	0	0	0	0	0	0	0	0	0	0	0	0	0	0	0	0	0	2	-23	25
993	6	0	0	0	0	0	0	0	2	0	0	0	0	0	0	0	0	0	0	0	-2	-1	0	0	0	0	0	0	0	0	0	0	0	0	0	0	0	0	0	0	8	-3	11
994	0	0	0	0	0	0	3	4	0	3	0	0	0	0	0	0	0	0	0	0	0	0	0	0	0	0	-1	-36	-3	-1	0	0	0	0	0	0	0	0	0	0	10	-41	51
995	0	0	0	0	0	0	3	0	0	0	0	0	0	0	0	0	0	0	0	0	0	0	-2	0	0	-4	-39	-81	-17	0	-1	0	0	0	0	0	0	0	0	0	3	-144	147
996	0	0	0	0	0	0	3	36	0	0	0	0	0	0	1	0	0	0	0	0	0	-2	0	0	0	-11	-36	-82	-5	0	0	0	0	0	0	0	0	0	0	0	40	-136	176
997	28	14	8	6	3	3	97	95	20	2	1	2	0	1	0	0	0	0	0	1	0	-3	-1	-2	-5	-5	-30	-65	-6	-3	0	0	0	0	0	0	0	0	0	0	281	-120	401
998	11	12	5	4	12	48	89	280	10	10	7	1	1	0	0	0	0	0	0	0	-1	-6	-1	-7	-9	-4	-56	-197	-9	-4	-1	0	0	0	0	0	0	0	0	0	490	-295	785
999	0	0	2	2	12	18	115	140	10	6	0	0	0	0	0	0	0	0	0	0	-11	-16	-30	-35	-5	-46	-262	-419	-56	-15	0	0	0	-3	0	0	0	-1	0	0	305	-899	1204
1000	8	2	6	13	8	46	181	425	18	5	2	0	0	0	0	0	0	0	0	0	0	-1	-11	-5	-3	-10	-20	-16	-5	0	0	0	0	0	0	0	0	0	0	0	714	-71	785
1001	1	3	8	6	17	49	385	857	154	13	3	0	0	0	0	0	0	0	0	0	-1	-8	-5	-6	-8	-27	-25	-40	0	-3	0	0	0	0	0	0	0	0	0	0	1496	-123	1619
1002	6	7	7	8	7	17	72	62	4	1	0	0	0	0	0	0	0	0	0	0	-8	-4	-7	-10	-18	-18	-297	-28	-6	-6	-4	-1	-1	0	0	0	0	0	0	0	191	-408	599
1003	2	1	4	0	2	7	44	94	0	1	0	0	0	0	0	0	0	0	0	0	0	-10	-18	-12	-10	-52	-172	-85	-14	-4	0	-1	0	0	0	0	0	0	0	0	155	-378	533
1004	0	3	2	3	1	18	384	50	2	1	0	0	0	0	1	0	0	0	0	0	-11	-18	-17	-16	-16	-12	-54	-66	-10	0	0	0	0	0	0	0	0	0	0	0	465	-220	685
1005	15	1	8	6	11	72	167	90	7	0	0	0	0	0	0	0	2	0	0	0	-12	-9	-22	-64	-15	-9	-93	-255	-16	-2	0	-1	0	0	0	0	0	0	0	-1	379	-499	878
1006	0	6	1	3	14	4	27	41	2	0	0	0	0	0	0	0	0	0	0	0	-17	-33	-38	-4	-9	-44	-856	-376	-25	-6	0	0	0	0	0	0	0	0	0	0	98	-1408	1506
1007	4	0	4	2	3	3	13	90	1	2	0	0	0	0	0	0	0	0	0	0	-14	-68	-2	0	-15	-60	-180	-300	-4	0	-2	0	0	0	0	0	0	0	0	0	122	-645	767
1008	3	6	4	1	4	25	228	200	10	12	2	0	1	0	0	0	0	0	0	0	-50	-5	-5	-12	-31	-24	-215	-144	-4	0	0	0	0	0	0	0	0	0	0	0	496	-490	986
1009	1	2	1	2	6	20	215	560	26	5	2	1	0	0	1	0	0	0	0	0	-6	-12	-28	-17	-17	-47	-38	-132	-2	0	-2	0	-1	0	0	0	-1	0	0	0	842	-303	1145
1010	3	1	0	3	2	41	134	508	2	9	3	0	0	2	0	0	0	0	0	0	-1	-3	-14	-1	-11	-1	-3	-22	-1	0	-1	-1	-1	0	0	0	0	0	0	0	708	-60	768
1011	2	0	19	10	17	6	175	166	34	25	6	6	1	2	0	0	0	1	0	0	-2	-16	-4	-2	0	-1	-1	-6	-1	-2	-1	0	-1	0	-1	0	0	0	0	0	470	-38	508
1012	4	10	8	0	4	14	42	686	40	13	1	1	0	0	0	0	0	0	1	0	-16	-16	-9	0	0	0	-1	-32	-8	-5	0	0	0	0	0	0	0	0	0	0	824	-87	911
1013	5	8	0	3	6	4	182	460	10	9	3	0	1	0	0	0	0	0	0	0	0	0	0	0	0	-1	-32	-80	-20	-5	0	0	0	0	0	0	0	0	0	0	691	-138	829
1014	2	3	2	14	14	108	581	208	18	10	2	0	0	0	2	0	0	0	0	0	0	0	0	0	-1	-40	-527	-2023	-6	-14	0	-1	0	0	0	0	0	0	0	0	964	-2612	3576
1015	0	2	6	7	24	43	195	357	36	8	0	0	0	0	0	0	0	0	0	0	0	-1	-1	-8	-12	-58	-1241	-744	-38	-3	-4	0	0	0	0	0	0	0	0	0	678	-2110	2788
1016	1	9	10	24	25	43	496	921	13	8	0	0	0	0	0	1	0	0	0	0	0	-1	-8	-13	-15	-124	-703	-589	-5	-2	0	0	0	0	0	0	0	0	0	0	1551	-1460	3011
1017	4	5	14	10	10	53	958	374	12	0	0	3	0	0	0	0	0	0	0	0	-1	-39	-42	-20	-99	-92	-1009	-1198	-232	-3	0	0	0	0	0	0	0	0	0	0	1443	-2735	4178
1018	0	10	19	3	17	90	241	86	0	4	0	0	0	0	0	0	0	0	0	0	-5	-9	-5	-15	-8	-21	-169	-654	-1	0	0	0	0	0	0	0	0	0	0	0	470	-887	1357
1019	10	9	4	4	25	70	210	19	0	0	0	0	0	0	0	0	0	0	0	0	-22	-12	-60	-35	-49	-112	-676	-3	0	0	0	0	0	0	0	0	0	0	0	0	351	-969	1320
1020	0	4	3	9	5	15	0	9	0	0	0	0	0	0	0	0	0	0	0	0	-4	-51	-23	-16	-27	-48	0	0	0	0	0	0	0	0	0	0	0	0	0	0	45	-169	214
1021	2	5	14	40	8	0	5	4	0	0	0	0	0	0	0	0	0	0	0	0	-7	-15	-14	-17	-5	0	0	0	0	0	0	0	0	0	0	0	0	0	0	0	78	-58	136
1022	0	7	7	0	0	0	0	0	0	0	0	0	0	0	0	0	0	0	0	0	-13	-59	-6	-2	0	0	0	0	0	0	0	-2	0	0	0	0	0	0	0	0	14	-82	96
1023	0	1	0	0	0	0	0	0	0	0	0	0	0	0	0	0	0	0	0	0	-10	-1	-2	0	0	0	0	0	0	0	-1	0	0	0	-1	0	0	0	0	0	1	-15	16
1024	2	0	0	0	0	0	0	0	0	0	0	0	0	0	0	0	0	0	0	0	0	-1	0	0	0	0	-1	-7	0	-1	0	0	0	0	0	0	0	0	0	0	2	-10	12
1025	2	0	0	0	0	0	0	0	0	0	0	0	0	0	0	0	0	0	0	0	0	0	0	0	0	0	-12	-6	0	0	0	0	0	0	0	0	0	0	0	0	2	-18	20
1026	0	0	0	0	0	0	2	6	0	0	0	0	0	0	0	0	0	0	0	0	0	0	0	-9	-4	-7	-5	-34	0	-1	0	0	0	0	0	0	0	0	0	0	8	-60	68
1027	0	0	0	0	7	19	38	174	43	4	4	0	0	0	0	0	0	0	0	1	0	-2	-23	-11	-13	-16	-258	-70	-40	0	-2	0	-1	0	0	0	0	0	0	0	290	-436	726
1028	0	0	3	13	15	43	74	218	3	11	0	0	0	0	0	0	0	0	0	0	-4	-24	-46	-113	-19	-177	-30	-116	-5	-7	0	0	0	-1	0	0	0	0	0	0	380	-542	922
1029	6	5	29	5	4	15	486	133	37	1	0	2	0	0	0	0	0	1	0	0	-35	-13	-34	-4	-41	-9	-82	-137	-34	-13	-1	0	-2	0	0	0	0	0	0	0	724	-405	1129
1030	2	10	10	8	2	30	83	119	1	2	0	0	0	0	0	0	0	0	0	0	-1	-12	-15	-19	-7	-14	-207	-259	-12	-10	-3	-4	-1	0	0	0	0	-1	0	0	267	-565	832
1031	3	3	3	1	1	6	75	31	9	1	0	0	0	0	0	0	0	0	0	0	-4	0	-3	0	-5	-6	-59	-74	-8	-1	-3	0	0	0	0	0	0	0	0	0	133	-163	296
1032	0	1	4	2	8	13	91	129	6	1	1	2	0	0	1	0	0	0	0	0	-4	-5	-1	-5	-4	-9	-122	-468	-14	-3	0	0	0	0	0	0	0	0	0	0	259	-635	894
1033	0	4	8	3	5	7	130	96	2	0	1	0	0	0	0	0	0	0	0	1	-6	0	-2	0	0	-9	-75	-220	-4	0	0	-1	0	0	0	0	0	0	0	0	257	-317	574
1034	0	2	1	0	6	18	70	234	21	2	0	0	0	0	0	0	0	0	0	0	0	-12	-4	-14	-10	-17	-171	-213	-4	-2	-1	-1	-1	0	0	0	-1	0	0	0	354	-451	805
1035	3	1	0	3	5	4	51	110	5	5	0	0	0	0	0	0	0	0	0	0	-3	0	-4	-10	-9	-22	-230	-127	-3	-14	-3	-1	-2	0	0	0	0	0	0	0	187	-428	615
1036	1	5	3	0	6	12	109	86	9	0	1	3	0	2	0	0	0	0	0	0	-2	-4	-1	-14	-3	-8	-54	-26	-43	-1	0	-1	0	0	0	0	0	0	0	0	237	-157	394
1037	1	0	2	0	2	2	65	73	5	2	1	0	0	0	0	0	0	0	0	0	-2	-1	-3	-5	-5	-3	-3	-173	-8	-3	-1	0	0	0	0	0	0	0	0	0	153	-207	360
1038	4	19	7	2	4	8	109	199	70	2	5	2	1	2	0	0	0	0	0	0	-5	-6	-7	-8	-3	0	-74	-87	-1	-1	0	0	0	0	0	0	0	0	0	0	434	-192	626
1039	1	0	0	1	2	9	27	311	6	5	2	2	0	0	0	0	0	0	0	0	-3	-11	-20	-7	-1	-18	-102	-112	-4	0	0	0	0	0	0	0	0	0	0	0	366	-278	644
1040	2	5	1	1	9	11	154	328	35	2	1	0	0	0	0	0	0	0	0	0	-5	-4	-1	-1	-1	-15	-108	-41	-9	-1	-1	0	-1	0	-1	0	0	0	0	0	549	-189	738
1041	2	0	4	0	3	9	137	482	19	3	4	1	3	0	0	0	0	0	0	0	-12	-3	0	-3	-1	-5	-99	-317	-13	-66	-4	-3	0	-4	0	0	0	0	0	0	667	-530	1197
1042	1	3	4	0	5	66	910	1028	63	2	5	3	0	0	0	0	0	0	0	0	-1	0	0	0	-5	-46	-972	-86	-56	-1	0	-1	0	0	0	0	0	0	0	0	2090	-1168	3258
1043	3	0	4	6	11	97	880	602	3	11	1	0	0	0	1	0	0	0	0	0	0	-1	-14	-11	-27	-121	-8	-52	-3	-2	0	0	0	0	0	0	0	0	0	0	1619	-239	1858
1044	0	3	5	10	13	50	278	129	52	8	1	0	3	0	0	0	0	0	0	0	-7	-17	-13	-37	-21	-1	-29	-130	-1	-1	-6	-2	0	0	0	0	0	0	0	0	552	-265	817
1045	2	7	8	35	53	16	36	238	16	2	2	2	0	0	0	0	0	0	0	0	-11	-11	-12	-5	0	-2	-95	-51	-9	-5	-2	0	0	0	0	0	0	0	0	0	417	-203	620
1046	16	30	19	28	16	18	289	1416	43	12	8	1	0	0	0	0	0	0	0	0	-3	-3	-5	-2	-13	-24	-151	-432	-9	0	0	0	0	0	0	0	0	0	0	0	1896	-642	2538
1047	34	17	34	12	12	39	286	76	0	11	2	0	2	0	1	0	0	0	0	0	-6	-24	-9	-51	-23	-38	-266	-347	-3	-2	-1	0	0	0	0	0	0	0	0	0	526	-770	1296
1048	16	18	6	7	16	66	253	592	28	5	6	5	1	2	1	0	0	0	0	0	-15	-2	-37	-6	-8	-20	-451	-201	-3	0	0	0	0	0	0	0	0	0	0	0	1022	-743	1765
1049	19	14	9	26	14	39	333	485	11	5	2	0	0	0	0	0	0	0	0	0	-7	-36	-46	-6	-10	-45	-95	-132	0	0	0	0	0	0	0	0	0	0	0	0	957	-377	1334
1050	7	6	41	24	27	32	967	369	40	12	1	0	0	0	0	0	0	0	0	0	-45	-30	-9	-5	-48	-20	-42	-76	-8	0	0	0	0	0	0	0	0	0	0	0	1526	-283	1809
1051	6	25	16	3	32	144	226	890	29	0	0	0	1	0	0	0	0	0	0	1	-9	-4	-14	-42	-13	-12	-14	-197	0	0	0	0	0	0	0	0	0	0	0	0	1373	-305	1678
1052	67	56	18	5	53	39	252	628	39	0	1	0	0	0	0	0	0	0	0	1	-2	-9	-23	0	-2	0	-17	0	0	0	0	0	0	0	0	0	0	0	0	0	1159	-53	1212
1053	24	9	13	14	23	22	87	502	2	0	0	0	0	0	0	0	0	0	0	0	-1	-38	-5	-2	-3	-6	-1	-4	0	0	0	0	0	0	0	0	0	0	0	0	696	-60	756
1054	3	10	27	18	5	5	30	8	3	0	0	0	0	0	0	0	0	0	0	0	-15	-11	-2	0	-1	-3	-7	0	0	0	0	0	0	0	0	0	0	0	-1	0	109	-40	149
1055	7	55	25	3	3	5	2	5	0	0	0	0	0	0	0	0	0	0	0	0	-1	0	0	0	0	0	0	0	0	0	0	0	0	0	0	0	0	-1	0	0	105	-2	107
1056	16	15	2	0	0	0	0	0	0	0	0	0	0	0	0	0	0	0	0	0	-1	0	0	0	-2	0	0	-1	0	0	0	0	0	0	0	0	0	0	0	0	33	-4	37
1057	11	4	0	0	0	0	0	0	0	0	0	0	0	0	0	0	0	0	0	1	0	-1	0	0	0	0	0	0	0	0	0	0	0	0	0	-1	0	0	0	0	16	-2	18
1058	3	0	0	0	0	0	0	0	0	0	0	0	0	0	0	0	0	0	0	0	0	0	0	0	0	0	0	0	0	0	0	0	0	0	0	0	0	0	0	0	3	0	3
1059	0	0	0	0	0	0	0	0	0	0	0	0	0	0	0	0	0	0	0	0	0	0	0	0	0	0	-1	0	0	0	0	0	0	0	0	0	0	-1	0	0	0	-2	2
1060	0	0	0	0	0	0	0	0	0	0	0	0	0	0	0	0	0	0	0	0	0	0	0	0	0	0	0	0	-4	0	0	0	0	0	0	0	0	0	0	0	0	-4	4
1061	0	0	0	0	0	0	0	0	0	0	0	0	0	0	0	0	0	0	0	0	0	0	0	0	0	0	0	-6	0	0	0	0	-1	0	0	0	0	0	0	0	0	-7	7
1062	0	0	0	0	0	0	1	6	6	0	0	0	0	0	0	0	0	0	0	0	0	-3	-4	-6	0	-1	-114	-16	-4	-1	0	-7	0	0	0	0	0	0	0	0	13	-156	169
1063	0	0	3	1	0	6	39	192	4	1	0	0	0	0	0	0	0	0	0	0	-1	-2	-2	-3	-4	-201	-648	-176	-8	-8	-1	0	0	0	0	0	0	0	0	0	246	-1054	1300
1064	2	1	1	1	3	2	97	14	0	0	0	0	0	0	0	0	0	0	0	0	-7	-2	-1	-8	-49	-36	-316	-102	-30	-31	-7	-1	0	0	0	0	0	0	0	0	121	-590	711
1065	3	2	0	0	3	26	112	40	0	0	2	0	0	0	0	0	0	0	0	0	-1	-5	-4	-44	-2	-31	-312	-511	-82	-5	-7	0	0	0	0	0	0	0	0	0	188	-1004	1192
1066	0	0	0	3	4	13	92	8	6	1	2	0	0	0	0	0	0	0	0	0	-9	-14	-126	-7	-7	-27	-186	-3024	-46	-6	0	0	0	0	0	0	0	0	0	0	129	-3452	3581
1067	0	0	2	2	2	15	93	201	32	7	0	0	0	0	0	0	0	0	0	0	-4	-69	-9	-18	-10	-45	-588	-379	-15	0	0	0	0	0	0	0	0	0	0	0	354	-1137	1491
1068	3	4	45	7	8	5	95	894	47	3	0	2	0	0	0	0	0	0	0	0	-30	-2	-8	-6	-13	-204	-748	-782	-8	0	-2	0	-1	0	0	-1	0	0	0	0	1113	-1805	2918
1069	0	8	0	5	0	13	56	59	1	0	0	0	0	0	0	0	0	0	0	0	-13	-41	-37	-90	-284	-328	-2158	-916	-371	-185	-2	-1	-1	-6	0	0	0	0	0	0	142	-4433	4575
1070	23	7	11	0	0	33	133	156	3	3	3	0	0	0	0	0	0	0	0	0	-5	-17	-20	-74	-27	-38	-102	-738	-142	-2	-1	0	-4	0	0	-1	0	0	0	0	372	-1171	1543
1071	4	36	8	7	32	103	322	288	32	3	0	0	0	0	0	0	0	0	0	0	-16	-42	-55	-30	-41	-37	-322	-1707	-12	-3	-7	-6	0	0	0	0	0	0	0	0	835	-2278	3113
1072	1	1	0	7	2	12	15	33	8	0	0	0	0	0	0	0	0	0	0	0	-40	-67	-46	-48	-17	-75	-3157	-179	-103	-41	-16	-2	0	0	0	0	0	0	0	0	79	-3791	3870
1073	2	6	9	6	13	11	209	387	1	1	0	0	1	0	0	0	0	0	0	0	-48	-14	-36	-18	-25	-254	-519	-1638	-55	-23	-15	-1	0	0	0	0	0	0	0	0	646	-2646	3292
1074	5	8	6	2	0	21	607	10	0	1	1	0	0	0	0	0	0	0	0	0	-21	-44	-18	-46	-171	-39	-663	-340	-140	-19	-2	0	0	0	0	0	0	0	0	0	661	-1503	2164
1075	8	4	14	7	9	55	77	179	28	5	1	0	0	0	0	0	0	0	0	0	-75	-15	-40	-100	-14	-96	-155	-1446	-153	-8	-2	0	0	0	0	0	0	0	0	0	387	-2104	2491
1076	3	2	2	1	8	8	69	96	5	3	0	0	0	0	0	0	0	0	0	0	-45	-94	-350	-39	-75	-40	-364	-932	-19	0	0	0	0	0	0	0	0	0	0	0	197	-1958	2155
1077	3	4	13	9	4	13	50	284	7	0	0	0	0	0	0	0	0	0	0	0	-19	-33	-15	-36	-21	-86	-438	-249	-10	0	0	0	0	0	0	0	0	0	0	0	387	-907	1294
1078	4	9	1	4	0	3	28	14	0	0	0	0	0	0	0	0	0	0	0	0	-14	-8	-37	-8	-27	-66	-181	-88	0	0	0	0	0	0	0	0	0	0	0	0	63	-429	492
1079	0	3	0	0	1	0	0	0	0	0	0	0	0	0	0	0	0	0	0	0	-10	-17	-7	-6	-29	-4	-33	0	0	0	0	0	0	0	0	0	0	0	0	0	4	-106	110
1080	1	0	2	2	0	1	0	0	0	0	0	0	0	0	0	0	0	0	0	0	-8	-9	-14	-28	0	0	0	0	0	0	0	0	0	0	0	0	0	0	0	0	6	-59	65
1081	0	2	3	1	0	0	0	0	0	0	0	0	0	0	0	0	0	0	0	0	-17	-23	-39	-4	0	0	-1	-1	0	0	0	0	0	0	0	0	0	-2	0	0	6	-87	93
1082	2	1	0	0	0	0	0	0	0	0	0	0	0	0	0	0	0	0	0	0	-20	-55	-12	0	0	0	-1	-4	-4	0	-1	0	0	0	-1	0	0	0	0	0	3	-98	101
1083	0	0	0	0	0	0	1	0	0	0	0	0	0	0	0	0	0	0	0	0	-30	0	0	0	0	-2	-41	-293	-6	-2	0	-1	0	-1	0	0	0	0	0	0	1	-376	377
1084	0	0	0	0	0	0	0	0	0	0	0	0	0	0	0	2	0	0	0	0	0	-2	-5	-4	-9	-24	-176	-172	-11	-1	-2	0	0	0	0	0	0	0	0	0	2	-406	408
1085	0	1	0	0	1	1	6	21	1	0	0	0	0	0	1	0	1	0	0	0	0	-8	-2	-4	-6	-33	-348	-413	-13	-2	-4	-3	0	-2	0	0	0	0	0	-1	33	-839	872
1086	0	2	0	1	9	27	105	87	9	0	0	0	1	1	0	0	0	0	0	0	-1	0	0	-3	-12	-29	-437	-176	-7	-2	-4	-2	0	0	0	0	0	0	0	0	242	-673	915
1087	0	3	0	0	2	6	32	44	3	0	1	2	0	0	0	0	0	0	0	0	0	-1	-5	-3	-2	-20	-106	-76	-14	-5	-4	0	0	0	-2	0	0	-1	0	0	93	-239	332
1088	1	3	5	4	7	32	92	43	3	0	1	1	0	0	0	0	0	0	0	0	-7	-4	-13	-12	-31	-37	-382	-1123	-323	-22	-5	-3	-2	-1	0	0	0	0	0	0	192	-1965	2157
1089	7	8	8	6	15	50	178	120	3	10	3	0	0	0	0	0	0	0	0	0	-1	-1	-7	-9	-6	-12	-154	-618	-18	-8	-1	0	0	0	0	0	0	0	0	0	408	-835	1243
1090	17	13	13	23	65	288	675	1493	726	52	11	3	1	0	0	1	0	0	0	0	-1	-1	-20	-7	-3	-20	-364	-207	-2	0	-1	0	0	0	0	0	0	0	0	0	3381	-626	4007
1091	2	7	6	7	10	24	129	1349	45	2	0	0	0	0	0	0	0	0	0	0	-1	-15	-9	-4	-15	-92	-592	-164	-12	-1	0	0	0	0	0	0	0	0	0	0	1581	-905	2486
1092	6	12	14	6	3	21	587	275	6	2	0	0	0	0	0	0	0	0	0	0	-4	0	-1	-4	-11	-18	-160	-18	-2	0	0	0	-1	0	0	0	0	0	0	0	932	-219	1151
1093	8	16	11	7	12	160	1726	416	18	0	0	0	0	0	0	0	0	0	0	0	-4	-8	-4	-8	-2	-40	-68	-195	0	0	0	0	0	0	0	0	0	0	0	0	2374	-329	2703
1094	3	2	4	0	20	80	287	44	0	0	0	0	0	0	0	0	0	0	0	0	0	-5	-7	-5	-4	-6	-42	-2	0	0	0	0	0	0	0	0	0	0	0	0	440	-71	511
1095	0	0	2	27	58	85	99	4	0	0	0	0	0	0	0	1	0	0	0	0	-1	-3	-6	-13	-1	-11	-1	0	0	0	0	0	-6	0	0	-3	0	0	0	0	276	-45	321
1096	1	0	2	5	7	3	1	4	0	0	0	0	0	0	0	0	0	0	0	0	-1	-5	-5	-12	-7	-10	-332	-142	-67	-8	-1	-5	0	0	0	0	0	0	0	0	23	-595	618
1097	0	6	9	3	3	9	305	170	11	2	1	2	0	1	0	0	0	0	0	0	-3	-3	-2	-5	-31	-199	-518	-1063	-42	-15	-8	0	-1	0	0	0	0	0	0	0	522	-1890	2412
1098	2	1	4	5	3	27	291	44	12	2	0	1	0	0	0	0	0	0	0	0	-3	0	-2	-19	-71	-62	-1714	-1864	-60	-56	-16	0	0	0	0	0	0	0	0	0	392	-3867	4259
1099	1	0	4	2	18	32	105	517	6	5	0	1	0	0	0	0	0	0	0	0	0	0	-6	-18	-5	-116	-807	-1235	-148	-18	0	0	-5	0	0	0	0	0	0	0	691	-2358	3049
1100	1	2	11	12	25	22	844	436	19	2	6	2	2	1	0	0	0	0	0	0	-1	-1	-2	-1	-32	-67	-289	-334	-24	-2	-3	-3	0	0	0	0	0	0	0	0	1385	-759	2144
1101	3	2	6	8	4	36	173	236	9	8	2	1	0	1	0	0	0	0	0	0	-3	-14	-8	-228	-65	-90	-322	-887	-59	-11	-19	-1	0	-2	0	0	0	0	0	0	489	-1709	2198
1102	2	0	3	3	1	10	68	108	11	0	0	0	0	0	0	1	0	0	0	0	-3	-3	-49	-14	-11	-39	-168	-686	-20	-34	-2	0	0	0	0	0	0	0	0	0	207	-1029	1236
1103	1	3	0	1	4	6	82	297	11	2	0	0	0	0	0	0	0	0	0	0	-3	-32	-13	-6	-16	-31	-231	-382	-369	-7	-1	0	0	0	0	0	0	0	0	0	407	-1091	1498
1104	0	1	4	2	5	6	123	440	13	2	1	0	0	0	0	0	0	0	0	0	-32	-14	-9	-5	-17	-28	-158	-3145	-20	-3	0	0	0	0	0	0	0	0	0	0	597	-3431	4028
1105	1	6	9	4	4	25	148	320	40	0	2	0	0	0	0	0	0	0	0	0	-6	-3	-26	-6	-16	-41	-1222	-1288	-5	-1	0	0	-1	0	0	0	0	0	0	0	559	-2615	3174
1106	7	4	1	0	13	11	100	569	15	2	0	0	0	1	0	0	0	0	0	0	-5	-32	-4	-2	-6	-143	-595	-208	-15	0	0	0	0	0	0	0	0	0	0	0	723	-1010	1733
1107	10	2	8	4	3	8	137	156	12	3	0	0	2	0	0	0	0	0	0	0	-44	-12	-3	-9	-55	-48	-50	-100	-1	0	0	0	0	0	0	0	0	0	0	0	345	-322	667
1108	1	0	5	5	2	8	9	78	4	0	0	0	0	0	0	0	0	0	0	0	-2	-3	-9	-13	-3	-1	-4	-6	0	0	0	0	0	0	0	0	0	0	0	0	112	-41	153
1109	3	9	4	5	23	32	93	114	0	0	0	1	0	0	0	0	0	0	0	0	-2	-6	-8	0	0	0	-5	-11	0	0	0	0	0	0	0	0	0	0	0	0	284	-32	316
1110	2	0	5	2	3	3	5	0	0	0	0	0	0	0	0	0	0	0	0	0	-11	-23	0	0	0	-6	-1	-2	0	0	0	0	0	0	0	0	0	0	0	0	20	-43	63
1111	1	7	3	0	3	0	7	7	0	0	0	0	0	0	0	0	0	0	0	0	-4	-1	-1	0	0	0	0	0	0	0	0	0	0	0	0	0	0	0	0	0	28	-6	34
1112	0	0	0	0	0	0	0	0	0	0	0	0	0	0	0	0	0	0	0	0	-4	0	0	0	0	0	0	0	0	0	0	0	0	0	0	0	0	0	0	0	0	-4	4
1113	0	0	1	1	0	0	0	0	0	0	0	0	0	0	0	0	0	0	0	0	0	0	-5	-3	-1	0	0	0	0	0	0	0	0	0	0	0	0	0	0	0	2	-9	11
1114	1	2	5	0	0	0	0	0	0	0	0	0	0	0	0	0	0	0	0	0	-1	-1	0	0	0	0	0	0	0	0	0	0	0	0	0	0	0	0	0	0	8	-2	10
1115	2	1	0	0	0	0	0	0	0	0	0	0	0	0	0	0	1	1	0	0	0	0	0	0	0	0	-2	-3	0	0	0	0	0	0	0	0	0	0	0	0	5	-5	10
1116	0	0	0	0	0	0	1	0	0	0	1	0	0	0	0	0	1	0	0	0	0	0	0	0	0	-1	-6	-9	-2	0	0	0	0	0	0	0	0	0	0	0	3	-18	21
1117	0	0	0	0	5	0	6	28	9	6	0	0	0	0	0	0	0	0	0	0	0	0	0	-2	-1	-2	-63	-122	-3	-1	0	0	0	0	0	0	-1	0	0	0	54	-195	249
1118	3	1	2	12	17	36	66	357	12	0	0	2	0	0	0	0	0	0	0	1	-6	-5	-6	-9	-10	-41	-218	-46	-6	-7	0	-1	0	0	0	0	0	0	0	0	509	-355	864
1119	4	15	30	11	26	30	210	44	0	0	0	0	0	0	0	0	0	0	0	0	-6	-30	-37	-17	-120	-66	-305	-1350	-62	-45	-2	-2	-5	0	0	-3	0	-2	-1	0	370	-2053	2423
1120	14	9	8	18	3	8	0	0	0	0	0	0	0	0	0	0	1	0	0	0	-5	-5	-16	-31	-17	-9	-301	-445	-92	-9	-1	-6	0	-1	0	0	0	0	0	0	61	-938	999
1121	37	39	55	8	4	0	0	2	0	0	0	0	0	0	0	0	0	0	0	0	-1	0	-11	-16	-3	-14	-102	-290	-6	-7	0	0	0	0	0	0	0	0	0	0	145	-450	595
1122	21	32	3	0	0	0	0	0	0	0	0	0	0	0	1	0	0	0	0	1	-3	-30	-22	-19	-27	-29	-447	-454	-315	-18	-3	0	-3	-1	0	-1	0	0	0	0	58	-1372	1430
1123	4	0	0	0	0	0	0	0	0	0	0	0	0	1	0	0	0	0	0	0	-23	-10	-17	-24	-8	-47	-275	-1218	-15	-2	-8	-4	0	0	-3	-1	0	0	0	0	5	-1655	1660
1124	2	2	6	3	3	40	117	87	91	0	0	0	0	0	0	0	1	0	0	0	-8	-3	-10	-3	-17	-20	-595	-244	-40	-16	-1	0	0	-4	0	0	0	0	0	0	352	-961	1313
1125	0	1	0	1	5	9	31	342	1	7	0	1	1	0	0	0	0	0	0	0	-8	-21	-5	-64	-22	-115	-329	-763	-115	-18	-4	0	-8	-2	0	0	0	0	0	0	399	-1474	1873
1126	3	1	3	2	2	7	228	60	21	3	0	0	1	0	0	0	0	0	0	0	-49	-13	-55	-28	-129	-99	-609	-1879	-129	-14	-2	-3	0	0	0	0	0	0	0	0	331	-3009	3340
1127	1	1	2	0	2	28	58	178	3	8	1	0	0	0	0	0	0	0	0	0	-21	-102	-58	-218	-149	-90	-1594	-1936	-41	-3	-5	0	0	0	0	0	0	0	0	0	282	-4217	4499
1128	2	7	0	4	37	16	248	652	101	6	0	0	0	0	0	0	0	0	0	0	-2	-9	-24	-32	-11	-96	-700	-101	-3	-3	0	0	0	0	0	0	0	0	0	0	1073	-981	2054
1129	9	0	7	25	3	50	347	955	15	0	0	0	0	0	0	0	0	2	0	0	-7	-33	-94	-31	-138	-460	-1116	-163	-2	0	0	0	0	0	0	0	0	0	0	0	1413	-2044	3457
1130	1	0	2	0	2	26	304	49	0	0	0	0	0	0	0	0	0	0	0	0	-26	-107	-24	-118	-110	-118	-176	-1	0	0	0	0	-1	0	0	0	0	-1	0	0	384	-682	1066
1131	0	8	7	6	12	86	89	2	0	0	0	1	0	1	0	0	0	0	0	0	-13	-4	-14	-7	-18	-15	0	-8	0	0	-1	-2	0	0	0	0	0	0	0	0	212	-82	294
1132	13	11	11	5	9	4	11	20	37	1	5	0	1	0	0	0	0	0	0	2	0	-21	-35	-10	-6	-12	-448	-24	-9	-3	-5	-1	0	0	0	0	0	0	0	0	130	-574	704
1133	4	0	1	0	0	2	14	268	5	3	0	1	0	0	0	0	0	0	0	0	-11	-5	-1	-21	-480	-2248	-3359	-3188	-168	-24	-9	-3	0	-2	-3	-1	0	0	0	0	298	-9523	9821
1134	0	0	2	0	0	1	164	8	2	0	0	0	0	0	0	0	0	0	0	0	-2	-2	-18	-219	-400	-156	-3118	-1469	-16	-10	-2	0	0	-1	0	-2	0	-1	0	0	177	-5416	5593
1135	3	10	17	9	16	47	123	247	7	7	0	3	0	0	0	0	0	0	0	0	0	-19	-119	-266	-38	-131	-226	-214	-80	-6	0	0	0	0	0	0	0	0	0	0	489	-1099	1588
1136	4	3	3	1	15	21	329	145	14	4	2	3	1	1	0	0	0	0	0	0	-8	-109	-155	-18	-41	-23	-43	-81	-1	-1	0	0	0	-1	0	0	0	0	0	0	546	-481	1027
1137	3	0	3	1	13	29	41	116	24	3	0	1	0	0	0	0	0	0	0	0	-121	-256	-27	-38	-52	-21	-237	-625	-68	-6	-1	0	0	0	0	0	0	0	-2	0	234	-1454	1688
1138	0	0	3	4	2	2	21	47	4	0	0	0	0	0	0	0	0	0	0	0	-370	-36	-45	-17	-9	-28	-134	-579	-13	-8	-1	0	0	0	0	0	0	0	0	0	83	-1240	1323
1139	7	18	2	12	1	25	86	247	19	9	0	0	0	1	0	1	0	0	2	0	0	-4	0	-6	-2	-3	-58	-64	-13	0	0	0	0	0	0	0	0	0	0	0	430	-150	580
1140	15	10	13	0	8	9	138	266	27	5	3	1	0	0	2	0	0	0	0	0	-8	-7	-7	-5	-2	-9	-29	-91	-13	-2	0	0	0	0	0	0	0	0	0	0	497	-173	670
1141	1	8	0	3	2	5	35	110	9	0	0	0	0	0	0	0	0	0	0	0	-16	-18	-9	-3	-6	-3	-63	-478	-19	-3	-2	0	0	0	0	0	0	0	0	0	173	-620	793
1142	1	0	0	1	12	8	81	145	3	0	0	0	0	0	0	0	0	0	0	0	-14	-1	0	-2	-1	-1	-28	-11	-2	0	0	0	0	0	0	0	0	0	0	0	251	-60	311
1143	0	4	1	2	4	9	59	157	5	0	0	0	0	0	0	0	0	0	0	0	-2	-1	-3	-3	-8	-14	-29	-74	-6	0	0	0	0	0	0	0	0	0	0	0	241	-140	381
1144	3	1	0	0	1	1	10	2	0	0	0	0	0	0	0	0	0	0	0	0	-3	-5	-13	-30	-27	-10	-27	-22	-21	-1	0	0	0	0	0	0	0	0	0	0	18	-159	177
1145	0	0	2	0	0	0	2	10	4	0	0	0	0	0	0	0	0	0	0	0	-3	-23	-19	-14	-5	-4	-13	-63	-2	0	0	0	0	0	0	0	0	0	0	0	18	-146	164
1146	0	0	2	0	1	0	6	6	1	0	0	0	0	0	0	0	0	0	0	0	-5	-17	-18	-11	-2	-3	-39	-17	-1	0	0	0	0	0	0	0	0	0	0	0	16	-113	129
1147	0	2	0	1	0	0	3	6	0	0	0	0	0	0	0	0	0	0	0	0	-9	-12	-5	-3	-6	-13	-8	-3	-1	0	0	0	0	0	0	0	0	0	0	0	12	-60	72
1148	0	2	0	0	0	0	0	2	0	0	0	0	0	0	0	0	0	0	0	0	-15	-12	-8	-15	-20	-2	-3	-17	0	0	0	0	0	0	0	0	0	0	0	0	4	-92	96
1149	0	0	0	1	0	0	0	1	0	0	0	0	0	0	0	0	0	0	0	0	-4	-5	-16	-7	0	0	-4	-1	-3	-2	0	0	0	0	0	0	0	0	0	0	2	-42	44
1150	11	2	1	3	0	1	3	28	0	1	0	0	0	0	0	0	0	0	0	0	-6	-18	-32	0	0	-1	-5	-11	-2	-2	0	0	0	-1	0	0	0	0	0	0	50	-78	128
1151	1	3	10	1	0	1	19	7	0	1	0	0	0	0	0	0	0	1	1	0	-1	-8	-2	0	0	0	-3	-9	0	0	-1	0	0	0	0	0	0	0	-2	0	45	-26	71
1152	0	5	6	0	2	2	1	3	2	0	0	0	0	0	1	0	0	0	0	0	-19	0	0	0	0	-2	-3	-16	-5	-2	0	0	0	0	0	0	0	0	0	0	22	-47	69
1153	0	1	0	0	3	1	15	53	4	3	4	0	0	0	0	0	0	0	0	0	0	0	0	0	-1	-3	-109	-304	-4	-3	-3	0	0	0	0	0	0	0	0	0	84	-427	511
1154	0	0	0	0	0	7	98	159	8	2	0	0	0	1	0	0	0	0	1	0	0	0	0	0	-1	-4	-38	-40	-2	-1	0	0	0	0	0	-1	0	0	0	0	276	-87	363
1155	0	2	7	6	14	58	722	903	49	4	1	1	1	0	0	0	1	2	0	0	0	0	-2	0	0	-6	-8	-24	-3	0	0	-3	0	0	0	0	0	0	0	0	1771	-46	1817
1156	3	10	3	2	3	32	132	124	15	0	0	0	0	0	0	0	0	1	0	0	0	-1	-1	-1	0	-3	-38	-168	-5	-9	-1	0	0	0	0	0	0	0	0	0	325	-227	552
1157	1	2	0	3	4	16	51	84	11	0	0	1	0	0	0	1	0	0	2	0	-2	0	-3	-7	-2	-2	-41	-64	-24	0	0	0	0	-2	0	0	0	0	0	-1	176	-148	324
1158	0	0	6	10	8	18	35	69	4	6	0	0	0	2	0	1	0	0	0	0	-6	-13	-9	-1	-11	-15	-115	-617	-111	-9	-1	-6	-2	0	-1	0	0	0	-1	0	159	-918	1077
1159	1	4	3	2	1	20	27	39	0	2	2	0	0	1	0	1	0	0	0	0	-21	-8	-1	-8	-31	-7	-133	-106	-59	0	-1	0	-1	0	0	0	-1	0	0	0	103	-377	480
1160	2	6	1	3	3	1	51	395	81	5	1	0	2	0	2	0	2	1	0	0	-5	-2	-16	-49	-15	-54	-683	-202	-8	-16	-5	-1	-2	-1	0	0	-1	0	0	0	556	-1060	1616
1161	3	1	0	1	3	9	103	91	5	1	1	2	0	3	0	0	0	0	0	0	-1	-2	-37	-37	-83	-76	-854	-83	-26	-47	-1	0	-2	-5	-1	-4	0	0	0	0	223	-1259	1482
1162	7	4	2	2	20	47	864	577	15	6	5	1	4	0	1	0	0	0	0	0	0	-6	-10	-17	-17	-46	-57	-75	-33	-1	-2	0	0	0	0	0	0	-1	0	0	1555	-265	1820
1163	5	4	8	10	12	115	2158	260	55	22	3	2	0	0	0	0	0	0	0	0	-8	-14	-40	-61	-35	-52	-141	-986	-17	-8	0	0	-1	0	0	0	0	0	0	-3	2654	-1366	4020
1164	1	2	4	1	25	179	420	573	51	3	3	0	0	0	0	0	0	0	0	0	-3	-19	-81	-49	-11	-36	-386	-106	-6	-2	-11	-3	-9	0	-1	-3	0	0	0	-1	1262	-727	1989
1165	0	9	9	18	98	65	354	1903	25	5	2	3	0	2	0	0	0	1	0	0	0	-7	-4	-1	-9	-66	-131	-130	-1	-6	-1	-1	-1	-1	-2	-1	0	0	0	0	2494	-362	2856
1166	9	2	16	18	5	39	410	477	3	4	9	1	1	0	0	0	0	2	6	4	-17	-9	-11	-54	-80	-111	-394	-3	-23	-17	-19	-4	0	-2	0	-1	-4	0	-2	0	1006	-751	1757
1167	1	8	9	9	25	132	69	54	4	3	1	6	0	3	0	0	0	0	0	1	-3	-2	-16	-39	-14	-20	-2	-161	-7	-23	-5	0	-2	-3	-1	-2	0	-2	0	0	325	-302	627
1168	4	1	3	7	8	5	36	13	0	1	2	1	0	0	0	0	0	0	0	0	-4	-18	-81	-28	-17	-10	-404	-1129	-504	-42	-6	-10	-4	-1	-4	0	-4	-3	0	0	81	-2269	2350
1169	16	8	22	21	5	3	10	138	5	20	5	0	0	0	1	4	3	8	2	0	-28	-24	-15	-9	0	-39	-345	-1786	-34	-8	-6	0	0	-3	0	0	-1	0	0	0	271	-2298	2569
1170	9	23	24	10	29	100	1142	458	242	41	5	1	8	6	3	2	0	2	0	1	-4	-11	-18	-37	-128	-73	-925	-2486	-43	-25	-5	-1	-3	0	0	0	0	-1	0	0	2106	-3760	5866
1171	13	36	25	26	32	135	284	1056	42	8	3	10	2	12	0	0	0	0	0	0	-5	-2	-10	-43	-15	-51	-324	-200	-18	-6	-2	0	0	-3	0	0	-1	-1	-1	0	1684	-682	2366
1172	17	26	30	20	54	34	365	1589	78	54	19	12	7	9	0	3	0	0	4	1	0	-2	-54	-16	-30	-39	-238	-710	-48	-12	-8	-1	-3	-1	0	0	-1	0	0	0	2322	-1163	3485
1173	23	8	11	27	7	26	308	526	60	13	4	8	11	1	0	0	7	0	2	0	-3	-36	-9	-24	-16	-13	-276	-463	-42	-9	-1	-4	0	-1	-1	0	0	0	0	0	1042	-898	1940
1174	1	7	16	4	9	98	274	649	32	20	1	7	3	3	3	1	4	0	0	3	-5	-7	-13	-5	-2	-19	-196	-283	-5	-6	0	0	0	0	0	0	0	0	0	0	1135	-541	1676
1175	8	22	2	9	33	50	277	800	65	7	8	1	0	0	3	1	0	0	7	0	-1	-12	-5	-2	-4	-12	-191	-150	-15	-1	-2	-3	0	-1	0	0	0	0	0	0	1293	-399	1692
1176	7	1	9	3	7	25	738	750	26	8	0	5	2	1	0	2	0	1	0	1	-1	0	-2	-2	-1	-14	-52	-168	-5	0	-2	0	0	0	0	0	0	0	0	0	1586	-247	1833
1177	1	12	1	2	5	46	333	477	115	11	8	3	1	1	0	0	5	1	0	0	0	0	0	-1	-8	-27	-166	-251	-12	-6	-1	-1	-1	0	0	0	0	0	0	0	1022	-474	1496
1178	12	4	5	0	10	42	224	626	15	38	8	2	2	1	0	1	3	0	0	0	-2	-9	-9	-25	-28	-84	-181	-508	-79	-10	-11	0	0	0	0	0	0	0	0	0	993	-946	1939
1179	0	0	2	3	16	19	535	1073	145	28	2	10	0	1	2	0	0	0	0	0	-7	-2	-7	-14	-6	-12	-47	-178	-6	-3	-3	0	0	0	0	0	0	0	0	0	1836	-285	2121
1180	0	0	2	9	35	57	256	1795	138	8	23	5	1	10	0	1	0	0	0	0	-7	-12	-30	-4	-43	-64	-1318	-948	-236	-4	0	0	0	0	0	0	0	0	0	0	2340	-2666	5006
1181	0	0	1	0	3	4	37	38	0	0	0	0	0	0	0	0	0	0	0	0	-5	-37	-5	-37	-14	-72	-112	-611	-8	0	0	0	0	0	0	0	0	0	0	0	83	-901	984
1182	0	6	9	6	8	76	897	691	156	2	0	0	0	0	0	0	0	0	0	0	-9	-4	-13	-11	-34	-8	-99	-27	0	0	0	0	0	0	0	0	0	0	0	0	1851	-205	2056
1183	10	10	31	11	26	450	331	2205	5	1	0	0	0	0	0	0	0	0	0	0	-1	-3	-3	-18	-4	-11	-15	-5	0	0	0	0	0	0	0	0	0	0	0	0	3080	-60	3140
1184	2	2	5	6	8	8	157	20	0	0	0	0	0	0	0	0	0	0	0	0	-2	-5	-6	-1	-2	-2	-67	-1	0	0	0	0	0	0	0	0	0	0	0	0	208	-86	294
1185	1	0	0	3	1	6	1	0	0	0	0	0	0	0	0	0	0	1	0	0	-1	-3	-2	-2	-5	-9	-9	0	0	0	0	0	0	-3	0	0	0	0	0	0	13	-34	47
1186	0	0	1	0	0	0	0	1	0	0	0	1	0	0	0	0	0	0	0	0	0	0	-1	-4	-2	-2	-2	-17	-6	-3	0	-2	-1	0	0	0	0	-1	-1	0	3	-42	45
1187	0	1	0	1	1	0	52	16	0	1	0	0	1	0	0	0	0	0	0	0	0	-1	-2	-1	-21	-64	-896	-1169	-49	-19	-1	-3	-1	0	0	0	-2	0	0	0	73	-2229	2302
1188	0	2	0	0	1	2	0	20	3	2	0	0	0	0	0	0	0	0	0	0	0	-19	-74	-421	-55	-137	-1824	-2953	-138	-31	-4	0	-5	0	0	-4	-1	0	0	0	30	-5666	5696
1189	0	0	0	0	0	0	17	21	2	1	0	0	0	0	0	0	0	0	0	0	-6	-36	-123	-19	-15	-91	-1079	-805	-18	-13	0	-12	0	0	-2	0	0	0	0	0	41	-2219	2260
1190	0	4	5	10	15	12	142	268	0	0	0	0	0	0	0	0	0	0	0	0	-16	-99	-10	-9	-64	-118	-427	-237	-74	-19	-3	-1	0	-6	0	0	0	0	0	0	456	-1083	1539
1191	6	30	52	1	3	15	252	317	3	5	0	0	0	0	0	0	0	1	0	0	-135	-20	-14	-105	-45	-38	-254	-1579	-47	-40	-3	0	-5	-2	0	0	0	0	0	0	685	-2287	2972
1192	9	16	3	7	9	34	209	30	28	0	0	0	0	0	0	0	0	0	0	0	-11	-7	-16	-12	-6	-22	-318	-1158	-207	-8	0	-6	0	0	0	0	0	0	0	0	345	-1771	2116
1193	39	1	6	2	6	17	66	625	9	9	0	0	0	0	0	0	0	0	0	0	-3	-19	-14	-12	-10	-70	-254	-516	-24	-2	-5	-3	0	0	0	-2	0	0	0	0	780	-934	1714
1194	5	9	4	9	5	9	215	462	70	3	0	2	0	0	0	0	0	1	0	0	-20	-41	-8	-5	-81	-123	-422	-734	-21	-21	-7	0	-1	0	0	-2	0	0	0	-1	794	-1487	2281
1195	1	2	6	0	4	30	73	100	1	0	0	0	0	0	0	0	0	0	0	0	-34	-8	-25	-36	-31	-103	-639	-358	-91	-10	-1	-2	0	-2	0	0	0	0	0	0	217	-1340	1557
1196	0	3	2	3	5	5	29	37	0	0	0	0	0	0	0	1	0	0	0	0	-5	-21	-66	-45	-147	-161	-321	-1587	-178	-10	-6	-3	-1	0	0	-2	-1	0	0	0	85	-2554	2639
1197	3	9	2	0	1	0	0	0	0	0	0	0	0	0	0	0	0	0	0	0	-33	-91	-57	-559	-124	-35	-562	-2689	-236	-36	-14	-1	-1	0	0	0	0	0	0	0	15	-4438	4453
1198	8	0	9	4	0	1	0	0	0	0	0	0	0	0	1	0	0	0	0	0	-17	-9	-67	-25	-10	-62	-1810	-256	-19	-4	0	0	0	0	0	0	0	0	0	0	23	-2279	2302
1199	4	2	0	0	2	0	3	12	0	0	0	0	0	0	0	0	0	0	0	0	-2	-28	-59	-23	-85	-356	-841	-406	-54	-24	-3	-1	-1	0	-2	0	0	0	0	0	23	-1885	1908
1200	0	0	0	0	1	1	47	41	5	5	1	0	0	0	0	0	0	0	0	0	-4	-8	-11	-29	-46	-278	-3268	-2627	-86	-23	-3	-1	0	0	0	0	0	0	0	0	101	-6384	6485
1201	0	0	2	0	7	73	854	556	14	1	5	0	0	0	0	0	0	0	0	0	-12	-2	-109	-106	-83	-182	-1418	-809	-27	0	-1	0	0	0	0	0	0	0	0	0	1512	-2749	4261
1202	4	9	5	19	36	112	1456	509	44	13	2	0	1	0	0	0	0	0	0	0	-15	-195	-238	-110	-150	-249	-115	-338	-20	-7	0	0	0	0	0	0	0	0	0	0	2210	-1437	3647
1203	15	7	61	44	35	223	388	493	38	2	1	0	0	0	0	1	0	0	0	0	-119	-63	-59	-39	-31	-46	-769	-1530	-41	0	0	0	0	-2	0	0	0	0	0	0	1308	-2699	4007
1204	0	15	12	1	17	32	79	204	4	0	0	1	0	0	0	0	0	0	0	0	-19	-26	-25	-13	-13	-29	-127	-68	-1	0	0	0	0	0	0	0	0	-1	0	0	365	-322	687
1205	58	32	56	39	18	49	734	696	19	1	1	11	0	0	0	0	1	0	0	0	-11	-9	-9	-16	-16	-20	-56	-32	-2	0	0	0	0	0	0	0	0	0	0	0	1715	-171	1886
1206	14	18	12	10	19	62	205	48	7	1	0	0	0	0	0	0	0	0	0	0	-7	-5	-11	-1	-8	-12	-12	-98	-7	0	-11	0	0	0	0	0	0	0	0	0	396	-172	568
1207	0	6	6	5	22	12	34	85	3	2	0	0	0	1	0	0	0	0	0	0	-2	-14	-5	-3	-7	-1	-16	-68	-7	-6	-1	0	0	0	0	0	0	0	0	0	176	-130	306
1208	34	22	22	36	43	8	12	28	9	0	1	1	1	1	0	0	0	2	0	0	-2	0	0	-6	-3	-12	-322	-439	-32	-13	-2	-2	0	0	0	0	0	0	0	0	220	-833	1053
1209	8	12	26	8	0	2	2	13	0	0	0	0	0	0	0	0	0	0	0	0	0	0	-7	-5	-9	-61	-221	-225	-22	-14	-1	-1	0	0	0	0	0	0	0	0	71	-566	637
1210	4	5	4	0	3	0	20	9	0	2	0	0	0	0	0	0	0	0	0	0	-1	-4	-10	-14	-37	-32	-225	-489	-40	-10	0	0	0	0	0	0	0	0	0	0	47	-862	909
1211	8	2	2	6	8	33	62	20	2	1	0	0	0	0	0	0	0	0	0	1	-6	-12	-5	-10	-14	-40	-242	-565	-19	-2	-2	0	0	0	0	0	0	0	0	0	145	-917	1062
1212	5	11	13	2	24	7	13	174	14	4	4	0	0	2	0	0	0	0	0	0	-11	-27	-21	-12	-52	-22	-195	-213	-8	-5	-1	0	0	0	0	0	0	0	0	0	273	-567	840
1213	1	0	1	1	0	0	24	162	25	3	0	0	0	0	0	0	0	0	0	0	-6	-6	-4	-16	-6	-22	-71	-33	-31	0	0	0	0	0	0	0	0	0	0	0	217	-195	412
1214	1	2	2	2	0	9	136	219	8	1	0	0	0	0	0	0	0	0	0	0	-10	-8	-27	-11	-27	-19	-153	-1210	-12	-3	-4	0	0	0	0	0	0	0	0	0	380	-1484	1864
1215	1	4	1	3	8	22	191	76	17	0	0	0	0	0	0	0	0	0	0	1	-3	-51	-1	-15	-7	-22	-348	-415	-6	0	0	0	0	0	0	0	0	0	0	0	324	-868	1192
1216	2	3	0	1	7	19	60	707	0	0	0	0	0	0	0	0	0	0	0	0	-8	0	-1	-2	-2	-11	-56	-24	0	0	0	0	0	0	0	0	0	0	0	0	799	-104	903
1217	0	2	5	15	4	12	163	17	0	0	0	0	0	0	0	0	0	0	0	0	-4	-2	-4	-7	-39	-20	-214	-200	-3	0	0	0	0	0	0	0	0	0	0	0	218	-493	711
1218	2	2	20	10	5	27	0	1	0	2	0	0	0	0	0	0	0	0	1	0	-14	-12	-16	-31	-17	-38	-260	-196	0	0	0	0	0	0	0	0	0	0	-1	0	70	-585	655
1219	1	6	2	6	6	2	3	5	0	0	0	0	0	0	0	0	0	0	0	0	-5	-1	-13	-4	-2	-12	-20	0	0	0	0	0	0	0	0	0	0	0	0	0	31	-57	88
1220	6	8	8	7	0	0	1	0	0	0	0	0	0	0	0	0	0	0	0	0	-11	-31	-13	-3	-8	-2	0	0	0	0	0	0	0	0	0	0	0	-1	0	0	30	-69	99
1221	2	6	4	0	0	0	0	0	0	0	0	0	0	0	0	0	0	0	0	0	-1	-2	-1	0	0	0	0	0	0	0	0	0	0	0	0	0	0	0	0	0	12	-4	16
1222	2	6	1	0	0	0	0	0	0	0	0	0	0	0	0	0	0	0	1	0	0	0	0	0	0	0	0	0	0	0	0	0	0	0	0	0	0	0	0	0	10	0	10
1223	0	0	0	0	0	0	0	0	0	0	0	0	0	0	0	0	0	0	0	0	0	0	0	0	0	0	0	0	0	0	0	0	0	0	0	0	0	0	0	0	0	0	0
1224	0	0	0	0	0	0	0	0	0	0	0	0	0	0	0	0	0	0	0	0	0	0	0	0	0	0	0	0	0	0	0	0	0	0	0	0	0	0	0	0	0	0	0
1225	0	0	0	0	0	0	0	1	0	0	0	0	0	1	3	2	2	2	0	0	0	0	0	0	0	0	0	-2	0	0	-1	0	0	0	0	0	0	0	0	0	11	-3	14
1226	0	0	0	0	0	0	2	1	1	0	0	0	1	0	0	1	0	0	0	1	0	0	-2	0	0	0	-9	-7	0	-1	0	0	0	0	0	0	0	0	0	0	7	-19	26
1227	3	0	1	0	0	2	52	62	9	0	2	0	2	0	2	0	1	0	0	0	-6	-4	-4	0	-4	-39	-221	-143	-16	-31	0	0	0	0	0	0	0	0	0	0	136	-468	604
1228	0	0	0	0	0	2	36	67	6	11	4	1	5	2	0	0	0	0	0	0	-1	-8	-10	-9	-14	-19	-46	-447	-337	-11	-2	0	0	0	0	0	0	0	0	0	134	-904	1038
1229	0	0	0	1	1	1	53	191	64	90	5	9	6	3	3	0	0	0	0	0	0	0	0	-1	-2	-1	-12	-233	-1	-1	0	0	0	0	0	0	0	0	0	0	427	-251	678
1230	2	0	0	0	0	10	91	1836	459	22	18	5	6	2	0	0	0	0	0	0	0	-1	-11	-8	-5	-3	-242	-79	-10	0	0	0	0	0	0	0	0	0	0	0	2451	-359	2810
1231	0	0	0	1	0	2	131	651	15	7	6	0	0	0	0	0	0	0	0	0	-2	-18	-14	-9	-4	-58	-50	-67	-8	-3	0	0	0	0	0	0	0	0	0	0	813	-233	1046
1232	0	0	1	0	2	20	747	734	94	6	3	3	0	0	0	0	0	0	0	0	-8	-4	-3	-9	-83	-19	-68	-104	-23	0	0	-1	0	0	0	0	0	0	0	0	1610	-322	1932
1233	1	0	3	1	7	46	326	960	12	5	0	0	0	0	0	0	0	1	0	0	-3	-1	-9	-128	-3	-20	-97	-113	-2	0	0	0	0	0	0	0	0	0	0	0	1362	-376	1738
1234	1	1	6	10	38	112	505	856	18	0	0	1	0	0	0	0	0	0	0	0	-1	-3	-58	-3	-6	-24	-199	-5	0	0	0	0	0	0	0	0	0	0	0	0	1548	-299	1847
1235	0	3	4	7	28	37	134	53	0	1	5	0	3	0	0	0	0	0	0	1	0	-54	-4	-10	-9	-13	-2	-2	-1	0	0	0	0	-2	0	0	0	0	0	0	276	-97	373
1236	0	6	64	31	3	5	24	39	6	14	2	1	0	3	0	0	0	0	0	0	-64	-5	-10	-5	-10	-3	-2	-27	-6	-2	-1	-2	-2	0	0	0	0	0	0	0	198	-139	337
1237	1	28	23	0	0	1	33	79	25	3	0	0	1	0	1	0	1	0	0	0	-11	-2	-11	-6	0	-2	-2	-40	-17	-7	-7	-7	-4	0	0	0	0	0	0	0	196	-116	312
1238	25	37	1	2	2	26	81	1118	39	35	9	8	1	0	0	2	0	0	0	0	-1	0	-3	-1	-1	0	-21	-53	-6	-9	-1	0	0	0	0	0	0	0	0	0	1386	-96	1482
1239	34	12	25	36	18	21	250	260	82	4	0	1	0	0	1	0	0	0	0	0	0	-36	-3	-6	-1	-13	-41	-142	-4	-12	-1	0	0	0	0	0	0	0	-1	0	744	-260	1004
1240	4	9	17	6	6	15	140	260	4	1	0	0	0	0	0	0	0	0	0	0	0	0	0	0	-3	0	-20	-44	-14	-2	0	0	0	0	0	0	0	0	0	0	462	-83	545
1241	8	14	3	6	14	16	62	57	9	1	0	0	0	0	0	0	0	0	0	0	0	-2	0	0	0	0	-19	-69	0	0	0	0	0	0	0	0	0	0	0	0	190	-90	280
1242	23	2	4	8	17	6	42	111	12	0	0	0	0	0	0	0	0	0	0	0	0	0	-4	-1	0	-5	-77	-21	-3	0	0	0	-1	0	0	0	0	0	0	0	225	-112	337
1243	1	3	5	14	1	4	49	135	0	0	0	0	0	0	0	0	0	0	0	0	0	-42	-3	-15	-14	-21	-30	-198	-1	-1	-1	0	0	0	0	0	0	0	0	0	212	-326	538
1244	6	4	4	0	3	1	70	3	0	3	0	0	0	0	0	0	0	0	1	0	-11	0	-3	-2	-9	-2	-22	-9	-2	-1	0	0	0	0	0	-1	0	0	0	0	95	-62	157
1245	4	0	0	1	2	2	0	7	6	0	0	0	0	0	0	0	0	0	0	0	0	-5	-4	-9	-2	-2	-4	-9	0	0	0	0	0	0	0	0	0	0	0	0	22	-35	57
1246	3	1	5	8	3	0	0	14	0	0	0	0	0	0	0	0	0	0	0	0	-1	-2	-7	0	-1	0	-2	-1	0	0	0	0	0	0	0	0	0	0	0	0	34	-14	48
1247	3	5	1	0	0	0	3	0	0	0	0	0	0	0	0	0	0	0	0	0	0	-2	-1	-2	0	0	0	0	0	0	0	0	0	0	0	0	0	0	0	0	12	-5	17
1248	0	1	0	0	0	1	0	0	0	0	0	0	0	0	0	0	0	0	0	0	-16	-5	-4	0	0	0	0	-2	0	0	0	0	0	0	0	0	0	0	0	0	2	-27	29
1249	0	1	0	0	3	0	0	0	0	0	0	0	0	0	0	0	0	0	0	0	-9	-6	-6	0	0	-1	-1	-4	0	0	0	0	0	0	0	0	0	0	0	0	4	-27	31
1250	0	0	0	8	0	0	0	0	0	0	0	0	0	0	1	0	0	0	0	3	-18	0	-1	0	0	0	-31	-9	-4	-2	0	0	0	0	0	0	0	0	0	0	12	-65	77
1251	0	0	1	0	0	0	0	0	0	0	0	0	0	0	0	0	0	1	0	0	0	0	0	0	-1	-18	-472	-185	-12	-3	0	-2	0	0	0	0	0	0	0	0	2	-693	695
1252	0	2	0	0	0	0	0	0	0	0	0	0	0	0	0	0	0	0	0	0	0	0	0	-5	-4	-17	-27	-21	-1	0	-2	0	0	0	0	0	0	0	0	0	2	-77	79
1253	9	0	0	0	2	4	37	20	2	3	0	2	3	0	1	0	3	0	0	0	-18	-3	-18	-101	-49	-42	-288	-631	-11	-3	0	0	-1	0	-1	0	0	0	0	0	86	-1166	1252
1254	0	0	0	1	7	4	9	13	0	0	1	0	0	0	0	0	0	0	0	0	-10	-18	-130	-120	-30	-40	-264	-217	-22	0	-1	0	0	0	0	0	0	0	0	0	35	-852	887
1255	0	0	0	0	8	2	28	213	2	13	0	2	0	0	0	0	0	0	0	0	-2	-21	-49	-6	-2	-10	-61	-192	-4	-3	-1	0	0	0	0	0	0	0	0	0	268	-351	619
1256	0	0	6	6	5	4	93	116	18	7	1	2	0	1	1	0	1	0	0	0	-2	-20	-8	-5	-5	-5	-36	-10	-2	-3	0	0	0	0	0	0	0	0	0	0	261	-96	357
1257	0	6	11	5	2	15	24	260	12	2	1	0	1	0	0	0	0	0	0	0	-25	-25	-23	-10	-6	-34	-85	-112	-18	-7	-1	-1	0	-1	0	0	0	0	0	0	339	-348	687
1258	1	0	0	0	7	9	125	47	3	2	0	3	0	0	0	0	0	0	0	0	-2	-6	-2	-3	-6	-23	-179	-171	-6	-3	-2	0	0	0	0	0	0	0	0	0	197	-403	600
1259	3	4	0	1	0	23	284	262	10	0	2	1	0	0	0	0	0	0	0	0	-14	-2	-8	-13	-8	-7	-60	-383	-8	-5	-3	-1	0	0	0	0	-1	0	0	-2	590	-515	1105
1260	0	2	2	2	6	108	714	553	7	3	0	0	0	0	0	0	0	1	0	0	-2	-7	-14	-6	-1	-6	-66	-14	-1	-1	0	0	0	0	0	0	0	0	0	0	1398	-118	1516
1261	2	7	6	1	20	24	156	1042	35	4	0	0	0	3	0	0	0	0	0	0	-1	-6	-1	-2	-8	-18	-55	-52	-17	-12	0	0	0	-2	-1	0	0	0	0	0	1300	-175	1475
1262	5	4	7	9	13	27	342	87	0	1	0	0	1	0	0	0	0	0	0	0	-5	0	-8	-1	-2	-10	-38	-105	-31	-12	0	0	-2	-2	-1	0	-1	0	0	0	496	-218	714
1263	6	21	10	6	10	66	180	183	29	6	13	1	4	0	2	0	0	0	0	0	-1	0	-1	-1	-1	-4	-126	-844	-74	0	-1	-2	-1	0	0	0	0	0	0	0	537	-1056	1593
1264	36	17	19	27	21	104	116	481	19	31	17	2	0	1	1	0	0	0	0	0	-1	-2	-5	-19	-7	-32	-311	-344	-9	-6	-3	-14	0	0	0	0	0	0	0	0	892	-753	1645
1265	3	2	14	12	22	32	222	342	54	17	3	2	0	2	0	0	0	0	0	0	0	-2	-9	-3	-6	-34	-126	-47	-21	-20	-7	0	0	0	-1	0	0	0	0	0	727	-276	1003
1266	1	16	8	16	0	44	298	648	30	2	0	0	1	0	0	0	0	0	0	0	-1	-4	0	-3	-10	-11	-10	-316	-24	-11	-1	0	0	0	0	0	0	0	0	0	1064	-391	1455
1267	4	22	29	4	6	20	301	1000	57	9	12	1	2	0	0	0	0	0	0	0	0	-1	-4	-1	-6	-2	-79	-163	-198	0	0	-2	0	0	0	0	0	0	0	0	1467	-456	1923
1268	2	18	8	4	13	24	274	1083	26	24	3	0	0	0	0	0	0	0	0	0	-5	-5	-6	-8	-1	-30	-94	-856	-4	-3	-3	0	0	0	0	0	0	0	0	0	1479	-1015	2494
1269	1	4	0	8	1	23	164	220	213	7	1	0	0	0	0	0	0	0	0	0	-4	-5	-4	-2	-9	-22	-396	-28	-2	-2	0	0	0	0	0	0	0	0	0	0	642	-474	1116
1270	1	1	6	6	12	23	92	996	36	1	0	0	0	0	0	0	0	0	0	0	-6	0	-1	-19	-18	-204	-186	-190	-33	0	-1	0	0	0	0	0	0	0	0	0	1174	-658	1832
1271	1	2	8	7	2	12	454	103	3	0	0	0	0	0	0	0	0	0	0	0	-3	-1	-24	-33	-116	-66	-578	-241	-8	0	0	0	0	0	0	0	0	0	0	0	592	-1070	1662
1272	1	3	1	0	0	33	106	45	0	0	0	0	0	0	0	0	0	0	0	0	-2	-42	-82	-135	-35	-94	-2586	-331	-18	0	0	0	0	0	0	0	0	0	0	-1	189	-3326	3515
1273	3	1	0	5	17	23	79	0	0	0	0	0	0	0	0	0	0	0	0	0	-44	-64	-184	-55	-41	-376	-307	-45	0	0	0	0	0	0	0	0	0	0	0	0	128	-1116	1244
1274	0	0	2	10	15	10	1	0	0	0	0	0	0	0	0	0	0	0	0	0	-3	-40	-34	-9	-18	-6	-1	0	0	0	0	0	0	0	0	0	0	0	0	0	38	-111	149
1275	0	0	7	15	1	0	0	0	0	0	0	0	0	0	0	0	0	0	0	0	-7	-24	-23	-7	0	0	0	0	0	0	0	0	0	0	0	0	0	0	0	0	23	-61	84
1276	2	1	0	0	0	0	0	0	0	0	0	0	0	0	0	0	0	0	0	0	-84	-45	-2	0	0	0	0	0	0	0	0	0	0	0	0	-1	0	-1	-1	0	3	-134	137
1277	15	4	2	0	0	0	0	0	0	0	0	0	0	0	0	0	0	0	0	0	-8	-5	-3	0	0	0	0	-3	0	0	0	0	0	0	0	0	-1	0	0	0	21	-20	41
1278	0	0	0	0	0	0	0	1	0	0	0	0	0	0	0	0	0	0	0	0	0	0	0	0	0	0	-4	-9	-1	0	0	0	0	-1	0	0	0	0	0	0	1	-15	16
1279	0	0	0	0	0	0	1	5	0	0	0	0	0	0	0	0	0	0	0	0	0	0	0	0	0	-8	-75	-115	-182	-26	0	-1	-1	-1	0	0	0	0	0	0	6	-409	415
1280	0	0	0	0	1	0	8	23	2	1	0	0	0	0	0	0	0	0	0	0	-1	-7	-20	-1	-37	-28	-47	-493	-93	-2	-2	0	0	0	0	0	0	0	0	0	35	-731	766
1281	41	19	17	11	8	6	166	248	149	20	0	0	0	0	0	0	0	0	0	0	-17	-11	-3	-69	-42	-32	-677	-3326	-34	-18	-7	0	0	-1	0	-2	0	0	0	-2	685	-4241	4926
1282	17	10	15	7	3	31	130	540	85	7	6	0	0	0	0	0	0	0	0	0	-8	-4	-25	-9	-8	-71	-904	-159	-35	-11	0	0	0	0	-3	-2	0	0	0	0	851	-1239	2090
1283	15	23	21	8	12	38	518	1491	72	12	0	4	2	6	0	0	0	0	0	0	0	-11	-6	0	-15	-53	-66	-356	-12	-2	0	-1	0	0	0	0	0	0	0	0	2222	-522	2744
1284	9	4	3	5	2	15	126	86	10	5	3	1	1	0	2	2	0	0	0	0	-22	-6	-5	-46	-116	-19	-216	-249	-18	0	-1	-1	0	0	-1	0	0	0	0	-1	274	-701	975
1285	1	3	4	2	6	13	134	285	7	1	5	0	1	0	0	0	0	0	0	0	-8	-8	-41	-107	-10	-30	-344	-1082	-16	-1	0	-1	-2	0	0	-2	0	0	-1	0	462	-1653	2115
1286	7	5	10	18	47	101	208	96	8	3	4	1	0	0	1	0	0	0	0	0	-3	-4	-20	-3	-7	-49	-122	-11	0	0	0	0	0	0	-4	0	0	0	0	0	509	-223	732
1287	11	2	26	23	20	7	8	36	10	9	9	4	4	1	0	0	0	0	0	0	-15	-30	-5	-5	-76	-12	-21	-15	0	0	-3	-2	0	-1	0	0	0	0	0	0	170	-185	355
1288	3	3	4	1	0	1	2	7	1	0	0	3	0	0	0	0	0	0	0	0	-30	-2	-14	-67	-8	-4	-28	-4	0	-8	-4	-3	-28	0	-1	-1	0	0	0	0	25	-202	227
1289	1	4	0	0	0	0	2	7	1	0	12	2	0	0	0	0	0	0	0	0	-9	-22	-18	-9	0	0	0	-14	-8	-11	-5	-32	-2	-6	-5	-4	0	0	-1	-2	29	-148	177
1290	2	0	1	0	0	0	7	13	1	19	3	0	0	0	0	1	0	0	0	0	-24	-40	0	0	0	0	-18	-457	-19	-15	-80	-3	-7	-9	-1	0	0	-1	-5	-3	47	-682	729
1291	1	0	0	0	0	0	4	35	23	8	0	0	0	0	2	0	0	0	0	0	-16	0	0	0	0	-5	-46	-170	-13	-27	-1	-3	-4	-4	-2	0	-2	-1	0	0	73	-294	367
1292	0	1	0	5	61	101	194	1939	66	17	1	2	5	7	3	0	0	2	0	0	-3	-3	-5	-2	-26	-213	-1488	-2646	-135	-12	-14	-6	0	0	0	0	-1	-2	-1	-1	2404	-4558	6962
1293	0	1	0	10	23	56	365	408	9	0	4	0	2	3	0	0	0	1	0	0	-6	-48	-9	-140	-406	-642	-6339	-3286	-303	-85	-42	-11	-3	-5	-2	-9	-5	-4	0	0	882	-11345	12227
1294	0	0	3	2	9	62	806	367	4	6	9	2	0	0	0	0	0	0	1	0	-36	-3	-166	-555	-263	-194	-1828	-1564	-231	-46	-12	-4	-5	0	-8	-1	0	-1	-4	-1	1271	-4922	6193
1295	5	40	36	32	138	810	1442	282	100	76	36	30	6	0	2	3	1	0	1	0	-5	-107	-127	-59	-98	-151	-422	-2289	-52	-16	-1	-3	0	-1	0	0	-1	0	0	0	3040	-3332	6372
1296	16	7	21	50	173	66	142	516	86	17	16	1	1	3	2	3	0	3	0	0	-91	-161	-112	-63	-84	-71	-597	-775	-29	-17	-5	-1	-7	-3	-1	-1	0	0	0	0	1123	-2018	3141
1297	5	6	16	28	3	23	172	1019	24	8	0	2	0	0	4	0	0	0	0	0	-5	-9	-6	-17	-11	-21	-198	-261	-10	-8	-4	-3	-1	0	0	0	-1	0	0	0	1310	-555	1865
1298	3	19	19	6	6	25	266	281	17	0	0	0	0	1	0	0	0	0	0	0	-8	-19	-31	-14	-5	-14	-270	-433	-20	-5	-4	0	-1	-4	-2	0	0	0	0	0	643	-830	1473
1299	11	21	10	3	12	43	177	438	14	5	6	0	1	0	0	0	0	0	0	0	-10	-95	-9	-8	-41	-45	-599	-1203	-88	-40	-8	-4	-6	-8	-3	0	0	0	0	0	741	-2167	2908
1300	16	2	3	0	12	19	336	271	7	15	4	3	1	1	0	0	0	0	0	0	-54	-9	-16	-34	-22	-37	-351	-976	-77	-25	-11	-2	-1	-3	0	0	0	0	0	0	690	-1618	2308
1301	9	7	13	10	21	83	282	442	35	15	0	0	0	0	0	0	0	0	0	0	-7	-29	-52	-30	-27	-47	-455	-869	-54	-9	-8	-5	-1	0	0	0	0	0	0	0	917	-1593	2510
1302	5	9	12	5	29	30	168	845	21	1	0	0	0	0	0	0	0	0	0	0	-9	-30	-2	-4	-15	-19	-578	-398	-8	-2	-1	-1	0	0	0	0	0	0	0	0	1125	-1067	2192
1303	3	0	1	4	4	7	120	33	3	3	0	0	0	0	0	0	0	0	0	0	-13	-8	-3	-18	-15	-109	-1830	-619	-4	-2	0	0	0	0	0	0	0	0	0	0	178	-2621	2799
1304	1	14	1	1	0	1	21	32	2	0	0	0	0	0	0	0	0	0	0	0	-5	-9	-8	-15	-94	-139	-320	-41	-21	0	0	0	0	0	0	0	0	0	0	0	73	-652	725
1305	27	17	2	3	2	0	136	76	0	0	0	0	0	0	0	0	0	0	0	0	-4	-11	-15	-123	-111	-83	-103	-298	-1	0	0	0	0	0	0	0	0	0	0	0	263	-749	1012
1306	4	0	0	3	2	13	27	5	0	0	0	0	0	0	0	0	0	1	0	0	-15	-11	-161	-69	-34	-7	-39	-11	0	0	0	0	0	0	0	0	0	0	0	0	55	-347	402
1307	0	0	1	5	3	15	19	0	0	0	0	0	0	0	0	0	0	0	0	0	-4	-66	-27	-14	0	-16	-16	0	0	0	0	0	0	0	0	0	0	0	0	0	43	-143	186
1308	0	0	5	0	2	0	0	0	0	0	0	0	0	0	0	0	0	0	0	1	-73	-54	-33	-27	-10	-1	0	0	0	0	0	0	0	0	0	0	0	0	0	0	8	-198	206
1309	1	5	6	0	0	0	0	0	0	0	0	0	0	0	0	0	0	0	0	0	-52	-18	-32	0	0	0	-1	0	0	-2	0	0	0	0	-2	0	0	-3	0	0	12	-110	122
1310	24	22	1	0	0	0	7	1	1	1	0	0	0	0	0	0	0	0	0	0	0	-6	0	-1	-1	-12	-159	-78	-14	-1	-3	0	-1	-5	0	-1	-4	0	0	-3	57	-289	346
1311	15	0	0	0	0	1	12	128	6	3	3	2	0	0	0	0	0	0	0	0	-9	-15	-68	-255	-103	-127	-1124	-1512	-311	-63	-1	-2	-5	-3	-5	0	0	0	-5	-2	170	-3610	3780
1312	0	0	1	2	3	5	116	26	0	1	1	0	2	0	0	0	0	0	0	0	-12	-68	-87	-77	-20	-56	-1098	-2349	-151	-33	-4	-11	-1	-3	-6	0	0	-6	0	0	157	-3982	4139
1313	1	2	4	4	2	13	117	161	13	11	0	1	0	2	0	0	0	0	0	0	-24	-32	-49	-33	-52	-60	-359	-1130	-32	-17	-12	-4	0	-1	0	0	0	0	-2	-1	331	-1808	2139
1314	22	34	11	4	6	42	196	562	89	8	2	0	0	0	2	0	0	0	1	0	-2	-9	-6	-26	-26	-89	-3975	-236	-62	-47	-3	0	-11	0	0	-2	0	0	0	0	979	-4494	5473
1315	2	3	2	1	5	15	86	190	8	2	0	0	0	2	0	0	0	0	0	0	-67	-49	-230	-186	-175	-810	-862	-2168	-883	-108	-10	-12	-1	0	-2	0	0	0	0	0	316	-5563	5879
1316	0	8	3	4	7	18	1256	77	5	16	4	1	0	0	0	0	0	0	0	0	-25	-65	-86	-165	-741	-122	-375	-1076	-74	-15	-9	-2	0	-3	0	0	-1	0	0	0	1399	-2759	4158
1317	0	1	4	1	5	138	194	522	91	2	0	0	0	0	0	0	0	0	0	1	-16	-21	-44	-577	-48	-30	-417	-1543	-107	-14	0	-2	0	0	0	0	0	0	0	0	959	-2819	3778
1318	0	0	9	7	38	23	95	212	8	0	1	0	1	0	0	0	0	0	0	0	-47	-19	-604	-50	-24	-122	-772	-767	-34	-5	0	0	-1	0	0	0	0	-2	0	0	394	-2447	2841
1319	0	2	0	3	20	13	170	532	75	5	0	2	0	0	0	0	0	0	0	0	-2	-92	-6	-14	-27	-66	-313	-157	-2	0	0	0	0	0	0	0	0	0	0	0	822	-679	1501
1320	2	2	10	12	6	38	323	316	4	0	2	0	0	0	0	0	1	1	0	2	-69	-14	-14	-79	-39	-47	-114	-67	-4	-5	0	-2	0	0	-2	0	0	0	0	0	719	-456	1175
1321	3	7	13	7	16	36	154	105	4	3	0	0	0	0	0	0	0	0	0	0	-13	-13	-193	-66	-61	-29	-12	-30	-2	-1	0	0	-1	0	0	-1	0	0	0	0	348	-422	770
1322	1	4	3	4	8	8	27	41	1	2	0	0	0	0	0	0	1	0	0	0	-10	-95	-70	-38	-27	-4	-25	-43	-6	0	-1	0	0	-1	-2	0	-1	0	0	0	100	-323	423
1323	8	3	6	9	5	0	3	15	0	0	0	0	0	0	0	1	0	0	0	0	-71	-94	-17	-33	-2	-1	-15	-66	-2	-2	-1	0	-1	-2	0	0	0	-1	-1	0	50	-309	359
1324	6	3	18	0	0	0	1	5	0	0	3	1	0	0	0	0	0	0	0	0	-33	-14	-18	-1	-2	-1	-34	-84	-37	-8	-4	-4	-1	0	0	0	0	0	-1	0	37	-242	279
1325	19	34	0	0	0	0	12	18	0	0	0	0	1	0	4	0	0	0	1	0	-4	-1	0	0	-3	-13	-73	-172	-1	-4	0	0	-1	0	0	0	-1	0	0	0	89	-273	362
1326	2	0	0	0	1	2	0	0	1	0	0	0	0	1	0	0	1	1	1	0	0	-4	0	-2	-35	-46	-769	-108	-15	0	-2	0	-1	0	0	0	0	0	0	0	10	-982	992
1327	1	6	6	0	1	0	1	17	0	4	0	2	5	0	0	0	0	0	0	0	-13	-29	-274	-580	-92	-134	-718	-349	-23	-22	-2	0	-1	0	-1	-1	0	0	0	0	43	-2239	2282
1328	2	0	0	1	3	28	652	224	17	1	1	0	0	0	0	0	0	0	0	0	-24	-136	-211	-42	-55	-28	-148	-153	-38	-4	-1	0	0	0	-1	0	0	0	0	0	929	-841	1770
1329	4	0	1	7	32	249	1887	686	26	20	6	3	0	0	1	0	0	0	0	0	-29	-42	-45	-40	-11	-15	-94	-396	-51	-6	-1	0	0	-3	0	0	0	0	0	0	2922	-733	3655
1330	0	8	28	10	36	127	173	184	35	16	1	2	0	1	0	0	0	2	0	0	-32	-57	-59	-15	-7	-17	-90	-378	-4	-4	0	-1	-3	0	0	0	0	0	0	0	623	-667	1290
1331	10	42	21	36	21	30	144	445	66	8	5	0	0	0	2	1	1	0	1	2	-49	-19	-12	-9	-15	-16	-178	-374	-61	0	-2	-6	0	0	0	0	0	0	0	0	835	-741	1576
1332	37	49	50	26	19	12	135	605	9	0	0	4	1	0	0	3	3	1	0	0	-15	-8	-1	-8	-22	-13	-47	-220	-10	-5	-8	-1	0	0	0	0	0	0	0	0	954	-358	1312
1333	9	23	13	1	3	5	187	225	44	3	2	0	1	0	4	3	0	0	0	0	-4	-3	-17	-13	-7	-14	-387	-512	-42	-18	-4	-2	0	0	0	0	0	0	0	0	523	-1023	1546
1334	18	6	3	3	9	14	54	46	6	3	1	1	0	0	0	0	0	0	0	0	0	-13	-8	-8	-8	-23	-246	-331	-66	-7	0	-1	0	-1	0	0	0	0	0	0	164	-712	876
1335	3	5	3	1	8	11	88	195	46	36	1	1	0	1	0	1	0	0	0	0	-17	-19	-13	-5	-6	-11	-269	-2496	-22	-4	0	0	-1	0	0	0	0	0	0	0	400	-2863	3263
1336	5	1	6	4	11	21	177	406	42	6	0	0	0	0	0	0	0	0	0	0	-8	-5	-2	-9	-9	-12	-154	-59	-1	-3	0	0	0	0	0	0	0	0	0	0	679	-262	941
1337	20	25	60	27	15	48	411	2528	70	2	4	1	0	0	0	0	0	0	0	0	-1	-4	-1	-1	-7	-22	-134	-172	-17	0	-1	0	0	0	0	0	0	0	0	0	3211	-360	3571
1338	4	6	7	2	1	7	112	64	0	0	0	0	0	0	0	0	0	0	0	0	-7	-4	-6	-6	-56	-85	-177	-583	-5	-3	0	0	0	0	0	0	0	0	0	0	203	-932	1135
1339	2	1	0	3	2	32	171	63	4	2	0	0	0	0	0	0	0	0	0	0	-2	-4	-6	-33	-7	-46	-98	-66	-7	-1	0	0	0	0	0	0	0	0	0	0	280	-270	550
1340	8	3	1	8	20	55	37	116	0	0	0	0	0	0	0	0	0	0	0	0	0	-5	-23	-11	-10	-12	-58	-97	-1	-1	0	0	0	0	0	0	0	0	-2	0	248	-220	468
1341	0	1	3	11	5	0	6	1	0	0	0	0	0	0	0	0	0	0	0	0	-12	-37	-6	-2	-12	-1	-8	0	-1	0	0	0	0	0	0	0	0	0	0	-1	27	-80	107
1342	0	3	9	8	0	0	0	0	0	0	0	0	0	0	0	0	0	0	0	0	-35	-5	-14	-4	-1	0	-6	-39	0	0	0	0	0	0	0	0	0	0	0	0	20	-104	124
1343	1	3	0	0	0	0	0	0	0	0	0	0	0	0	0	0	0	0	0	0	-11	-25	-38	0	0	-3	-43	-5	0	0	0	0	0	0	-1	0	0	0	-1	0	4	-127	131
1344	3	0	0	0	0	0	0	0	0	0	0	0	0	0	0	0	0	0	0	0	-12	-18	0	0	-2	-1	-39	-453	-3	0	0	0	0	0	-1	0	0	0	-1	-1	3	-531	534
1345	0	0	0	0	0	0	1	13	0	0	0	0	2	0	0	0	0	0	0	0	-7	0	0	-1	-3	-53	-1414	-522	-2	0	-1	0	-2	0	0	0	0	0	0	0	16	-2005	2021
1346	0	0	0	0	1	1	16	85	0	1	0	0	0	0	0	0	0	0	0	0	-2	-1	-3	-4	-20	-92	-74	-41	-2	-5	0	0	0	0	0	0	0	0	0	0	104	-244	348
1347	1	0	1	1	3	28	220	153	15	2	5	0	0	3	0	0	0	0	0	0	0	-7	-9	-45	-29	-9	-23	-153	-2	-2	-1	0	0	0	0	0	0	0	0	0	432	-280	712
1348	0	1	7	0	1	21	81	80	9	3	0	0	0	0	0	0	0	0	0	0	-10	-26	-121	-56	-3	-8	-148	-432	-3	0	0	-1	0	0	0	0	0	0	0	0	203	-808	1011
1349	2	21	2	0	8	8	57	79	9	2	1	1	0	1	0	0	0	0	0	0	0	-12	-11	0	-1	0	-29	-15	-3	0	0	0	0	0	0	0	0	0	0	0	191	-71	262
1350	7	0	9	4	3	14	71	400	20	4	2	0	0	0	0	1	0	0	0	0	-2	-1	0	-4	0	-2	-7	0	-2	0	-2	0	0	0	0	0	0	0	0	0	535	-20	555
1351	2	2	2	4	0	2	96	85	3	2	0	1	0	0	0	0	0	0	0	0	-7	-2	-1	-6	-2	-2	-2	-4	0	0	0	0	0	0	0	0	0	0	0	0	199	-26	225
1352	1	2	1	0	3	17	45	19	2	0	0	0	1	0	0	0	0	0	0	0	-1	-1	-2	-1	0	0	-1	-9	0	0	0	0	0	0	0	0	0	0	0	0	91	-15	106
1353	2	0	0	2	5	4	9	25	2	1	0	0	0	0	0	0	0	0	0	0	0	-3	-6	-3	0	-4	-6	-3	0	-2	0	0	0	0	0	0	0	0	0	0	50	-27	77
1354	3	0	3	5	0	1	6	27	1	0	0	0	0	0	0	0	0	0	0	0	-4	-4	-2	-2	-3	-5	-2	-3	-2	-4	-1	0	0	0	0	0	0	0	0	0	46	-32	78
1355	0	0	4	0	0	1	9	4	0	0	0	0	0	0	0	0	0	0	0	0	-4	-1	-2	-8	-21	-2	-15	-7	-6	0	0	0	-1	0	0	0	0	0	0	0	18	-67	85
1356	3	3	0	0	0	2	0	0	0	0	0	0	0	0	0	0	0	0	0	0	-2	-10	-23	-44	-8	-23	-99	-86	-2	-1	0	-1	0	0	-1	0	0	0	0	0	8	-300	308
1357	1	0	1	0	0	0	4	0	0	0	0	0	0	0	0	0	0	0	0	0	-12	-21	-42	-8	-22	-78	-479	-65	-21	-4	0	0	0	0	0	0	0	-1	0	0	6	-753	759
1358	0	0	0	0	2	1	6	4	0	0	0	0	0	0	0	0	0	0	0	0	-5	-24	-7	-14	-13	-12	-15	-14	-1	0	0	0	0	0	0	0	0	0	0	-1	13	-106	119
1359	4	13	2	3	6	12	84	16	3	0	0	0	0	0	0	0	0	2	0	1	-15	-12	-10	-24	-10	-5	-110	-32	-14	0	0	-2	0	0	0	-3	0	0	0	0	146	-237	383
1360	3	0	2	1	2	10	7	1	0	0	0	0	0	1	0	0	0	0	0	0	0	-3	-24	-6	-2	-9	-26	-61	0	0	-1	0	0	0	0	0	0	0	0	0	27	-132	159
1361	2	0	1	2	0	1	10	0	0	0	0	0	0	0	0	0	0	0	0	0	-2	-10	-12	0	-3	0	-15	-9	-2	0	0	0	0	0	0	0	0	0	0	0	16	-53	69
1362	1	0	5	3	0	1	0	2	0	0	0	0	0	2	0	0	0	0	0	0	-5	-3	0	-1	-2	-11	-29	-177	-12	-9	0	0	-1	0	0	0	0	0	0	0	14	-250	264
1363	1	2	0	0	0	0	0	0	0	0	0	0	0	0	0	0	0	0	0	0	-3	-2	-7	-6	-9	-7	-68	-35	-6	-3	0	0	0	0	0	0	0	0	0	0	3	-146	149
1364	2	2	0	0	0	0	0	59	0	1	0	0	1	1	0	0	0	0	1	0	0	-3	-6	-14	-10	-29	-499	-804	-15	-1	-5	0	0	-1	-2	0	0	0	0	0	67	-1389	1456
1365	0	0	0	1	0	3	45	14	5	1	0	0	0	0	0	0	1	0	0	0	-19	-40	-32	-25	-70	-90	-322	-688	-6	-7	0	0	0	0	0	0	0	0	0	0	70	-1299	1369
1366	0	0	0	0	3	21	195	812	20	0	0	0	0	0	0	0	0	0	0	0	-20	-8	-20	-23	-35	-21	-148	-95	-29	0	0	0	0	0	0	0	0	0	0	0	1051	-399	1450
1367	1	0	7	6	56	50	521	1027	17	5	0	0	1	5	1	0	0	1	0	0	-12	-1	-12	-29	-5	-6	-22	-135	-3	0	0	0	0	0	0	0	0	0	0	0	1698	-225	1923
1368	2	4	1	15	11	43	212	91	49	0	0	1	0	0	0	0	1	1	0	0	-22	-64	-93	-16	-30	-17	-254	-7	-3	-2	0	0	0	0	0	0	0	0	0	0	431	-508	939
1369	1	1	8	3	1	12	68	631	4	0	0	1	0	0	0	0	0	0	0	0	-51	-174	-26	-16	-11	-45	-37	-95	-18	0	-1	0	0	0	0	0	0	0	0	0	730	-474	1204
1370	2	11	2	16	10	36	1731	73	21	2	6	0	0	0	0	0	0	1	0	0	-20	-8	-5	-10	-8	-12	-43	-224	0	0	0	0	0	0	0	0	0	0	0	0	1911	-330	2241
1371	28	39	77	38	30	290	247	406	65	0	0	0	0	0	0	0	0	0	4	2	-2	0	-5	-4	0	-3	-43	-4	0	0	0	0	0	0	0	0	0	0	0	0	1226	-61	1287
1372	9	34	44	8	34	9	40	24	1	0	0	0	0	0	1	0	0	1	0	0	-3	-4	-6	0	-1	-2	-1	0	0	0	0	0	0	0	0	0	0	0	0	0	205	-17	222
1373	29	25	13	5	0	2	2	1	1	0	0	0	0	0	0	0	1	2	0	0	-11	-13	-1	-5	-10	0	-2	-4	0	0	0	0	0	0	0	0	0	0	0	0	81	-46	127
1374	11	13	8	0	1	0	0	1	1	0	0	0	0	0	0	0	0	1	0	0	-6	-1	-5	-4	0	0	0	-7	-6	-2	0	0	0	0	0	0	0	0	0	0	36	-31	67
1375	23	11	2	1	0	1	2	2	0	0	1	0	0	1	0	0	1	1	0	0	0	-2	-1	-3	0	0	-9	-35	-6	0	0	0	0	0	0	0	0	0	0	0	46	-56	102
[truncated: 17,918 more rows]

## Sheet: T36_3
position	15	16	17	18	19	20	21	22	23	24	25	26	27	28	29	30	31	32	33	34	15_rev	16_rev	17_rev	18_rev	19_rev	20_rev	21_rev	22_rev	23_rev	24_rev	25_rev	26_rev	27_rev	28_rev	29_rev	30_rev	31_rev	32_rev	33_rev	34_rev	fwd_total	rev_total	total
[truncated: 19,293 more rows]

[truncated: 3 more sheets: T68-1_1, T68-1_2, T68-1_3]
