# Supplementary material for: Transcriptomic alterations in the sweet orange vasculature correlate with growth repression induced by a variant of citrus tristeza virus
Source: Front Microbiol. 2023 Apr 17;14:1162613. doi: 10.3389/fmicb.2023.1162613 (PMC10150063; doi:10.3389/fmicb.2023.1162613)
Supplement: Supplementary file 5 [file Table_4.XLSX]

## Sheet: S1
Supplementary Table S1. Validation of RNA-Seq by RT-qPCR. Log2 fold change values were calculated relative to the healthy control.
Gene ID	log2 fold change RNA-Seq	log2 fold change RT-qPCR	Forward Primer (5'-3')	Reverse Primer (5'-3')
Cs1g09190	2.12783	1.35866	CATTGGCTGCCTTGCCATTT	GAGTCGATCTGTCTCGTTGGTTTG
Cs2g27790	5.11071	5.00523	AGCTGCTGCTGCTACAATCG	TCCCCGCATTCTGCG
Cs2g27820	7.85076	6.08724	GGATCACTCAGATTACTAGGGGAAAACTT	GATTGTCACAGGTTCCTTCTTCG
Cs2g27860	7.32524	8.23112	CCAGTACCAAGCTCATCACTGC	CCCGAAAGTTCAATCAGTTTTCG
Cs3g06270	3.56365	1.39678	CGTTGATTGTTGCTCTTGGGA	GGCTGCTGCTAGAGTTGATAGAACC
orange1.1t01840	1.49988	1.09802	TCTACGGTATGTCGGTGGTCTTC	AGCCTTTCCAAGGTGCTTCTC
orange1.1t01844	1.30008	0.618509	GACCGCCATCATCTGCATCA	CTGGCACAAACCTGACAGAGAA
orange1.1t03411	4.25433	1.83393	CTCATTACAACCCACCCAAACC	GAATTGCCCTTTCTGTAGCACTCT
orange1.1t04443	3.04619	0.662158	TCAGGCTATGTCGGACCATCT	CCACACCTCTTCAACTCCAATCC
orange1.1t04750	1.19344	0.397393	GGATATGCTGCGTGCTGTGTT	GGTCCATACCCGTCGGTAGA
orange1.1t04913	1.52247	1.73787	GAGTTTGCCGTCCTCTCTATCCG	ACTACTTGGGATTGCTCCTTCCC
orange1.1t05099	6.48559	3.9147	AGGAAGTGGACCAGACTTCCAGAG	CAGAGACCTTCAGGTGCTTCAA
Cs5g24610	-1.35884	-0.0343357	AGGTGACTTGAGGAGTTTGG	CCTCTGTGTGGATGATCTGG
Cs3g15740	-1.27887	-1.31131	GTATGAACAAGAGTAAGGAGTACGG	CAGCCTATCGATCCAAGTAGC
